# Supplementary material for: Neutral bots probe political bias on social media
Source: Nat Commun. 2021 Sep 22;12:5580. doi: 10.1038/s41467-021-25738-6 (PMC8458339; doi:10.1038/s41467-021-25738-6)
Supplement: Supplementary file 4 — Source Data [file 41467_2021_25738_MOESM4_ESM.zip]

Archive with 28 entries (27 files):
- Source Data/
- __MACOSX/._Source Data
- Source Data/.DS_Store
- __MACOSX/Source Data/._.DS_Store
- Source Data/Fig 4.csv
- __MACOSX/Source Data/._Fig 4.csv
- Source Data/Fig 3.csv
- __MACOSX/Source Data/._Fig 3.csv
- Source Data/Fig 2.csv
- __MACOSX/Source Data/._Fig 2.csv
- Source Data/Fig 5.xlsx
- __MACOSX/Source Data/._Fig 5.xlsx
- Source Data/Fig 1.csv
- __MACOSX/Source Data/._Fig 1.csv
- Source Data/Fig S3.xlsx
- __MACOSX/Source Data/._Fig S3.xlsx
- Source Data/Table S4.csv
- __MACOSX/Source Data/._Table S4.csv
- Source Data/Fig S2.xlsx
- __MACOSX/Source Data/._Fig S2.xlsx
- Source Data/Table S3.xlsx
- __MACOSX/Source Data/._Table S3.xlsx
- Source Data/Fig S1.csv
- __MACOSX/Source Data/._Fig S1.csv
- Source Data/Fig S5.csv
- __MACOSX/Source Data/._Fig S5.csv
- Source Data/Fig S4.xlsx
- __MACOSX/Source Data/._Fig S4.xlsx
