# Supplementary material for: Neutral bots probe political bias on social media
Source: Nat Commun. 2021 Sep 22;12:5580. doi: 10.1038/s41467-021-25738-6 (PMC8458339; doi:10.1038/s41467-021-25738-6)
Supplement: Supplementary file 4 — Source Data [file 41467_2021_25738_MOESM4_ESM.zip › Source Data/Fig 4.csv]

	mean	sem	individual_values
Center	0.008463313	0.003318969	0.003198976327575176	0.0075938058368076235	0.014597156398104265
Center-left	0.009706793	0.007261808	0.001784121320249777	0.003126542701991114	0.02420971472629144
Center-right	0.078245667	0.009148419	0.0650802752293578	0.07382449835280024	0.09583222723652775
Left	0.009708331	0.008465343	0.0011705033164260631	0.001315681276210838	0.026638809088534866
Right	0.126599079	0.002734289	0.12189957652752571	0.12652705061082026	0.1313706086095992
