# Supplementary material for: Neutral bots probe political bias on social media
Source: Nat Commun. 2021 Sep 22;12:5580. doi: 10.1038/s41467-021-25738-6 (PMC8458339; doi:10.1038/s41467-021-25738-6)
Supplement: Supplementary file 4 — Source Data [file 41467_2021_25738_MOESM4_ESM.zip › Source Data/Fig 3.csv]

conn_type	seed	bot_scores
follower	Center	0.3039573320934062	0.8701191997119831	0.40086139116347386	0.826453203646374	0.6506901031179089	0.9448325758058531	0.6506901031179089	0.03546593341354506	0.19374947883382485	0.3039573320934062	0.20742796687543463	0.07945465272791494	0.9240939964164224	0.04178983547133819	0.5697317833219949	0.038503444945083086	0.08592399976334196	0.8005982245473489	0.9112229533096339	0.5905129273413294	0.04918384795249982	0.16847316644464133	0.380551857066998	0.1167953743919475	0.9794591788597505	0.9040736566800007	0.9757295961173048	0.5697317833219949	0.9112229533096339	0.9567532288569174	0.7405291005715704	0.46359219069702307	0.20742796687543463	0.25265321740844954	0.2691022464970497	0.8601677371481485	0.1807672693005155	0.6506901031179089	0.5274968237537414	0.5274968237537414	0.15685510336103622	0.3412193545017134	0.9491151251673986	0.10030935716061677	0.14589765727494236	0.8601677371481485	0.9491151251673986	0.42151725890598224
follower	Center-left	0.1167953743919475	0.05780718298413593	0.045343501437382056	0.22180647190550215	0.6310548366819692	0.7719542327261165	0.3039573320934062	0.8138717339737572	0.19374947883382485	0.15685510336103622	0.12588928944948308	0.9632891569033074	0.5487020083865324	0.7719542327261165	0.5905129273413294	0.3412193545017134	0.16847316644464133	0.15685510336103622	0.14589765727494236	0.8882184952163719	0.25265321740844954	0.10827700665723966	0.9794591788597505	0.8601677371481485	0.2691022464970497	0.3039573320934062	0.23688377651035014	0.8383531326036774	0.7565854729457974	0.5274968237537414	0.6310548366819692	0.7238002465135849	0.1167953743919475	0.12588928944948308	0.9240939964164224	0.5905129273413294	0.960149429127191	0.6698271269837389	0.6884177623265628	0.8005982245473489	0.5905129273413294	0.6310548366819692	0.12588928944948308	0.7238002465135849	0.28621206238390096	0.7405291005715704	0.6884177623265628	0.40086139116347386
follower	Center-right	0.16847316644464133	0.12588928944948308	0.44245148142042123	0.6698271269837389	0.06783456974919343	0.25265321740844954	0.14589765727494236	0.5697317833219949	0.10827700665723966	0.3412193545017134	0.07945465272791494	0.9757295961173048	0.5274968237537414	0.16847316644464133	0.6884177623265628	0.23688377651035014	0.2691022464970497	0.09286695366967546	0.14589765727494236	0.7405291005715704	0.5697317833219949	0.6109757209767682	0.1167953743919475	0.32230602190830704	0.07343326191269153	0.10030935716061677	0.16847316644464133	0.2691022464970497	0.06783456974919343	0.3412193545017134	0.28621206238390096	0.3412193545017134	0.7238002465135849	0.28621206238390096	0.20742796687543463	0.6884177623265628	0.10827700665723966	0.32230602190830704	0.22180647190550215	0.5274968237537414	0.380551857066998	0.6310548366819692	0.46359219069702307	0.06263387811083082	0.6310548366819692	0.42151725890598224	0.16847316644464133	0.5697317833219949
follower	Left	0.380551857066998	0.8701191997119831	0.6109757209767682	0.14589765727494236	0.3039573320934062	0.8882184952163719	0.5697317833219949	0.07945465272791494	0.4848645828256039	0.01677355370664861	0.28621206238390096	0.3412193545017134	0.5697317833219949	0.10030935716061677	0.8701191997119831	0.8138717339737572	0.380551857066998	0.7719542327261165	0.22180647190550215	0.5905129273413294	0.28621206238390096	0.10030935716061677	0.966190224001528	0.10827700665723966	0.8005982245473489	0.380551857066998	0.32230602190830704	0.19374947883382485	0.44245148142042123	0.5697317833219949	0.9040736566800007	0.8964140695210783	0.25265321740844954	0.4848645828256039	0.23688377651035014	0.22180647190550215	0.44245148142042123	0.20742796687543463	0.46359219069702307	0.05333128056896264	0.7866262980972412	0.19374947883382485	0.6884177623265628	0.28621206238390096	0.09286695366967546	0.36065190656573104	0.32230602190830704	0.6506901031179089
follower	Right	0.15685510336103622	0.19374947883382485	0.7565854729457974	0.42151725890598224	0.44245148142042123	0.5274968237537414	0.6506901031179089	0.12588928944948308	0.03546593341354506	0.6310548366819692	0.5487020083865324	0.04918384795249982	0.6884177623265628	0.1807672693005155	0.7405291005715704	0.28621206238390096	0.6310548366819692	0.23688377651035014	0.7565854729457974	0.15685510336103622	0.1807672693005155	0.23688377651035014	0.826453203646374	0.6884177623265628	0.12588928944948308	0.7238002465135849	0.2691022464970497	0.36065190656573104	0.46359219069702307	0.7719542327261165	0.5487020083865324	0.7238002465135849	0.6310548366819692	0.22180647190550215	0.6310548366819692	0.2691022464970497	0.44245148142042123	0.5905129273413294	0.380551857066998	0.07343326191269153	0.36065190656573104	0.20742796687543463	0.9530817363696625	0.7866262980972412	0.5697317833219949	0.6109757209767682	0.6884177623265628	0.07343326191269153
friend	Center	0.04178983547133819	0.038503444945083086	0.045343501437382056	0.4848645828256039	0.025471598156045747	0.03265990956683609	0.04178983547133819	0.05780718298413593	0.038503444945083086	0.025471598156045747	0.9040736566800007	0.025471598156045747	0.03546593341354506	0.10827700665723966	0.023437100509770627	0.0215615093045025	0.07945465272791494	0.13558257714003935	0.038503444945083086	0.04918384795249982	0.05333128056896264	0.025471598156045747	0.7064204238004218	0.12588928944948308	0.5697317833219949	0.03546593341354506	0.07343326191269153	0.09286695366967546	0.025471598156045747	0.03265990956683609	0.19374947883382485	0.030068974042493608	0.3039573320934062	0.03546593341354506	0.05780718298413593	0.7719542327261165	0.05333128056896264	0.6506901031179089	0.045343501437382056	0.04918384795249982	0.8701191997119831	0.04918384795249982	0.030068974042493608	0.1167953743919475	0.030068974042493608	0.027677698437753848	0.030068974042493608	0.06263387811083082
friend	Center-left	0.25265321740844954	0.03265990956683609	0.14589765727494236	0.22180647190550215	0.25265321740844954	0.045343501437382056	0.09286695366967546	0.7719542327261165	0.06783456974919343	0.045343501437382056	0.7866262980972412	0.05780718298413593	0.9530817363696625	0.28621206238390096	0.25265321740844954	0.030068974042493608	0.04918384795249982	0.10827700665723966	0.07343326191269153	0.4848645828256039	0.07945465272791494	0.09286695366967546	0.03265990956683609	0.045343501437382056	0.07343326191269153	0.5487020083865324	0.10827700665723966	0.6884177623265628	0.04178983547133819	0.3039573320934062	0.3412193545017134	0.6109757209767682	0.04918384795249982	0.045343501437382056	0.5697317833219949	0.045343501437382056	0.027677698437753848	0.13558257714003935	0.10827700665723966	0.01983296694956421	0.7719542327261165	0.10030935716061677	0.05780718298413593	0.19374947883382485	0.038503444945083086	0.12588928944948308	0.025471598156045747	0.5905129273413294
friend	Center-right	0.08592399976334196	0.04918384795249982	0.826453203646374	0.14589765727494236	0.06783456974919343	0.12588928944948308	0.6109757209767682	0.027677698437753848	0.0215615093045025	0.5697317833219949	0.44245148142042123	0.07343326191269153	0.16847316644464133	0.08592399976334196	0.3412193545017134	0.5274968237537414	0.1167953743919475	0.09286695366967546	0.3412193545017134	0.045343501437382056	0.027677698437753848	0.038503444945083086	0.7405291005715704	0.04178983547133819	0.03265990956683609	0.14589765727494236	0.09286695366967546	0.8495856011768973	0.09286695366967546	0.3412193545017134	0.16847316644464133	0.045343501437382056	0.12588928944948308	0.06783456974919343	0.05333128056896264	0.8964140695210783	0.06783456974919343	0.03265990956683609	0.03546593341354506	0.030068974042493608	0.03265990956683609	0.9567532288569174	0.32230602190830704	0.6310548366819692	0.08592399976334196	0.05333128056896264	0.1167953743919475	0.20742796687543463
friend	Left	0.6698271269837389	0.7719542327261165	0.038503444945083086	0.5487020083865324	0.28621206238390096	0.36065190656573104	0.42151725890598224	0.20742796687543463	0.0215615093045025	0.6884177623265628	0.10827700665723966	0.966190224001528	0.7405291005715704	0.9491151251673986	0.40086139116347386	0.06263387811083082	0.22180647190550215	0.32230602190830704	0.04178983547133819	0.5487020083865324	0.44245148142042123	0.22180647190550215	0.3039573320934062	0.03546593341354506	0.05333128056896264	0.14589765727494236	0.03265990956683609	0.25265321740844954	0.6109757209767682	0.03546593341354506	0.03546593341354506	0.6506901031179089	0.04918384795249982	0.4848645828256039	0.5697317833219949	0.07343326191269153	0.06263387811083082	0.04918384795249982	0.03546593341354506	0.32230602190830704	0.7405291005715704	0.14589765727494236	0.05333128056896264	0.40086139116347386	0.6310548366819692	0.5697317833219949	0.380551857066998	0.32230602190830704
friend	Right	0.04918384795249982	0.027677698437753848	0.04918384795249982	0.5487020083865324	0.5061919589474342	0.9853116521210984	0.07343326191269153	0.32230602190830704	0.20742796687543463	0.6506901031179089	0.03546593341354506	0.5487020083865324	0.7238002465135849	0.826453203646374	0.5061919589474342	0.15685510336103622	0.6310548366819692	0.3039573320934062	0.1807672693005155	0.1807672693005155	0.7565854729457974	0.038503444945083086	0.6109757209767682	0.19374947883382485	0.09286695366967546	0.5487020083865324	0.9040736566800007	0.16847316644464133	0.027677698437753848	0.8601677371481485	0.7565854729457974	0.28621206238390096	0.07945465272791494	0.20742796687543463	0.1807672693005155	0.22180647190550215	0.40086139116347386	0.07343326191269153	0.380551857066998	0.6506901031179089	0.07945465272791494	0.07343326191269153	0.10030935716061677	0.03546593341354506	0.6884177623265628	0.8794616900661685	0.7719542327261165	0.3039573320934062
[truncated: 366 more columns]
