# Supplementary material for: Neutral bots probe political bias on social media
Source: Nat Commun. 2021 Sep 22;12:5580. doi: 10.1038/s41467-021-25738-6 (PMC8458339; doi:10.1038/s41467-021-25738-6)
Supplement: Supplementary file 4 — Source Data [file 41467_2021_25738_MOESM4_ESM.zip › Source Data/Fig 2.csv]

		Left	Center-left	Center	Center-right	Right
density	mean	0.084752475	0.073993399	0.050825083	0.141056106	0.149240924
density	sem	0.012279357	0.023568331	0.00314	0.015186253	0.011464835
density	individual data point 1	0.061782178	0.044554455	0.044752475	0.110891089	0.13029703
density	individual data point 2	0.088712871	0.056831683	0.052475248	0.153069307	0.147524752
density	individual data point 3	0.103762376	0.120594059	0.055247525	0.159207921	0.16990099
transitivity	mean	0.278373392	0.213865239	0.117175823	0.452915936	0.428614122
transitivity	sem	0.041461902	0.081744587	0.018987183	0.02281643	0.027529769
transitivity	individual_data_point 1	0.207070055	0.103887618	0.081302199	0.410129627	0.373554796
transitivity	individual_data_point 2	0.277362499	0.164091344	0.12432599	0.46056983	0.456011352
transitivity	individual_data_point 3	0.350687623	0.373616755	0.145899281	0.488048353	0.456276218
normalized_transitivity	mean	1.388171246	1.222698789	1.021591432	1.518205977	1.464005179
normalized_transitivity	sem	0.12537791	0.190037359	0.04861812	0.06454293	0.00865897
normalized_transitivity	individual_data_point 1	1.252625539	0.908753097	0.934324139	1.397803638	1.447933308
normalized_transitivity	individual_data_point 2	1.273243847	1.194142204	1.028083734	1.538098002	1.466455015
normalized_transitivity	individual_data_point 3	1.638644352	1.565201066	1.102366424	1.618716291	1.477627213
