# Supplementary material for: Neutral bots probe political bias on social media
Source: Nat Commun. 2021 Sep 22;12:5580. doi: 10.1038/s41467-021-25738-6 (PMC8458339; doi:10.1038/s41467-021-25738-6)
Supplement: Supplementary file 4 — Source Data [file 41467_2021_25738_MOESM4_ESM.zip › Source Data/Fig 5.xlsx]

## Sheet: panel a
date	Left group mean	Left group pooled sem	Center-left group mean	Center-left group pooled sem	Center group mean	Center group pooled sem	Center-right group mean	Center-right group pooled sem	Right group mean	Right group pooled sem
2019-07-10	0.0856543		0.210065	0.0807749	0.116251	0.348769	-0.0581879	0.13104	0.893541
2019-07-11	0.0409749	0.35678	0.210065	0.0807749	0.133581	0.168797	0.0191825	0.16803	0.760956	0.414821
2019-07-12	0.0465154	0.105347	0.0548932	0.517956	0.122284	0.126079	0.039371	0.114917	0.601394	0.230041
2019-07-13	0.0319239	0.0690714	0.235121	0.346547	0.061162	0.128936	0.0857945	0.125774	0.485533	0.147996
2019-07-14	0.047704	0.0511918	0.18286	0.243209	0.0412005	0.114309	0.0261449	0.115299	0.500565	0.117802
2019-07-15	0.0327119	0.043372	0.13513	0.160419	0.0656047	0.0892752	0.0397999	0.0810332	0.488206	0.111862
2019-07-16	0.00960553	0.0459842	0.0807442	0.166374	0.0678197	0.0682095	0.066059	0.0865608	0.442659	0.100144
2019-07-17	0.0137797	0.0458291	0.0778443	0.13032	0.0638982	0.0619647	0.0835743	0.0861626	0.461053	0.0991206
2019-07-18	0.042627	0.0483796	0.0759987	0.0863652	0.0624996	0.0580032	0.0838516	0.0766158	0.488047	0.106391
2019-07-19	0.0458123	0.0485513	0.0807822	0.0751201	0.0668627	0.0557192	0.0626448	0.0716891	0.484276	0.104218
2019-07-20	0.0147776	0.0315593	0.0759151	0.0701242	0.0441796	0.0543069	0.0575278	0.068222	0.492806	0.10601
2019-07-21	0.0093393	0.0344912	0.0931456	0.0707433	0.045378	0.0485291	0.0851692	0.0673097	0.4665	0.102371
2019-07-22	0.0157137	0.0325965	0.0683308	0.0666036	0.0479475	0.0461224	0.101846	0.0635309	0.447377	0.10862
2019-07-23	0.0177998	0.0350905	0.0798822	0.0666664	0.0489261	0.0432283	0.137093	0.0581214	0.472891	0.100313
2019-07-24	0.0238547	0.0350437	0.0816049	0.0661515	0.0570373	0.0422087	0.15354	0.0575394	0.465048	0.0930765
2019-07-25	0.0166857	0.037952	0.0805505	0.0664898	0.0682438	0.0380461	0.15387	0.0587975	0.477478	0.0937399
2019-07-26	0.00447656	0.0452417	0.0861873	0.0663274	0.101127	0.0460843	0.157726	0.062204	0.515173	0.0999419
2019-07-27	0.00908734	0.042643	0.0896047	0.0649999	0.100843	0.0459632	0.149533	0.067073	0.491825	0.0982812
2019-07-28	0.0122701	0.0429128	0.111142	0.065467	0.0901051	0.0459298	0.161175	0.0746163	0.479531	0.0970569
2019-07-29	-0.0153766	0.0503944	0.105394	0.0638822	0.0720769	0.0428634	0.159527	0.0814169	0.447717	0.0916439
2019-07-30	-0.019814	0.0511792	0.115817	0.0623319	0.0618826	0.0376889	0.167205	0.0821395	0.439955	0.0976869
2019-07-31	-0.0148901	0.0511466	0.104819	0.0630154	0.0620153	0.0389343	0.250035	0.0872443	0.435429	0.0973726
2019-08-01	-0.0169847	0.0520418	0.0918616	0.0603488	0.0706513	0.0351168	0.293	0.0912537	0.396973	0.100915
2019-08-02	-0.0241324	0.0519674	0.0866381	0.0593034	0.0766815	0.0369542	0.327966	0.0944633	0.387121	0.0977645
2019-08-03	-0.00926125	0.0458924	0.0766561	0.060541	0.0813065	0.0366008	0.340932	0.0948124	0.397228	0.0972933
2019-08-04	-0.00224492	0.0457291	0.0707929	0.0572698	0.083863	0.0427346	0.353275	0.0934023	0.366423	0.0968245
2019-08-05	0.00631689	0.0462256	0.0798104	0.0539417	0.0950275	0.0480061	0.346373	0.0902953	0.436234	0.0886001
2019-08-06	-0.00208017	0.0506911	0.0793003	0.0555677	0.110895	0.0480941	0.367444	0.0882363	0.493795	0.0899359
2019-08-07	-0.00751523	0.0491024	0.0829772	0.0547987	0.107995	0.0477638	0.364373	0.0883396	0.466101	0.0933754
2019-08-08	0.0137608	0.0461824	0.0515022	0.0598824	0.126095	0.0451988	0.341696	0.0900169	0.46639	0.0901595
2019-08-09	-0.00198818	0.048091	0.0104333	0.0597958	0.129438	0.0467007	0.311814	0.0876619	0.450567	0.0903298
2019-08-10	-0.0223282	0.0457101	0.0014414	0.055939	0.139819	0.0462686	0.31703	0.0866433	0.461558	0.092057
2019-08-11	-0.0306425	0.0460616	0.0151386	0.0523188	0.12643	0.0383659	0.297766	0.0838752	0.527527	0.0917152
2019-08-12	-0.0272938	0.0499055	0.0178295	0.0504752	0.125539	0.0364289	0.287482	0.0823056	0.53743	0.0957651
2019-08-13	-0.0104137	0.0580198	0.00913321	0.0475295	0.112086	0.0354148	0.250214	0.0782705	0.53696	0.0962659
2019-08-14	-0.00709636	0.0584009	0.0112615	0.0529203	0.104223	0.0347176	0.263579	0.0806028	0.509856	0.0998172
2019-08-15	0.0111034	0.0590495	0.022195	0.0525273	0.0835868	0.0413857	0.319134	0.0879765	0.498031	0.101151
2019-08-16	0.0108325	0.0586287	0.00562879	0.0510548	0.0747155	0.042134	0.336594	0.0872699	0.470867	0.103963
2019-08-17	0.0270486	0.05371	0.0070696	0.0500129	0.0582702	0.0396518	0.348835	0.0887512	0.49812	0.0942612
2019-08-18	0.0190521	0.0559816	0.0260473	0.0485013	0.0684473	0.0365507	0.345931	0.0853598	0.49314	0.0926741
2019-08-19	0.0333814	0.0554574	0.038397	0.0446871	0.0742317	0.0365471	0.342347	0.089709	0.443928	0.0940968
2019-08-20	0.0415442	0.0518061	0.0471745	0.0498521	0.0934743	0.0383588	0.334431	0.0906827	0.432583	0.0906362
2019-08-21	0.0399681	0.0525902	0.0486094	0.0541925	0.0963807	0.0374586	0.308831	0.0891084	0.425903	0.0898931
2019-08-22	0.0273108	0.0541325	0.0395746	0.0547998	0.0901968	0.037674	0.298103	0.0937029	0.414458	0.0887341
2019-08-23	0.0326042	0.0521825	0.0436161	0.0511283	0.0845209	0.0411998	0.249456	0.0878909	0.412293	0.0873316
2019-08-24	0.0101785	0.0522804	0.0752295	0.0488801	0.0795761	0.0458096	0.25185	0.0811274	0.440237	0.09002
2019-08-25	-0.00578395	0.0507714	0.0693111	0.0449746	0.0684114	0.0441608	0.286162	0.0806265	0.419834	0.0890369
2019-08-26	0.00478989	0.0510242	0.0677913	0.0444113	0.0711682	0.0411376	0.283133	0.0806922	0.459326	0.0942997
2019-08-27	0.00137408	0.0433243	0.0318124	0.0503631	0.0677876	0.0371098	0.264637	0.0858247	0.453655	0.0920954
2019-08-28	-0.00317205	0.0503758	0.0384928	0.0500645	0.0700118	0.0314485	0.235801	0.0916747	0.473344	0.0920603
2019-08-29	0.0277325	0.0426243	0.0428114	0.0496017	0.0770284	0.0307795	0.236554	0.101289	0.398753	0.0964659
2019-08-30	0.028131	0.0396987	0.0395533	0.0476694	0.0757302	0.0256138	0.252462	0.0974104	0.404136	0.0891291
2019-08-31	0.0233845	0.042017	0.0703315	0.051597	0.0846198	0.0277905	0.262109	0.0969553	0.391124	0.0886868
2019-09-01	0.0293737	0.0462117	0.119871	0.0487998	0.0809527	0.0394957	0.258663	0.0950279	0.355029	0.0872211
2019-09-02	0.0197433	0.0465074	0.111809	0.0466811	0.0957357	0.0411076	0.250502	0.086181	0.361519	0.0941559
2019-09-03	0.0106734	0.0464077	0.127823	0.0510911	0.0876487	0.0428955	0.238787	0.0857708	0.409965	0.0947334
2019-09-04	0.011893	0.0499959	0.13712	0.0590644	0.0846887	0.0410808	0.246787	0.0926749	0.431529	0.0967922
2019-09-05	0.0548748	0.0591491	0.130207	0.0648361	0.0959374	0.0415485	0.240266	0.0957848	0.393451	0.0982113
2019-09-06	0.0592784	0.0550387	0.116034	0.0624588	0.101637	0.0474752	0.25542	0.0957121	0.388288	0.0875067
2019-09-07	0.0570037	0.0598217	0.121215	0.0681762	0.107915	0.051882	0.266812	0.0884611	0.432534	0.0915118
2019-09-08	0.0637356	0.0559143	0.107107	0.0660783	0.107952	0.0534108	0.269105	0.0911641	0.438418	0.088407
2019-09-09	0.0516526	0.0580039	0.100492	0.0599994	0.114358	0.0532136	0.272602	0.0905083	0.389068	0.09253
2019-09-10	0.00730937	0.0528162	0.115327	0.0630684	0.102812	0.0552952	0.301675	0.0972897	0.371607	0.0935733
2019-09-11	0.0140121	0.0525088	0.123843	0.0568711	0.102855	0.0547452	0.288396	0.0958729	0.329423	0.0896655
2019-09-12	0.0109757	0.0463974	0.140633	0.0557283	0.099319	0.055621	0.279491	0.085299	0.343496	0.086384
2019-09-13	0.0042094	0.0446562	0.152905	0.056175	0.100922	0.0590299	0.279244	0.0845148	0.382009	0.0935264
2019-09-14	0.00751646	0.0475209	0.171102	0.0521467	0.0854749	0.0520413	0.281908	0.0857584	0.386925	0.0966308
2019-09-15	0.0317594	0.0521676	0.157727	0.0544364	0.116423	0.0600149	0.250566	0.0855146	0.445013	0.0952932
2019-09-16	0.0257542	0.0517632	0.131523	0.0567688	0.125515	0.056664	0.262579	0.0836837	0.451834	0.0927169
2019-09-17	0.036487	0.0554139	0.154036	0.0546842	0.131972	0.0540223	0.297809	0.0810356	0.449869	0.0952793
2019-09-18	0.043889	0.0548176	0.167303	0.0558119	0.124664	0.0515846	0.292993	0.0864317	0.404895	0.093134
2019-09-19	0.023484	0.0573448	0.175871	0.0562014	0.112223	0.0439561	0.262373	0.0863527	0.422963	0.095531
2019-09-20	0.0301742	0.0560667	0.18233	0.059748	0.0650976	0.0408055	0.26708	0.0903717	0.392882	0.0962653
2019-09-21	0.00173698	0.0480861	0.195945	0.0516441	0.0617274	0.0440813	0.274779	0.0893501	0.381239	0.100448
2019-09-22	-0.0157961	0.0502843	0.186741	0.0551931	0.0607647	0.0470427	0.295717	0.0913708	0.376665	0.0985154
2019-09-23	0.0122747	0.0613184	0.172072	0.0561256	0.0695766	0.0460161	0.326722	0.0886192	0.38191	0.0913613
2019-09-24	0.00847433	0.065554	0.194015	0.0701047	0.0857595	0.0434617	0.333645	0.0872428	0.348776	0.0923017
2019-09-25	0.0296002	0.0579787	0.185492	0.0685672	0.101406	0.0366626	0.275072	0.0918265	0.356819	0.0932848
2019-09-26	0.0470571	0.0521475	0.185335	0.0671493	0.109356	0.0395156	0.242608	0.0931881	0.374343	0.0938931
2019-09-27	0.0509683	0.0361711	0.200376	0.0675713	0.112241	0.0403564	0.231582	0.0871074	0.394435	0.0938608
2019-09-28	0.0261207	0.0465499	0.189661	0.0652487	0.101163	0.0420963	0.265119	0.0898098	0.39624	0.0911433
2019-09-29	-0.000344116	0.0465321	0.196134	0.060215	0.069987	0.0521442	0.277937	0.091333	0.422171	0.091233
2019-09-30	0.0141684	0.051074	0.20558	0.0613494	0.070607	0.0520322	0.260093	0.0910474	0.432051	0.0903361
2019-10-01	0.0260873	0.047544	0.207924	0.0623142	0.0727515	0.0516481	0.265451	0.0910481	0.424808	0.0943087
2019-10-02	0.0396556	0.0444464	0.21444	0.0653295	0.0721347	0.0492946	0.271487	0.0881818	0.497392	0.096339
2019-10-03	0.0063271	0.04339	0.221669	0.0615568	0.0648427	0.0514148	0.28197	0.0939299	0.506876	0.0937078
2019-10-04	0.00287692	0.0435244	0.186235	0.0642097	0.0713577	0.048415	0.29671	0.091747	0.446474	0.0898315
2019-10-05	0.00940736	0.0420168	0.146393	0.0638463	0.10576	0.0534618	0.287695	0.0912507	0.467203	0.0926851
2019-10-06	0.0156089	0.040854	0.166176	0.0642289	0.106362	0.0499917	0.290014	0.0895963	0.429195	0.0940733
2019-10-07	0.0155397	0.0391923	0.177882	0.0639544	0.116351	0.0544283	0.290645	0.093794	0.456627	0.097457
2019-10-08	0.0285515	0.0384317	0.253882	0.0712132	0.110342	0.0554779	0.294139	0.0957777	0.434137	0.0924095
2019-10-09	0.0297064	0.040809	0.275015	0.0763676	0.117771	0.0605875	0.295008	0.0958885	0.404765	0.0929579
2019-10-10	0.0425265	0.0512692	0.262839	0.0739449	0.104384	0.0628596	0.335787	0.0983514	0.404317	0.0993141
2019-10-11	0.0335148	0.0564069	0.231551	0.0636236	0.0910886	0.0639378	0.331175	0.0990817	0.41855	0.0943455
2019-10-12	0.0402788	0.0606483	0.228637	0.0623085	0.0854386	0.0650328	0.319007	0.0920452	0.396411	0.0884943
2019-10-13	0.0489018	0.0580805	0.226709	0.0632595	0.0974041	0.0595223	0.32564	0.0866565	0.412995	0.0887817
2019-10-14	0.0423397	0.0536495	0.229549	0.0593253	0.0548758	0.0620163	0.336173	0.0867017	0.39625	0.0932523
2019-10-15	0.0368371	0.0478229	0.203551	0.0623846	0.04223	0.0497363	0.292597	0.0897059	0.371778	0.0890227
2019-10-16	0.0149479	0.0503245	0.185908	0.0618475	0.039419	0.0596552	0.275299	0.0887385	0.371629	0.0876822
2019-10-17	0.0166957	0.043709	0.167182	0.0595821	0.0305157	0.0603689	0.263438	0.0877001	0.383542	0.0906085
2019-10-18	0.0407938	0.0414683	0.172634	0.0609689	0.042229	0.0547484	0.274992	0.0941592	0.369162	0.0948798
2019-10-19	0.0543444	0.0333583	0.182267	0.058194	0.0488049	0.0602256	0.281388	0.0906091	0.333226	0.0946109
2019-10-20	0.0494531	0.0328404	0.18047	0.0633405	0.04948	0.062003	0.260455	0.0908311	0.379115	0.0982411
2019-10-21	0.0545394	0.0321777	0.184626	0.0641813	0.0507553	0.0580588	0.251275	0.0842828	0.393672	0.0893496
2019-10-22	0.0540016	0.0299402	0.181253	0.0630973	0.0589633	0.0575111	0.21093	0.0855967	0.361063	0.0896353
2019-10-23	0.0492849	0.0356326	0.169561	0.0613715	0.0579866	0.0494951	0.179959	0.0889062	0.454778	0.0874889
2019-10-24	0.0381758	0.0325011	0.184038	0.0644082	0.0649951	0.0447777	0.18038	0.0886434	0.430433	0.0867123
2019-10-25	-0.00773812	0.0456676	0.19327	0.0619486	0.0578392	0.0467924	0.181678	0.0850035	0.417563	0.0860282
2019-10-26	-0.0136847	0.0485761	0.228105	0.0594808	0.030274	0.0548739	0.221303	0.0873198	0.444506	0.0858512
2019-10-27	-0.0189467	0.048543	0.231844	0.0605307	0.0214697	0.0566025	0.263449	0.0814387	0.453821	0.0867425
2019-10-28	-0.0177373	0.0456718	0.23487	0.0617949	0.00889629	0.0577742	0.328271	0.0779006	0.435333	0.0893573
2019-10-29	0.014975	0.0427614	0.233474	0.0575327	0.01851	0.0587332	0.318205	0.0809649	0.411005	0.0861028
2019-10-30	0.0107099	0.0456451	0.219803	0.0664494	0.058379	0.0463113	0.284152	0.0793482	0.384693	0.0874371
2019-10-31	0.0226909	0.0489662	0.212863	0.067537	0.0744042	0.0440501	0.27957	0.0801138	0.395921	0.0898123
2019-11-01	0.0438504	0.0522638	0.234507	0.0611428	0.075021	0.0443842	0.308879	0.084429	0.467742	0.0958448
2019-11-02	0.0641631	0.0479359	0.203754	0.0690026	0.0670882	0.0483275	0.305151	0.0930846	0.493255	0.101894
2019-11-03	0.061838	0.0451519	0.198066	0.0672079	0.0759764	0.0446461	0.301769	0.0982542	0.470047	0.103265
2019-11-04	0.0750959	0.0403004	0.167843	0.067282	0.0811503	0.0508247	0.299492	0.090171	0.391348	0.100769
2019-11-05	0.073711	0.0391833	0.14408	0.0651776	0.0748294	0.051402	0.309681	0.0867422	0.374524	0.094125
2019-11-06	0.0758768	0.03999	0.149095	0.0626452	0.0797421	0.0491709	0.308949	0.0871655	0.399531	0.0923365
2019-11-07	0.0572205	0.0386882	0.143232	0.0559951	0.0917214	0.0524141	0.28272	0.0868433	0.433487	0.0914255
2019-11-08	0.0643009	0.037744	0.156524	0.0523173	0.0940127	0.0528801	0.270104	0.0858075	0.445502	0.0877494
2019-11-09	0.0411317	0.03038	0.155921	0.0588703	0.106894	0.0552352	0.288749	0.0895988	0.4309	0.0731174
2019-11-10	0.0232767	0.0371312	0.16073	0.0599749	0.119099	0.0584591	0.284941	0.0884984	0.474795	0.0746167
2019-11-11	-0.00256774	0.0366991	0.175322	0.0586948	0.115257	0.0591276	0.281313	0.0891496	0.464987	0.0524748
2019-11-12	0.0264058	0.0439675	0.181579	0.0602449	0.122849	0.0586078	0.24121	0.0848462	0.5402	0.0470883
2019-11-13	0.0510291	0.054115	0.163168	0.0595409	0.128563	0.0610201	0.26042	0.0899938	0.47	0.0490183
2019-11-14	0.0720468	0.0487138	0.157922	0.0632122	0.123519	0.0619638	0.29913	0.08815	0.44196	0.0479909
2019-11-15	0.075343	0.0434436	0.157518	0.0648904	0.106621	0.0597372	0.272138	0.0959902	0.369882	0.0524995
2019-11-16	0.0625275	0.0446465	0.148174	0.0596367	0.0974918	0.055947	0.255828	0.0965693	0.376988	0.0548925
2019-11-17	0.0539053	0.047678	0.143027	0.0564756	0.0899256	0.0529835	0.247894	0.0906558	0.358634	0.053789
2019-11-18	0.0800867	0.0511234	0.163835	0.0594297	0.0543883	0.0526283	0.228129	0.085921	0.337573	0.0534669
2019-11-19	0.0712338	0.0528424	0.171999	0.0642691	0.0636311	0.05413	0.219006	0.0822073	0.330011	0.0524793
2019-11-20	0.05816	0.051077	0.168554	0.0627586	0.0437167	0.0485706	0.228601	0.0851716	0.318223	0.0500628
2019-11-21	0.0389092	0.0562463	0.177025	0.0620796	0.026699	0.0481082	0.23237	0.0844643	0.353982	0.0502925
2019-11-22	0.0410753	0.0544967	0.178481	0.0584059	0.0369763	0.057442	0.235092	0.0839936	0.38228	0.0505438
2019-11-23	0.0279826	0.0492493	0.208661	0.0613427	0.0569856	0.0547727	0.245123	0.0828127	0.427498	0.0528083
2019-11-24	0.0672602	0.0582263	0.213722	0.061874	0.0600753	0.0572398	0.247391	0.0839426	0.436715	0.0553017
2019-11-25	0.0657376	0.0576342	0.216541	0.0619098	0.0639365	0.0589711	0.277368	0.0862304	0.474345	0.0593227
2019-11-26	0.0506762	0.058198	0.22541	0.0633274	0.0799399	0.0625843	0.24955	0.0863162	0.456147	0.0588359
2019-11-27	0.046235	0.0684396	0.230289	0.0648379	0.100886	0.066122	0.284066	0.0880947	0.462412	0.055967
2019-11-28	0.0611187	0.0650548	0.228759	0.0665474	0.100222	0.0629117	0.285506	0.0904263	0.343781	0.0571106
2019-11-29	0.0513537	0.0588673	0.225975	0.0663925	0.121669	0.0618534	0.239953	0.100403	0.357474	0.0592639
2019-11-30	0.0773532	0.0587944	0.218382	0.06544	0.0957898	0.0612695	0.250427	0.0982626	0.336207	0.0599511
2019-12-01	0.083529	0.0550428	0.218084	0.0654451	0.078369	0.0647743	0.218153	0.0962401	0.354594	0.0578645

## Sheet: panel b
date	Left group mean	Left group pooled sem	Center-left group mean	Center-left group pooled sem	Center group mean	Center group pooled sem	Center-right group mean	Center-right group pooled sem	Right group mean	Right group pooled sem
2019-07-11	0.187721		0.208076		-0.0652416		0.0467877		-0.14834
2019-07-12	0.187721		0.208076		-0.0652416		0.0467877		-0.14834
2019-07-13	0.187721		0.208076		-0.0652416		0.0467877		-0.14834
2019-07-14	0.187721		0.208076		0.0120124	0.518236	0.0467877		-0.14834
2019-07-15	0.185872	0.0123987	0.208076		0.0120124	0.518236	0.0467877		-0.14834
2019-07-16	0.185872	0.0123987	0.208076		0.031405	0.33793	0.0467877		-0.119519	0.193341
2019-07-17	0.185872	0.0123987	0.211161	0.0206966	0.031405	0.33793	0.0434433	0.0224353	-0.119519	0.193341
2019-07-18	0.150869	0.197574	0.211161	0.0206966	0.0586165	0.252512	0.0368953	0.0541855	-0.0889098	0.184244
2019-07-19	0.0149766	0.252799	0.211161	0.0206966	0.0817426	0.228331	0.052831	0.065813	0.097616	0.257758
2019-07-20	0.0149766	0.252799	0.204098	0.0326992	0.01824	0.233358	0.052831	0.065813	0.097616	0.257758
2019-07-21	0.0026088	0.217852	0.204098	0.0326992	0.01824	0.233358	0.052831	0.065813	0.100355	0.240746
2019-07-22	0.0026088	0.217852	0.204098	0.0326992	0.0356587	0.195653	0.0662167	0.10755	0.100355	0.240746
2019-07-23	-0.0127654	0.183869	0.204098	0.0326992	0.0399513	0.167761	0.0649452	0.0953314	0.100355	0.240746
2019-07-24	-0.0229427	0.171893	0.197148	0.0474081	0.0399513	0.167761	0.0747495	0.0754452	0.10979	0.208916
2019-07-25	-0.0272525	0.161323	0.173252	0.149205	0.0417912	0.155949	0.0747495	0.0754452	0.10979	0.208916
2019-07-26	-0.0272525	0.161323	0.173252	0.149205	0.0469742	0.144716	0.0731967	0.0696551	0.10979	0.208916
2019-07-27	-0.0315517	0.148611	0.165	0.139333	0.0454989	0.136349	0.0731967	0.0696551	0.10979	0.208916
2019-07-28	-0.0600073	0.155256	0.165	0.139333	0.0549968	0.110517	0.0617299	0.106108	0.178625	0.262339
2019-07-29	-0.0241214	0.137232	0.165398	0.126853	0.0549968	0.110517	0.0529167	0.0948863	0.174011	0.233591
2019-07-30	-0.0228805	0.128912	0.162863	0.118591	0.0411693	0.108471	0.0529167	0.0948863	0.174011	0.233591
2019-07-31	-0.0176114	0.118407	0.162863	0.118591	0.0422954	0.102814	0.0873491	0.104325	0.173347	0.224582
2019-08-01	-0.037042	0.136802	0.162863	0.118591	0.0297233	0.101113	0.0864694	0.0945068	0.163507	0.214112
2019-08-02	-0.037042	0.136802	0.126697	0.0960659	0.0256732	0.0910186	0.0864694	0.0945068	0.163507	0.214112
2019-08-03	-0.0356763	0.133897	0.116337	0.0848898	0.0392506	0.0902332	0.0653491	0.153374	0.203094	0.195541
2019-08-04	-0.0356763	0.133897	0.0572925	0.137596	0.0392506	0.0902332	0.0653491	0.153374	0.199766	0.186421
2019-08-05	-0.0349534	0.127284	0.0605676	0.129258	0.0392506	0.0902332	0.0653491	0.153374	0.199766	0.186421
2019-08-06	-0.0349534	0.127284	0.0714022	0.122139	0.045897	0.0895522	0.0653491	0.153374	0.199766	0.186421
2019-08-07	-0.0349534	0.127284	0.0714022	0.122139	0.053373	0.090088	0.0287512	0.164163	0.193018	0.168108
2019-08-08	-0.0421961	0.125248	0.0512694	0.140616	0.053373	0.090088	0.0352105	0.147867	0.193018	0.168108
2019-08-09	-0.0306066	0.111655	0.0512694	0.140616	0.0662271	0.0908429	0.0404211	0.145503	0.186264	0.158428
2019-08-10	-0.0279146	0.109538	0.0512694	0.140616	0.0656831	0.0881409	0.0870773	0.123229	0.176916	0.144619
2019-08-11	-0.0267489	0.107295	0.052982	0.134676	0.0707462	0.0875202	0.0870773	0.123229	0.198271	0.165862
2019-08-12	-0.0378665	0.101009	0.052982	0.134676	0.0707462	0.0875202	0.0870773	0.123229	0.192169	0.160151
2019-08-13	-0.0429365	0.096259	0.0580474	0.121992	0.0742464	0.0825086	0.0806823	0.116142	0.186274	0.14875
2019-08-14	-0.0429365	0.096259	0.0614489	0.115977	0.0742464	0.0825086	0.0806823	0.116142	0.179291	0.145392
2019-08-15	-0.0352761	0.0964971	0.0608422	0.111949	0.0745508	0.0776668	0.0806823	0.116142	0.179291	0.145392
2019-08-16	-0.0352761	0.0964971	0.0714081	0.111391	0.0740338	0.0681546	0.0806823	0.116142	0.194827	0.14077
2019-08-17	-0.0283461	0.0938187	0.0742123	0.105718	0.0722363	0.064011	0.0829739	0.113244	0.189652	0.131812
2019-08-18	-0.0321592	0.0916742	0.0741425	0.102394	0.0722363	0.064011	0.0844411	0.109397	0.189825	0.12883
2019-08-19	-0.0306707	0.091851	0.0781356	0.0955967	0.074165	0.0627548	0.0844411	0.109397	0.199896	0.126243
2019-08-20	-0.0252711	0.0901312	0.0781356	0.0955967	0.0735863	0.0615551	0.0844411	0.109397	0.199896	0.126243
2019-08-22	-0.0275157	0.0900464	0.0766324	0.0918878	0.0721033	0.0606354	0.107362	0.114358	0.199896	0.126243
2019-08-23	-0.028921	0.0897475	0.0766106	0.0894367	0.0753299	0.0564279	0.104392	0.111127	0.197526	0.122104
2019-08-24	-0.039111	0.0926076	0.0822024	0.0877665	0.0753299	0.0564279	0.109357	0.109264	0.20521	0.121088
2019-08-25	-0.0374039	0.0928253	0.0822024	0.0877665	0.0753299	0.0564279	0.109357	0.109264	0.203859	0.119057
2019-08-26	-0.031971	0.0911844	0.084174	0.0823451	0.0753299	0.0564279	0.0969509	0.117612	0.213787	0.120059
2019-08-27	-0.0306009	0.0912595	0.084174	0.0823451	0.0753299	0.0564279	0.0935155	0.110392	0.210367	0.116635
2019-08-28	-0.032578	0.0909571	0.084174	0.0823451	0.0678332	0.0545412	0.0830954	0.108489	0.211808	0.116581
2019-08-29	-0.0364034	0.089848	0.0841498	0.0777939	0.0651145	0.0531144	0.0772518	0.108155	0.230964	0.133999
2019-08-30	-0.0339352	0.0900796	0.0841498	0.0777939	0.0652692	0.0521427	0.0867302	0.108481	0.230964	0.133999
2019-08-31	-0.0243461	0.0812021	0.0837576	0.0746537	0.0652692	0.0521427	0.0867302	0.108481	0.230964	0.133999
2019-09-01	-0.0239717	0.0812127	0.0837576	0.0746537	0.0657789	0.0512088	0.0781011	0.0977569	0.233295	0.133241
2019-09-02	-0.0203344	0.0806601	0.0772252	0.0707097	0.0703119	0.0495882	0.0755597	0.0911802	0.236341	0.132313
2019-09-03	-0.0191449	0.0792078	0.0789458	0.0667751	0.0703119	0.0495882	0.0764306	0.0877744	0.236341	0.132313
2019-09-04	-0.0191449	0.0792078	0.0860214	0.06629	0.0734852	0.0453356	0.0768127	0.0860935	0.236341	0.132313
2019-09-05	-0.0161688	0.0763299	0.0846709	0.0646022	0.0715951	0.0444932	0.0768127	0.0860935	0.244873	0.130884
2019-09-06	-0.025813	0.0799684	0.0846709	0.0646022	0.0741316	0.0445793	0.0653714	0.0879935	0.244873	0.130884
2019-09-07	-0.025813	0.0799684	0.0857551	0.0630662	0.0750589	0.0448168	0.0723767	0.0859998	0.244873	0.130884
2019-09-08	-0.0183235	0.0794086	0.0837534	0.0625601	0.0795372	0.0427439	0.0738816	0.0866124	0.24352	0.131431
2019-09-09	-0.0144966	0.078791	0.0824056	0.0611027	0.0795215	0.042741	0.0773836	0.0852086	0.243155	0.128296
2019-09-10	-0.0132272	0.0787958	0.0812743	0.0608779	0.0795215	0.042741	0.0638999	0.0944268	0.244266	0.128071
2019-09-11	-0.00768153	0.0791895	0.0812743	0.0608779	0.0795215	0.042741	0.0638999	0.0944268	0.242484	0.125249
2019-09-12	-0.00355548	0.0742851	0.0812743	0.0608779	0.0794215	0.0427358	0.0641695	0.0944531	0.242484	0.125249
2019-09-13	-0.00355548	0.0742851	0.0829144	0.059639	0.0817712	0.0431233	0.0648853	0.0869241	0.258269	0.128891
2019-09-14	-0.00418774	0.0741114	0.0829144	0.059639	0.0865943	0.04092	0.0595026	0.0897001	0.258269	0.128891
2019-09-15	-0.00524054	0.0741629	0.0829144	0.059639	0.107347	0.0429815	0.0595026	0.0897001	0.258269	0.128891
2019-09-16	-0.0015339	0.0741637	0.0795477	0.057679	0.105255	0.0431258	0.0644618	0.0908279	0.253005	0.127304
2019-09-17	-0.00102967	0.0742107	0.0791646	0.0565101	0.106223	0.0429653	0.0701848	0.0924769	0.253005	0.127304
2019-09-18	-0.00102967	0.0742107	0.0791646	0.0565101	0.106223	0.0429653	0.077633	0.0949855	0.253005	0.127304
2019-09-19	-0.00116956	0.0741927	0.0791858	0.0556856	0.106414	0.0429682	0.0741214	0.0935561	0.264315	0.127947
2019-09-20	0.0135914	0.0692881	0.0782367	0.0546086	0.106414	0.0429682	0.0741214	0.0935561	0.256225	0.123126
2019-09-21	0.0114904	0.068178	0.0801781	0.0537786	0.11375	0.0418142	0.0810965	0.0945086	0.256225	0.123126
2019-09-22	0.0110135	0.0683794	0.0801781	0.0537786	0.11375	0.0418142	0.0823144	0.0946442	0.256115	0.123154
2019-09-23	0.0183903	0.0649774	0.0801781	0.0537786	0.11375	0.0418142	0.0807213	0.0944888	0.264705	0.118073
2019-09-24	0.0132604	0.0677552	0.0801781	0.0537786	0.11375	0.0418142	0.077616	0.0944074	0.240957	0.126838
2019-09-25	0.0117125	0.0674372	0.0801781	0.0537786	0.11375	0.0418142	0.0684912	0.0924476	0.226471	0.126278
2019-09-26	0.0114403	0.067443	0.0816035	0.0528977	0.11375	0.0418142	0.0840044	0.102044	0.206668	0.11903
2019-09-27	0.0259344	0.0621241	0.0816035	0.0528977	0.106532	0.0404623	0.0972382	0.0990335	0.207599	0.119524
2019-09-28	0.0259344	0.0621241	0.087675	0.0460727	0.101922	0.0433637	0.104132	0.0969921	0.2165	0.119513
2019-09-29	0.0257735	0.0626573	0.0900847	0.0479021	0.102331	0.0434485	0.107414	0.099956	0.230016	0.124025
2019-09-30	0.0210362	0.0623356	0.0911052	0.0480493	0.102331	0.0434485	0.107696	0.0999127	0.229971	0.124036
2019-10-01	0.0205255	0.062346	0.0911052	0.0480493	0.102331	0.0434485	0.107696	0.0999127	0.229971	0.124036
2019-10-02	0.0163242	0.0633827	0.089689	0.0482383	0.102331	0.0434485	0.114624	0.102316	0.221189	0.120626
2019-10-03	0.018604	0.0638326	0.100768	0.0497787	0.102331	0.0434485	0.120077	0.100841	0.233132	0.123989
2019-10-04	0.0166555	0.065056	0.100768	0.0497787	0.0943555	0.0471028	0.126205	0.104905	0.233132	0.123989
2019-10-05	0.0166555	0.065056	0.105096	0.0490689	0.0934746	0.047088	0.11892	0.106487	0.233132	0.123989
2019-10-06	0.0245521	0.0567262	0.101618	0.0495133	0.0934746	0.047088	0.134302	0.110854	0.233132	0.123989
2019-10-07	0.0319142	0.0544222	0.100833	0.0494366	0.0934746	0.047088	0.134302	0.110854	0.233132	0.123989
2019-10-08	0.0319142	0.0544222	0.109296	0.0418345	0.0933511	0.0471218	0.134302	0.110854	0.231866	0.124667
2019-10-09	0.031631	0.0546298	0.109962	0.0419163	0.0933511	0.0471218	0.157046	0.105405	0.245759	0.130843
2019-10-10	0.0358144	0.0544286	0.109962	0.0419163	0.0933511	0.0471218	0.157046	0.105405	0.245759	0.130843
2019-10-11	0.0354583	0.0543429	0.109962	0.0419163	0.0933511	0.0471218	0.158906	0.105318	0.230159	0.123862
2019-10-12	0.0354583	0.0543429	0.115103	0.0445676	0.0932834	0.0470058	0.158906	0.105318	0.230159	0.123862
2019-10-13	0.0380573	0.0556175	0.112925	0.0486666	0.0932834	0.0470058	0.17796	0.116803	0.202145	0.115896
2019-10-14	0.037276	0.0556437	0.122603	0.0510538	0.0932834	0.0470058	0.17796	0.116803	0.210238	0.118342
2019-10-15	0.0373146	0.055663	0.122603	0.0510538	0.0971872	0.0469337	0.17796	0.116803	0.21009	0.118354
2019-10-16	0.0338029	0.0548485	0.128433	0.0529096	0.109588	0.0596962	0.17796	0.116803	0.222582	0.122198
2019-10-17	0.0424586	0.0518292	0.135139	0.0553847	0.109588	0.0596962	0.187611	0.119914	0.222582	0.122198
2019-10-18	0.047865	0.0535707	0.128684	0.0562923	0.109588	0.0596962	0.187372	0.119913	0.226889	0.121114
2019-10-19	0.051777	0.0442005	0.128684	0.0562923	0.106414	0.0596818	0.190004	0.119692	0.236872	0.124788
2019-10-20	0.0448019	0.0550022	0.128383	0.05633	0.106485	0.058515	0.190004	0.119692	0.233977	0.124934
2019-10-21	0.0426192	0.0557212	0.128383	0.05633	0.102824	0.0570777	0.190004	0.119692	0.230376	0.125761
2019-10-22	0.0426192	0.0557212	0.128351	0.0563295	0.103999	0.0570186	0.194963	0.120203	0.228598	0.125865
2019-10-23	0.0419996	0.0556761	0.128351	0.0563295	0.108008	0.0555882	0.195007	0.119671	0.239603	0.115314
2019-10-24	0.0419996	0.0556761	0.131089	0.0565732	0.108127	0.0563595	0.190309	0.119909	0.234029	0.110039
2019-10-25	0.0427586	0.0558602	0.131089	0.0565732	0.109712	0.0576957	0.190309	0.119909	0.249014	0.117321
2019-10-26	0.0462603	0.0554805	0.12959	0.0560441	0.112124	0.0605547	0.190309	0.119909	0.239309	0.115056
2019-10-27	0.0462603	0.0554805	0.12959	0.0560441	0.112742	0.0606367	0.188901	0.121567	0.239309	0.115056
2019-10-28	0.0519559	0.0536553	0.13255	0.0563311	0.117619	0.0626178	0.196531	0.117112	0.244849	0.11291
2019-10-29	0.0482386	0.0536072	0.137153	0.0555785	0.114038	0.0644821	0.194678	0.117673	0.244849	0.11291
2019-10-30	0.0453888	0.0533588	0.137153	0.0555785	0.108745	0.061627	0.211108	0.113186	0.24972	0.112709
2019-10-31	0.0531185	0.0557043	0.137153	0.0555785	0.102927	0.0608443	0.211108	0.113186	0.24972	0.112709
2019-11-01	0.0519249	0.0557496	0.137553	0.055444	0.0955689	0.0612463	0.200593	0.114795	0.273148	0.116599
2019-11-02	0.055484	0.054444	0.13611	0.0555163	0.0932369	0.0614293	0.193656	0.116822	0.300626	0.124648
2019-11-03	0.0598569	0.054411	0.137778	0.0549079	0.0932369	0.0614293	0.197124	0.117214	0.293287	0.122931
2019-11-04	0.059406	0.0542335	0.135425	0.0562594	0.0932369	0.0614293	0.218422	0.121455	0.277356	0.123335
2019-11-05	0.0581711	0.0537268	0.128141	0.0596525	0.0932369	0.0614293	0.236052	0.131314	0.277163	0.123407
2019-11-06	0.0556625	0.0531843	0.128037	0.0596678	0.0932369	0.0614293	0.236052	0.131314	0.277163	0.123407
2019-11-07	0.0549716	0.053211	0.128827	0.059695	0.0953897	0.061538	0.236052	0.131314	0.265454	0.12285
2019-11-08	0.0652323	0.0372288	0.122596	0.0594616	0.0953897	0.061538	0.249333	0.135057	0.265454	0.12285
2019-11-09	0.0606968	0.0432504	0.123299	0.0593041	0.0965553	0.0616548	0.26303	0.142456	0.264696	0.122793
2019-11-10	0.0626444	0.0429895	0.123299	0.0593041	0.0965553	0.0616548	0.26303	0.142456	0.252206	0.118146
2019-11-11	0.0631056	0.0429666	0.127861	0.0586805	0.0969198	0.0618835	0.26303	0.142456	0.206393	0.0836464
2019-11-12	0.0687866	0.0507297	0.129679	0.0597774	0.0969198	0.0618835	0.257057	0.142823	0.206393	0.0836464
2019-11-13	0.0687866	0.0507297	0.128741	0.0600637	0.0969198	0.0618835	0.257057	0.142823	0.224004	0.0852912
2019-11-14	0.0684484	0.0507464	0.125241	0.0584909	0.0969198	0.0618835	0.257057	0.142823	0.224004	0.0852912
2019-11-15	0.0740522	0.048412	0.128735	0.0587077	0.0915171	0.0663021	0.257057	0.142823	0.285509	0.0676066
2019-11-16	0.0680635	0.0525989	0.128735	0.0587077	0.0915171	0.0663021	0.251827	0.142895	0.287777	0.0672242
2019-11-17	0.0722716	0.0523079	0.128735	0.0587077	0.098381	0.0642838	0.251827	0.142895	0.281099	0.0681818
2019-11-18	0.0792795	0.0534808	0.136789	0.0637471	0.098381	0.0642838	0.251827	0.142895	0.281099	0.0681818
2019-11-19	0.0772479	0.0545641	0.136789	0.0637471	0.0971941	0.0644682	0.248784	0.143059	0.278132	0.0687209
2019-11-20	0.0781308	0.0543101	0.137742	0.0635835	0.0971941	0.0644682	0.248784	0.143059	0.278132	0.0687209
2019-11-21	0.0680995	0.0564215	0.140491	0.0625259	0.0971941	0.0644682	0.254971	0.128677	0.271074	0.0697074
2019-11-22	0.0547249	0.0596639	0.13325	0.0709955	0.0987823	0.0640914	0.254971	0.128677	0.271074	0.0697074
2019-11-23	0.0573372	0.0596381	0.128295	0.0694251	0.0929715	0.0640593	0.243104	0.12663	0.236741	0.0634618
2019-11-24	0.0615532	0.0591098	0.128295	0.0694251	0.0951013	0.063896	0.252194	0.126164	0.236741	0.0634618
2019-11-25	0.0538218	0.0615422	0.128295	0.0694251	0.0945746	0.0639281	0.255103	0.127463	0.236741	0.0634618
2019-11-26	0.0538218	0.0615422	0.128295	0.0694251	0.0957758	0.0640391	0.255767	0.127268	0.226949	0.0651376
2019-11-27	0.0527828	0.0616072	0.125324	0.0664931	0.0959615	0.0640451	0.267308	0.128638	0.237014	0.0637251
2019-11-28	0.0538967	0.0613296	0.126276	0.0665369	0.0959615	0.0640451	0.279992	0.129709	0.25539	0.0733463
2019-11-29	0.0599191	0.0631634	0.12657	0.0665205	0.0959615	0.0640451	0.279992	0.129709	0.297867	0.0790516
2019-11-30	0.0674656	0.0623726	0.12657	0.0665205	0.100665	0.061733	0.265912	0.124156	0.297867	0.0790516
2019-12-01	0.0640701	0.0617477	0.12657	0.0665205	0.101254	0.0618077	0.265912	0.124156	0.292382	0.0796746

## Sheet: panel c
date	Left group mean	Left group pooled sem	Center-left group mean	Center-left group pooled sem	Center group mean	Center group pooled sem	Center-right group mean	Center-right group pooled sem	Right group mean	Right group pooled sem
2019-07-13	-0.0102087	0.0687036	0.218071		-0.133265	0.100208	-0.010643	0.0761826	-0.350838	0.0955579
2019-07-14	-0.0426691	0.0745946	0.233598		-0.123762	0.114111	-0.0234592	0.0762614	-0.145396	0.111368
2019-07-15	0.0149955	0.0678228	0.149593	0.142406	-0.0607864	0.086728	-0.0234592	0.0762614	-0.00397334	0.122382
2019-07-16	-0.0197979	0.0595167	0.139022	0.15887	-0.0607864	0.086728	0.00834078	0.0302003	-0.0260896	0.105075
2019-07-17	-0.0197979	0.0595167	0.0930535	0.132237	-0.0157676	0.0492099	-0.0442967	0.0699802	0.063524	0.105142
2019-07-18	-0.0197979	0.0595167	0.120215	0.129025	-0.0157676	0.0492099	-0.0424515	0.0624587	0.063524	0.105142
2019-07-19	-0.0197979	0.0595167	0.112375	0.104308	-0.0121955	0.050701	-0.0424515	0.0624587	0.0796588	0.102464
2019-07-20	-0.0327827	0.0528217	-0.0176285	0.0674657	-0.043648	0.0391821	-0.0375823	0.0559658	-0.0285801	0.0926888
2019-07-21	-0.0407509	0.0488061	-0.002829	0.0667081	-0.0446426	0.043486	0.0340688	0.0598772	-0.039407	0.0888062
2019-07-22	-0.0316451	0.044409	-0.0221269	0.067809	-0.0571941	0.0461862	0.0390417	0.0509247	-0.0287914	0.0888513
2019-07-23	-0.0170147	0.038998	-0.0191721	0.0651504	-0.0507412	0.0445588	0.0577748	0.0547789	-0.0118902	0.086779
2019-07-24	-0.0168227	0.0409157	-0.0171212	0.0656144	-0.0245009	0.0445139	0.0755566	0.0556692	-0.0385091	0.0932346
2019-07-25	-0.00792737	0.0344914	-0.0095547	0.060417	-0.0416168	0.0470191	0.0854054	0.0536261	-0.017406	0.0957052
2019-07-26	-0.0165312	0.0397804	-0.00654173	0.0600862	-0.00800333	0.0409837	0.072933	0.0587239	0.044292	0.0961645
2019-07-27	-0.0180498	0.0365829	0.00889868	0.0571971	0.00395258	0.0459073	0.0705974	0.0617454	0.0219138	0.0978933
2019-07-28	-0.0103204	0.037938	0.0355924	0.0562704	-0.0164491	0.0523393	0.0742103	0.0588777	-0.000474242	0.0974871
2019-07-29	-0.0454356	0.0370795	0.0288312	0.0551496	-0.0127439	0.0500259	0.075023	0.0575148	-0.0153281	0.101537
2019-07-30	-0.0410604	0.0377488	0.0538448	0.0551774	-0.0352227	0.0499126	0.0784503	0.0569853	-0.0276638	0.0979767
2019-07-31	-0.0485182	0.0386408	0.0490061	0.0571076	-0.0304722	0.0492979	0.0887711	0.0785112	-0.0103768	0.0963606
2019-08-01	-0.0541601	0.0385508	0.0295146	0.0561824	-0.0419353	0.0510315	0.128638	0.0773561	-0.0553976	0.101471
2019-08-02	-0.0582863	0.0340852	0.0215355	0.0553232	-0.024072	0.0475604	0.172859	0.077074	-0.0841449	0.103341
2019-08-03	-0.03565	0.0383705	0.0178418	0.0572776	-0.0175137	0.0496802	0.164967	0.0808179	-0.0594195	0.101685
2019-08-04	-0.0233255	0.037315	0.0149459	0.0553033	-0.0490837	0.0521283	0.17101	0.0844969	-0.116607	0.100214
2019-08-05	-0.0225321	0.0393152	0.0245078	0.0549719	-0.00551807	0.0510039	0.145562	0.0827869	-0.0431168	0.0987169
2019-08-06	-0.000732626	0.0476554	0.0260811	0.0527405	0.00939683	0.0502855	0.167032	0.0855935	0.00873329	0.100083
2019-08-07	-0.00645097	0.046812	0.027795	0.0544675	-0.0141915	0.056506	0.161248	0.0803281	-0.0233939	0.10204
2019-08-08	0.0110311	0.0488618	-0.00705191	0.0526433	0.0142032	0.0516159	0.111039	0.0873601	-0.0236526	0.100132
2019-08-09	0.00658678	0.0479245	-0.0479655	0.0548155	0.0396824	0.052239	0.0676811	0.0869134	-0.0362639	0.100435
2019-08-10	-0.0464626	0.0445054	-0.0599023	0.0536088	0.0590115	0.0529579	0.0733182	0.0864155	-0.0603846	0.100285
2019-08-11	-0.0601756	0.039632	-0.0512316	0.053971	0.0358271	0.0526072	0.0440778	0.0854533	0.0295688	0.0998638
2019-08-12	-0.0744218	0.0408557	-0.0540616	0.0542868	0.0219542	0.0467964	0.035857	0.0853827	0.0316515	0.0990188
2019-08-13	-0.0404957	0.0459836	-0.0504883	0.0520297	0.0296122	0.0500823	0.0587412	0.0809475	0.0382871	0.0994726
2019-08-14	-0.0405102	0.0477411	-0.0555865	0.0512545	0.0232902	0.0520464	0.0322299	0.086405	0.00115011	0.102175
2019-08-15	-0.0295787	0.0442111	-0.0417956	0.0515545	-0.0360115	0.0487274	0.0851497	0.0855245	0.00215593	0.0994348
2019-08-16	-0.0299213	0.0435893	-0.0627327	0.0547503	-0.0349708	0.0507693	0.0903414	0.086941	-0.0426963	0.099578
2019-08-17	-0.00514908	0.0462881	-0.0532883	0.0524348	-0.0423861	0.0525115	0.0980077	0.0883858	0.000741437	0.100261
2019-08-18	-0.0102505	0.0520379	-0.0307791	0.0476709	-0.0351739	0.0497934	0.0880429	0.0881557	-0.0151653	0.0983674
2019-08-19	0.00565097	0.0503415	-0.0278364	0.0478043	-0.0310749	0.0518484	0.0831073	0.0870131	-0.0553643	0.097633
2019-08-20	-0.00906151	0.0451765	-0.0179829	0.0491307	0.00546473	0.0479036	0.0780537	0.0869472	-0.0782314	0.0984204
2019-08-21	-0.00630624	0.0471859	-0.0288472	0.0548672	-0.00551343	0.0503558	0.0400587	0.0864051	-0.0567908	0.100382
2019-08-22	-0.00962329	0.0441884	-0.0211516	0.0554492	-0.00141934	0.0475743	0.0325948	0.0850979	-0.0741806	0.0978237
2019-08-23	0.0088642	0.0498213	-0.0190469	0.0503435	0.00789591	0.0471351	-0.0143529	0.0853263	-0.0786394	0.0970875
2019-08-24	-0.0160786	0.0497132	0.013318	0.053749	-0.00336761	0.0453237	-0.0217675	0.0872287	-0.0409215	0.0963841
2019-08-25	-0.0455838	0.0403837	-0.000928355	0.0509484	-0.0278519	0.0460545	0.0408648	0.0829472	-0.0707898	0.0976975
2019-08-26	-0.0490505	0.0437418	0.000447558	0.0555778	-0.00965152	0.0463161	0.048698	0.0813049	-0.0165259	0.0981526
2019-08-27	-0.0209988	0.0431503	-0.0360809	0.0549574	-0.00719742	0.0482303	0.0168322	0.0826198	-0.0340986	0.0966029
2019-08-28	-0.0248077	0.046514	-0.0195625	0.0531431	-0.00335743	0.0430875	-0.0191264	0.0854482	-0.0518115	0.0995324
2019-08-29	-0.00367929	0.0483622	-0.0292057	0.0504029	0.000188548	0.0440059	-0.00599505	0.0858777	-0.099471	0.0945728
2019-08-30	-0.000808024	0.0483461	-0.0358266	0.0554785	0.00287935	0.0472931	-0.0233491	0.0896645	-0.0953289	0.0968136
2019-08-31	0.00218896	0.0477329	0.00508051	0.0568312	0.0137139	0.0457778	0.00861982	0.0856679	-0.108988	0.0961646
2019-09-01	-0.0129494	0.0418134	0.0554207	0.0512217	-0.00374209	0.0492411	0.0344048	0.0847387	-0.145413	0.0949651
2019-09-02	-0.0116603	0.0446628	0.0282083	0.061021	-0.00060652	0.0509964	-0.000506706	0.0859228	-0.126831	0.0957788
2019-09-03	-0.0160976	0.0464654	0.0396977	0.0581127	-0.0146423	0.0487559	0.000139685	0.0840949	-0.0680648	0.0983854
2019-09-04	-0.00863184	0.04764	0.0417715	0.0651423	-0.00951084	0.0487756	0.0121196	0.0836867	-0.0346173	0.0990745
2019-09-05	0.0213918	0.0476874	0.0319078	0.0597454	0.0104819	0.0484076	0.00224688	0.0836597	-0.0995135	0.0959328
2019-09-06	0.0429744	0.0487704	0.018872	0.0608423	0.0214647	0.0526359	0.0128928	0.0858219	-0.110923	0.0953559
2019-09-07	0.0275954	0.0488146	0.0289407	0.0609869	0.0204208	0.0526338	0.0015376	0.0824831	-0.0597547	0.0985169
2019-09-08	0.0473677	0.0476851	-0.0268702	0.0715391	0.0162229	0.0534871	0.015657	0.0821919	-0.0529893	0.0983811
2019-09-09	0.00552539	0.0422057	-0.0331695	0.0704454	0.0268953	0.0510082	0.0332888	0.086152	-0.096461	0.0992081
2019-09-10	-0.0374156	0.0407454	0.00576612	0.062072	0.0420959	0.0500816	0.0732627	0.0884434	-0.112813	0.0989961
2019-09-11	-0.0309593	0.0448303	0.020677	0.0634285	0.0151646	0.0507224	0.0494234	0.0849854	-0.161927	0.0970157
2019-09-12	-0.0461488	0.0408728	0.0293288	0.0628949	0.0205211	0.049209	0.044641	0.0804743	-0.162985	0.0962701
2019-09-13	-0.0418791	0.0428536	0.042298	0.0629526	0.0310442	0.0550163	0.0478445	0.0852074	-0.0972425	0.0968978
2019-09-14	-0.0468943	0.0411714	0.0548808	0.0617477	0.00375896	0.050435	0.0255963	0.0794447	-0.100006	0.0992591
2019-09-15	-0.0156833	0.0469579	0.0582374	0.0587682	0.0550052	0.050513	0.00947	0.0804747	-0.0260913	0.0980107
2019-09-16	-0.0392138	0.040923	0.0213961	0.0636647	0.0432218	0.0494314	0.0177583	0.083699	-0.0325935	0.0987553
2019-09-17	-0.0225206	0.0451029	0.039306	0.063768	0.0490311	0.0473253	0.0376483	0.0859552	-0.0242612	0.0968433
2019-09-18	-0.00935745	0.0441458	0.0624705	0.0577829	0.0518321	0.0483223	0.0589494	0.0821229	-0.0977837	0.0946221
2019-09-19	-0.0300219	0.042581	0.0699222	0.062106	0.0228184	0.0525202	0.0326444	0.0868439	-0.0551402	0.0957838
2019-09-20	-0.0305749	0.0478025	0.0702127	0.0587451	-0.0204389	0.0527792	0.0149047	0.0881008	-0.0973604	0.098377
2019-09-21	-0.0492577	0.0465793	0.0606472	0.0642067	-0.00727997	0.0453025	-0.0170979	0.0911412	-0.113747	0.0978908
2019-09-22	-0.0609599	0.0460855	0.0595506	0.0617389	-0.00946982	0.0524799	0.0446217	0.0879567	-0.121923	0.099394
2019-09-23	-0.0423427	0.0467019	0.0506455	0.0602903	0.00240467	0.0505551	0.0743495	0.0871754	-0.0849992	0.0968855
2019-09-24	-0.0550722	0.0475046	0.0667454	0.0683406	0.0228505	0.0488649	0.0899025	0.0835318	-0.113109	0.096537
2019-09-25	-0.0195438	0.043028	0.0218815	0.065503	0.0296054	0.0511554	0.0248629	0.085032	-0.131899	0.0967225
2019-09-26	0.000319239	0.0444434	0.02909	0.0666705	0.0329696	0.0477436	0.0101687	0.0836252	-0.0784724	0.0993115
2019-09-27	0.0103081	0.0443044	0.0503126	0.0644209	0.0325198	0.0465492	-0.00210882	0.0865043	-0.054905	0.0983561
2019-09-28	-0.0221247	0.0482398	0.0448631	0.0640088	0.0254552	0.0487882	0.0362254	0.0921751	-0.0880532	0.096379
2019-09-29	-0.0424359	0.0433587	0.0417502	0.0635045	0.000583719	0.0465226	0.0536794	0.0878531	-0.0399891	0.0958954
2019-09-30	-0.0355026	0.0470907	0.0422277	0.0637239	0.00486836	0.0477479	0.0265758	0.0874618	-0.0366803	0.0970962
2019-10-01	-0.0122815	0.0445517	0.0582833	0.0650426	-0.00616936	0.0488569	0.035894	0.0875564	-0.0468585	0.0984264
2019-10-02	-0.00506535	0.0485415	0.0476389	0.064109	0.00484264	0.0467361	0.0526342	0.0836062	0.0235835	0.0998779
2019-10-03	-0.03195	0.0433892	0.0587233	0.0678197	0.000807336	0.0496556	0.0353995	0.0887482	0.0342323	0.0989784
2019-10-04	-0.0365824	0.0478249	0.0262881	0.0713875	0.0114701	0.0469536	0.0334502	0.0899426	-0.0452949	0.0994614
2019-10-05	-0.023961	0.0455056	-0.0234739	0.0677174	0.0303873	0.0451008	0.0404239	0.0860709	-0.00662417	0.0974652
2019-10-06	-0.0189028	0.0508559	-0.00442621	0.0672792	0.0229917	0.0481677	0.0234521	0.0910552	-0.0340071	0.100721
2019-10-07	-0.0100111	0.0477844	0.00307056	0.0635047	0.0367543	0.0498075	0.0390098	0.0881045	-0.00552082	0.0968766
2019-10-08	0.00457321	0.0466889	0.0691177	0.0668867	0.0371095	0.0480785	0.0360312	0.0892426	-0.0733273	0.0965707
2019-10-09	-0.016185	0.0482854	0.119685	0.0673949	0.0511623	0.0502326	0.0235766	0.0899961	-0.0590245	0.0978716
2019-10-17	-0.0399984	0.0445849	0.00910925	0.0703282	-0.0390735	0.0478686	-0.0226081	0.0904603	-0.0893138	0.100496
2019-10-18	0.0180376	0.0463958	-9.97749e-05	0.0644154	-0.0201925	0.0493039	0.00600074	0.0903433	-0.0863793	0.100436
2019-10-19	0.00529888	0.0492341	0.0129394	0.0647271	0.004157	0.0517717	-0.031844	0.0908612	-0.128705	0.102051
2019-10-20	-0.00249977	0.0489027	0.00710528	0.0682395	-0.00891536	0.0491672	-0.0195763	0.0898691	-0.083079	0.099932
2019-10-21	0.00379614	0.0501498	0.0133352	0.0663025	-0.010848	0.050992	-0.0308132	0.0889807	-0.0869823	0.0985678
2019-10-22	0.00616699	0.0493811	0.00317677	0.0673565	0.00691099	0.051122	-0.075284	0.0922631	-0.0964013	0.100051
2019-10-23	0.00600881	0.0542596	-0.028793	0.0638649	0.0204689	0.0498673	-0.103033	0.0861542	-0.00518578	0.0996169
2019-10-24	0.00189445	0.0517642	0.00981191	0.0676511	0.01496	0.0513619	-0.106486	0.0868774	-0.0339793	0.101844
2019-10-25	-0.0379289	0.0564321	0.0189686	0.065295	0.0170144	0.0467628	-0.0967275	0.0864972	-0.0416659	0.0988693
2019-10-26	-0.060514	0.055713	0.0276429	0.0691643	-0.023233	0.051383	-0.0657968	0.0865196	-0.0390795	0.098505
2019-10-27	-0.0595513	0.0524713	0.0282406	0.0676548	-0.0361922	0.0492162	-0.0279785	0.0870244	-0.00455245	0.0995795
2019-10-28	-0.0723205	0.0508724	0.0438074	0.0689343	-0.0375406	0.04803	0.0519025	0.0856801	-0.0242253	0.0979708
2019-10-29	-0.0286615	0.0538647	0.0569579	0.0646013	-0.0326348	0.051731	0.0372798	0.0860904	-0.060194	0.100205
2019-10-30	-0.0400053	0.0519112	0.0294195	0.0659439	0.010191	0.0470412	-0.0228233	0.088282	-0.0877717	0.099055
2019-10-31	-0.0216688	0.0543299	0.0331606	0.0678128	0.0212915	0.0472095	-0.0145356	0.0859861	-0.0817199	0.0982541
2019-11-01	-0.000270747	0.0515375	0.0383048	0.0711549	0.0172188	0.0535916	0.0209795	0.0868759	0.00858121	0.100317
2019-11-02	0.0223748	0.0510283	0.0200745	0.068971	0.0149772	0.0507426	0.0156626	0.0878282	0.0186104	0.0985686
2019-11-03	0.01677	0.0513236	4.83355e-05	0.0695231	0.0254797	0.0513238	0.012508	0.0858359	0.0171042	0.0992409
2019-11-04	0.0211911	0.0505354	-0.0181094	0.0669871	0.0284772	0.0533527	-0.00543575	0.0830208	-0.0675278	0.0990095
2019-11-05	0.0264031	0.0512834	-0.041174	0.072245	0.0189631	0.0510347	0.0220602	0.0885191	-0.0930826	0.0992444
2019-11-06	0.00362125	0.055006	-0.0398755	0.0660878	0.0182357	0.0493996	0.0388855	0.0866095	-0.0454053	0.0995772
2019-11-07	0.0090622	0.0532531	-0.0445116	0.0689405	0.0259388	0.0548632	0.0221374	0.0859951	-0.0356852	0.097601
2019-11-08	0.0217496	0.0506845	-0.0227785	0.0665308	0.0271776	0.0500007	0.00361253	0.0875232	-0.0387202	0.099714
2019-11-09	-0.00421803	0.0479859	-0.0437033	0.0689807	0.0418822	0.0541213	0.030303	0.0899439	-0.014581	0.0976607
2019-11-10	-0.0314909	0.0574496	-0.0329263	0.0630296	0.0632694	0.0566501	0.0235421	0.0881224	0.0200204	0.0983492
2019-11-11	-0.0518419	0.0565388	-0.0105049	0.0677213	0.0566212	0.054959	0.0176916	0.087578	-2.25816e-05	0.0805174
2019-11-12	-0.00929223	0.0489339	0.00729083	0.0660766	0.0492829	0.0530227	-0.0157116	0.0843087	0.0318804	0.0818138
2019-11-13	0.016351	0.0508492	-0.00646629	0.0648776	0.0681751	0.0498353	0.0106795	0.0851727	0.00346984	0.0807737
2019-11-14	0.0385067	0.0521566	-0.0432307	0.0688173	0.0652097	0.0517154	0.0397346	0.0881423	-0.0132124	0.0815079
2019-11-15	0.0285524	0.0482467	-0.0127729	0.0645057	0.0450419	0.0525305	0.00665172	0.0924913	-0.0276421	0.0581735
2019-11-16	0.0174159	0.0432019	-0.0190224	0.0657878	0.041488	0.0514108	-0.00928822	0.0914306	-0.0531895	0.058389
2019-11-17	0.00369909	0.0463853	-0.0279887	0.0627903	0.0281115	0.0502737	-0.0207676	0.0880262	-0.0726468	0.0570837
2019-11-18	0.0313734	0.0495859	-0.00252229	0.0627041	0.00635903	0.0512115	-0.0596512	0.0909334	-0.135024	0.0586248
2019-11-19	0.020575	0.0472005	0.00784456	0.0624318	0.0171159	0.050896	-0.0611187	0.0899731	-0.106237	0.0559958
2019-11-20	0.00763997	0.0484693	-0.0293255	0.0673188	-0.0204742	0.0465008	-0.0439512	0.0924223	-0.127195	0.0577514
2019-11-21	-0.00818721	0.0467402	-0.0119256	0.0678788	-0.0439071	0.0528957	-0.0331373	0.0887003	-0.0806812	0.0576876
2019-11-22	-0.0100115	0.0435967	0.00354418	0.0644864	-0.0452207	0.057193	-0.0250014	0.0915821	-0.0708678	0.0593681
2019-11-23	-0.0192179	0.0491182	0.0336304	0.066228	-0.0252978	0.0562928	-0.0403512	0.0928792	-0.0137495	0.0571789
2019-11-24	0.0206467	0.0475415	0.00774061	0.0699358	-0.0238341	0.0552949	-0.0345374	0.0901845	-0.026639	0.0569559
2019-11-25	0.0135191	0.0506118	0.0205385	0.0681337	-0.0256907	0.0614082	0.0123982	0.0900323	0.00768828	0.0582002
2019-11-26	0.00499749	0.0475468	0.0277678	0.068876	0.00577281	0.057265	-0.0379342	0.0900485	-0.0115579	0.0599513
2019-11-27	-0.00873883	0.0508246	0.0318212	0.068902	0.0204816	0.0570299	0.0133202	0.0872726	-0.017417	0.0551085
2019-11-28	0.00626161	0.0570967	0.0227059	0.0705683	0.0133356	0.0596225	0.0292202	0.0886611	-0.122387	0.058607
2019-11-29	-0.00670601	0.0557803	0.0296999	0.0685716	0.0397053	0.0553616	-0.021246	0.0907904	-0.103042	0.0607661
2019-11-30	0.0100051	0.0540072	0.0218738	0.0686733	0.0109281	0.0548407	-0.0155102	0.0904618	-0.122817	0.061148
2019-12-01	0.0164544	0.0527478	0.0271498	0.0700283	0.00259817	0.0570779	-0.040592	0.0910776	-0.09402	0.0592794

## Sheet: panel d
date	Left group mean	Left group pooled sem	Center-left group mean	Center-left group pooled sem	Center group mean	Center group pooled sem	Center-right group mean	Center-right group pooled sem	Right group mean	Right group pooled sem
2019-07-10	-0.251406	0.537342	-0.0918496	0.10573	0.0462917	0.131749	-0.03769	0.220055	0.3034
2019-07-11	-0.341174	0.135257	-0.0884518	0.0382243	0.0107271	0.0335966	-0.0375546	0.0482543	0.371193	0.0975383
2019-07-12	-0.333036	0.0458847	-0.107584	0.023677	0.00939678	0.0268249	-0.040161	0.0554278	0.351665	0.0637377
2019-07-13	-0.288985	0.0503968	-0.10852	0.0229815	0.0205013	0.0250478	-0.056547	0.0356197	0.323026	0.0656622
2019-07-14	-0.230912	0.0497643	-0.100788	0.030753	0.0419943	0.02844	-0.0789373	0.0390978	0.30565	0.0670581
2019-07-15	-0.216755	0.0520731	-0.114837	0.0356816	0.0519297	0.0375694	-0.0511887	0.0360409	0.249893	0.0616788
2019-07-16	-0.229347	0.0508516	-0.125709	0.0460876	0.0258957	0.0333334	-0.0435851	0.0469011	0.264552	0.0824866
2019-07-17	-0.228436	0.0513398	-0.109912	0.0394349	0.015041	0.035726	-0.0569967	0.0384584	0.277779	0.0831734
2019-07-18	-0.209744	0.0473493	-0.10757	0.0306652	0.0232464	0.0259133	-0.0787523	0.0375939	0.307285	0.0852713
2019-07-19	-0.17223	0.0507009	-0.0870463	0.0297794	0.009709	0.0281166	-0.103093	0.0377724	0.264875	0.088015
2019-07-20	-0.175179	0.0534362	-0.086741	0.0322289	0.010799	0.0270512	-0.122839	0.0490266	0.27996	0.0852414
2019-07-21	-0.155103	0.058064	-0.108516	0.0390888	0.0316317	0.0350724	-0.104301	0.0500897	0.254433	0.0922015
2019-07-22	-0.14342	0.0567322	-0.12555	0.0364871	0.034448	0.036204	-0.110732	0.045907	0.274315	0.0942373
2019-07-23	-0.160069	0.0591544	-0.10957	0.0327015	0.0247627	0.031852	-0.108771	0.0514142	0.256923	0.0908197
2019-07-24	-0.18139	0.0583882	-0.122392	0.0336074	0.0303207	0.0299837	-0.115769	0.0479909	0.285703	0.0969184
2019-07-25	-0.17554	0.052226	-0.0969144	0.0462354	0.045628	0.029858	-0.109885	0.0477666	0.324312	0.098558
2019-07-26	-0.136502	0.0560531	-0.073367	0.0448658	0.0608817	0.0331738	-0.09509	0.043596	0.344495	0.095102
2019-07-27	-0.118868	0.0563025	-0.0753083	0.0472331	0.0618917	0.0316265	-0.0899397	0.0421227	0.286961	0.103924
2019-07-28	-0.113633	0.0581521	-0.0622831	0.0441776	0.0524793	0.0348377	-0.0814347	0.0444224	0.289341	0.100365
2019-07-29	-0.113514	0.0564536	-0.0782774	0.047572	0.0467753	0.0357106	-0.0742827	0.0449734	0.340785	0.0990707
2019-07-30	-0.136896	0.0620071	-0.063268	0.0533269	0.0461133	0.0304395	-0.0869113	0.0630998	0.306391	0.0994314
2019-07-31	-0.174749	0.0616496	-0.0737543	0.0550256	0.045189	0.0294124	-0.0397263	0.065241	0.334905	0.0933552
2019-08-01	-0.156273	0.058106	-0.131185	0.0621483	0.037034	0.0441982	-0.029129	0.0718065	0.3015	0.0965177
2019-08-02	-0.136085	0.0569981	-0.099364	0.0513841	0.0557858	0.0481847	-0.0421983	0.0738063	0.27985	0.0926766
2019-08-03	-0.106665	0.0466203	-0.072872	0.052272	0.0683232	0.0432934	-0.0624327	0.0755446	0.335501	0.0978191
2019-08-04	-0.0919556	0.0512054	-0.060076	0.0509795	0.0564838	0.0465148	-0.0406913	0.0764635	0.338848	0.0963568
2019-08-05	-0.0991261	0.0480418	-0.071666	0.0497524	0.0726053	0.0445277	-0.045605	0.0791119	0.355603	0.0894566
2019-08-06	-0.0929574	0.0497787	-0.109008	0.0508597	0.091157	0.0529394	-0.0317693	0.0840051	0.311445	0.0960656
2019-08-07	-0.0814351	0.0518184	-0.0884307	0.0573698	0.101387	0.0519262	0.007538	0.0855284	0.292357	0.0938235
2019-08-08	-0.108159	0.0535985	-0.05653	0.0568735	0.0862433	0.0503518	0.0286207	0.0852117	0.295395	0.0973331
2019-08-09	-0.128238	0.0509454	-0.047203	0.055767	0.0825253	0.0460023	0.040887	0.0842321	0.245651	0.0939074
2019-08-10	-0.108381	0.0497158	-0.04727	0.0619418	0.0814273	0.0494378	0.062908	0.0816732	0.268949	0.0923557
2019-08-11	-0.100842	0.0525089	-0.061969	0.0608328	0.0731523	0.046537	0.062926	0.0799487	0.25857	0.091805
2019-08-12	-0.0733162	0.0437714	-0.0368374	0.0580914	0.0640997	0.0456621	0.0580977	0.0822771	0.229637	0.0947118
2019-08-13	-0.0718786	0.047661	-0.0418974	0.0603031	0.048215	0.0378751	0.0486857	0.0893353	0.263559	0.0930342
2019-08-14	-0.0759697	0.0498471	-0.0659223	0.0613167	0.0367407	0.0469918	0.0605177	0.0870103	0.32079	0.0901578
2019-08-15	-0.0990731	0.0462455	-0.065837	0.061287	0.0425483	0.049364	0.0310643	0.0918386	0.305279	0.0941861
2019-08-16	-0.0934669	0.0492273	-0.101469	0.0590051	0.022184	0.0581146	-0.017588	0.0801949	0.278537	0.0984651
2019-08-17	-0.0561183	0.0438202	-0.111542	0.0601414	0.007525	0.0574072	0.01997	0.0841326	0.294283	0.0923356
2019-08-18	-0.0452054	0.0380247	-0.0839303	0.0542186	-0.00732767	0.0570441	0.004229	0.0871229	0.349417	0.0880664
2019-08-19	-0.0420461	0.0430697	-0.103717	0.0533173	0.021232	0.0432458	0.016833	0.0845816	0.35618	0.0856748
2019-08-20	-0.0649756	0.0465779	-0.101197	0.0561112	0.0418398	0.0437446	0.0170497	0.0765312	0.346283	0.0842073
2019-08-21	-0.0769757	0.0388342	-0.0913923	0.0555731	0.0401658	0.040052	0.072247	0.0825965	0.33435	0.0879536
2019-08-22	-0.0685801	0.047149	-0.112845	0.0526389	0.02701	0.034817	0.0624487	0.0849401	0.265905	0.089599
2019-08-23	-0.062513	0.0480222	-0.126074	0.0549258	-0.000270667	0.0456559	0.062923	0.0803912	0.31783	0.0918577
2019-08-24	-0.0518487	0.0474028	-0.116428	0.0509536	-0.0147997	0.0510042	0.0602027	0.0868754	0.311038	0.0860065
2019-08-25	-0.0614917	0.0349574	-0.0941927	0.0478841	-0.0318457	0.0514734	0.013056	0.0844445	0.320872	0.0844922
2019-08-26	-0.0606425	0.0340354	-0.0841317	0.0515345	-0.0478863	0.056468	-0.00926033	0.085916	0.328695	0.0835641
2019-08-27	-0.0779249	0.0427021	-0.0851067	0.0514171	-0.0139217	0.0438907	0.00812933	0.0820203	0.337393	0.0838296
2019-08-28	-0.0954403	0.0422377	-0.0824267	0.0445408	0.0220793	0.0417767	0.0373853	0.0819117	0.315325	0.0897671
2019-08-29	-0.117269	0.0496913	-0.0728672	0.045246	0.00830667	0.0483555	0.0534217	0.0878562	0.250218	0.0953504
2019-08-30	-0.0885918	0.0479544	-0.098938	0.0504882	0.0164543	0.0466559	0.0388157	0.0830688	0.223726	0.0926418
2019-08-31	-0.0903848	0.0413892	-0.129831	0.0461098	0.0171207	0.043821	0.0367127	0.0834279	0.213961	0.0904941
2019-09-01	-0.0714753	0.0409094	-0.109738	0.0488054	0.0235133	0.0446912	0.0704287	0.0836208	0.177298	0.084809
2019-09-02	-0.0613587	0.0389399	-0.114184	0.0477976	-0.0213493	0.0506475	0.045103	0.0853409	0.294253	0.08665
2019-09-03	-0.0635416	0.042954	-0.0558734	0.0571202	0.0122593	0.0499073	-0.000480333	0.0842645	0.308387	0.0917237
2019-09-04	-0.0564359	0.0466483	-0.0663367	0.0589534	0.013694	0.0488748	-0.0629656	0.0793396	0.345473	0.0856143
2019-09-05	-0.0807312	0.0513239	-0.123831	0.041948	-0.0184447	0.0529376	-0.0485923	0.0744191	0.35708	0.0860449
2019-09-06	-0.049103	0.0525136	-0.122843	0.0415638	-0.016757	0.0514351	-0.0108186	0.0817472	0.328354	0.0863729
2019-09-07	-0.019315	0.0452004	-0.105178	0.046777	-0.0284483	0.0545068	0.0333172	0.0876343	0.310044	0.0939956
2019-09-08	-0.005502	0.0448796	-0.109056	0.0410233	-0.0342713	0.0506167	0.0409117	0.0905219	0.302932	0.0857481
2019-09-09	-0.0340636	0.0395141	-0.119415	0.0516741	-0.0479247	0.0577458	0.104801	0.0939436	0.307421	0.0963182
2019-09-10	-0.06907	0.0514309	-0.101156	0.0488371	-0.0692757	0.0578513	0.0949734	0.0945288	0.351699	0.0950864
2019-09-11	-0.0634903	0.054865	-0.120602	0.0540693	-0.0558207	0.0597236	0.0799066	0.0909123	0.369472	0.0947561
2019-09-12	-0.0455357	0.04878	-0.133599	0.0478352	-0.0425862	0.0525529	0.0432954	0.0890906	0.340022	0.0903236
2019-09-13	-0.0605709	0.0482354	-0.0904291	0.0519172	-0.0373973	0.0556177	0.0665956	0.0874164	0.311989	0.0847257
2019-09-14	-0.0140513	0.049729	-0.0755862	0.0510278	-0.0484073	0.0602274	0.0781289	0.0869212	0.290736	0.0810026
2019-09-15	-0.0133822	0.050777	-0.0349213	0.0624219	-0.0514183	0.0665232	-0.0122856	0.0847079	0.276246	0.0832
2019-09-16	-0.0391003	0.0472	-0.0343087	0.0596239	-0.0596897	0.0699412	-0.0243817	0.0843011	0.279483	0.08515
2019-09-17	-0.0441922	0.0495001	-0.0810187	0.0632172	-0.0664643	0.0611793	0.0201074	0.0826645	0.2632	0.0805959
2019-09-18	-0.037856	0.0545811	-0.0629166	0.0588924	-0.099616	0.0601939	0.0243958	0.087887	0.265072	0.0864948
2019-09-19	-0.0274377	0.048369	-0.08405	0.0562267	-0.0454687	0.0573882	0.00965844	0.0850856	0.278807	0.0858187
2019-09-20	-0.0140502	0.0623694	-0.0696782	0.0602949	-0.0208843	0.0589131	0.0140221	0.0879401	0.302925	0.0907739
2019-09-21	-0.0134378	0.0600745	-0.0375027	0.0615727	-0.0458053	0.0621797	0.0130839	0.0836096	0.276556	0.0940389
2019-09-22	-0.0356423	0.0577305	-0.001665	0.0599835	-0.047213	0.0677276	0.0574722	0.0878246	0.313439	0.095287
2019-09-23	-0.0690261	0.0559211	-0.037542	0.0620357	-0.029721	0.0619874	0.0550816	0.093294	0.33413	0.0896606
2019-09-24	-0.02787	0.049886	-0.0681523	0.0568575	-0.0564417	0.0575081	0.0749628	0.0985691	0.314323	0.089907
2019-09-25	-0.0370043	0.0503036	-0.06348	0.0578596	-0.0665723	0.0592321	0.10081	0.0962333	0.312125	0.0920226
2019-09-26	-0.05207	0.0542595	-0.0664971	0.0617401	-0.0456083	0.056776	0.0532236	0.0872865	0.265123	0.0909695
2019-09-27	-0.0813231	0.0519168	-0.0818381	0.0664887	-0.0512753	0.0549296	0.0366048	0.0827761	0.271795	0.0970573
2019-09-28	-0.0768746	0.0524134	-0.0771643	0.0709637	-0.0561722	0.0526484	0.0444973	0.0892454	0.288828	0.0941599
2019-09-29	-0.0717731	0.0501077	-0.049298	0.0707917	-0.112758	0.0645376	0.0611593	0.0959071	0.289126	0.0904987
2019-09-30	-0.0744156	0.0469128	-0.0298193	0.0730438	-0.087139	0.0601401	0.0608372	0.0968591	0.351154	0.0900413
2019-10-01	-0.0786349	0.0540475	-0.0440857	0.071212	-0.0820327	0.0538347	0.0529593	0.0971784	0.371737	0.0902688
2019-10-02	-0.083544	0.0529591	-0.0662867	0.0734315	-0.0979232	0.0503028	0.0775903	0.0921669	0.326638	0.0893251
2019-10-03	-0.085847	0.0547959	-0.049803	0.071234	-0.0946392	0.0515979	0.0695198	0.0901859	0.279523	0.0937346
2019-10-04	-0.094379	0.0501725	-0.0508327	0.0718469	-0.081636	0.0524803	0.0383417	0.0983924	0.279575	0.0937448
2019-10-05	-0.0843553	0.0490361	-0.0432153	0.0700169	-0.064309	0.0575194	0.0274391	0.100141	0.297429	0.0921439
2019-10-06	-0.0789067	0.0461391	-0.0489137	0.0727024	-0.0776417	0.0537462	0.0196579	0.09996	0.256827	0.0918925
2019-10-07	-0.072901	0.0460703	-0.0236247	0.0758193	-0.0948357	0.0648401	-0.0109539	0.0952365	0.304848	0.0986487
2019-10-08	-0.0738058	0.0516045	0.000732333	0.0775124	-0.0912913	0.0690475	0.0207498	0.0907231	0.274619	0.0950797
2019-10-09	-0.0740918	0.0515236	0.0182363	0.0803678	-0.0847667	0.064688	0.00479722	0.0914598	0.301768	0.0947015
2019-10-10	-0.067854	0.0411341	0.040165	0.0794056	-0.0656987	0.0577653	0.0200571	0.0877626	0.305918	0.0913509
2019-10-11	-0.0861568	0.0460174	-0.00332367	0.0750145	-0.054917	0.0746911	0.0590611	0.0894197	0.375395	0.0881388
2019-10-12	-0.127602	0.0499595	-0.057036	0.0707688	-0.0502637	0.0757609	0.0593988	0.0874601	0.357264	0.0909144
2019-10-13	-0.075359	0.0543791	-0.0182063	0.0667543	-0.0566213	0.0727362	0.0380421	0.0895668	0.262309	0.0864371
2019-10-14	-0.0811166	0.052494	-0.0246643	0.0651081	-0.0621106	0.068625	0.00778944	0.0955282	0.262806	0.0874867
2019-10-15	-0.0764579	0.0454911	-0.0851873	0.0670282	-0.0694439	0.0572343	0.0253184	0.096716	0.29105	0.085555
2019-10-16	-0.0786422	0.0531035	-0.11006	0.0657388	-0.0749439	0.0546533	0.0211352	0.0945354	0.302596	0.085367
2019-10-17	-0.0718307	0.0567304	-0.089801	0.0668768	-0.0567207	0.0648837	0.091441	0.0913954	0.272411	0.0863386
2019-10-18	-0.050114	0.0451768	-0.0714163	0.0717839	-0.0425007	0.0594745	0.0505664	0.0902758	0.278909	0.0871895
2019-10-19	-0.0689198	0.0462984	-0.069732	0.0712627	-0.0661793	0.0637418	0.0144279	0.0960749	0.281828	0.0855355
2019-10-20	-0.0628095	0.0512522	-0.061896	0.0627207	0.0110643	0.0637084	-0.00473456	0.0939906	0.266713	0.0918372
2019-10-21	-0.070191	0.0594277	-0.04658	0.0636697	-0.0147553	0.0696375	0.0424016	0.093786	0.239602	0.0945566
2019-10-22	-0.063814	0.057136	-0.0196617	0.0695028	-0.0242437	0.0568157	0.00934289	0.0955085	0.249125	0.0913311
2019-10-23	-0.0717904	0.0537949	-0.00390467	0.0702747	-0.0677023	0.055108	0.0114062	0.0959407	0.267443	0.0954706
2019-10-24	-0.0558128	0.0488039	-0.018595	0.0741403	-0.0556473	0.0482522	0.0264209	0.0938952	0.271984	0.0988598
2019-10-25	-0.0498353	0.0543778	-0.0684067	0.0669202	-0.050933	0.0622125	-0.0161586	0.0878177	0.259243	0.0933027
2019-10-26	-0.0645927	0.0513263	-0.0340267	0.0701024	-0.05652	0.0718641	-0.0367816	0.0908955	0.295347	0.0930638
2019-10-27	-0.0463034	0.0485624	-0.00300267	0.0763619	-0.0469403	0.0695504	-0.0311596	0.0932056	0.301522	0.0914347
2019-10-28	-0.0327081	0.0448805	0.003186	0.0782971	-0.0168853	0.0797406	-0.0405313	0.0961502	0.295911	0.0917692
2019-10-29	-0.0412488	0.0483589	-0.030547	0.0729307	-0.051014	0.0739888	0.00143678	0.0993432	0.323028	0.0935809
2019-10-30	-0.0493011	0.0519943	-0.0235173	0.0669676	-0.0868837	0.0683027	0.00688833	0.0979377	0.265887	0.0955871
2019-10-31	-0.0917055	0.0519063	-0.0854037	0.0643405	-0.0859747	0.0622674	0.012759	0.0949631	0.268174	0.0909118
2019-11-01	-0.0693487	0.0578368	-0.016063	0.0720253	-0.0872347	0.0596644	-0.0123124	0.103693	0.285936	0.0870646
2019-11-02	-0.0308094	0.0537661	-0.0189954	0.0703811	-0.113507	0.0633784	0.0254152	0.0993947	0.280699	0.0904996
2019-11-03	-0.0451841	0.0518993	-0.0338448	0.0670869	-0.176081	0.0646106	0.0628507	0.0926815	0.29617	0.0965662
2019-11-04	-0.0523312	0.0500863	-0.0263743	0.0741777	-0.126835	0.0731189	0.062754	0.0955738	0.296267	0.0949852
2019-11-05	-0.0755646	0.0561449	-0.036417	0.0751013	-0.119066	0.0825175	0.100555	0.0963023	0.297877	0.0924814
2019-11-06	-0.0261595	0.0594843	-0.0264136	0.0702247	-0.125494	0.0860278	0.0544442	0.0955555	0.302006	0.091894
2019-11-07	-0.029162	0.0624241	0.0207617	0.0704906	-0.0577622	0.0878897	0.0387061	0.0964149	0.297257	0.0880364
2019-11-08	-0.050966	0.0628982	-0.000423667	0.075068	-0.0887179	0.0879768	-0.0112022	0.0932336	0.293481	0.0823486
2019-11-09	-0.0584819	0.0573117	-0.0169777	0.0736929	-0.103629	0.076902	0.0634924	0.0925548	0.239156	0.0682874
2019-11-10	-0.0725602	0.0550033	0.000856444	0.0761193	-0.126817	0.0742963	0.095845	0.0945815	0.31184	0.0699846
2019-11-11	-0.0565657	0.0568473	0.0216031	0.0821978	-0.102939	0.0765298	0.0650904	0.10229	0.32175	0.0524009
2019-11-12	-0.0405191	0.064145	0.0113781	0.0757535	-0.110293	0.0806384	0.0469629	0.100861	0.370629	0.048883
2019-11-13	-0.0610494	0.0617108	0.0155937	0.0749412	-0.141908	0.0696169	0.00230344	0.0971202	0.174906	0.0540455
2019-11-14	-0.0312539	0.0624919	-0.0310523	0.0708091	-0.122369	0.0687631	0.0239308	0.0983755	0.121761	0.0474516
2019-11-15	-0.0400273	0.0600756	-0.0297967	0.0762428	-0.143447	0.069812	0.0267561	0.0996348	0.169064	0.0477283
2019-11-16	-0.0708151	0.0458743	-0.010526	0.0834707	-0.143105	0.0744778	-0.00915644	0.101268	0.188023	0.0467388
2019-11-17	-0.0768087	0.0476036	0.0276777	0.0823769	-0.160714	0.0725458	0.056797	0.0970553	0.24794	0.0488789
2019-11-18	-0.0653725	0.0503911	0.014471	0.0797182	-0.145935	0.0679681	0.0402978	0.10328	0.257716	0.0477776
2019-11-19	-0.0819879	0.0473334	-0.0384531	0.0711956	-0.118516	0.0785201	0.0781068	0.0976805	0.247143	0.0481904
2019-11-20	-0.0712217	0.0497649	-0.0569948	0.0768818	-0.146889	0.0798938	0.0740616	0.0887552	0.267	0.0537958
2019-11-21	-0.091462	0.0537492	-0.0242603	0.075156	-0.15422	0.0785003	0.0341513	0.0918631	0.306768	0.0582708
2019-11-22	-0.104747	0.0466624	-0.013794	0.0719609	-0.0982617	0.0786849	0.0786676	0.0940288	0.351062	0.0550824
2019-11-23	-0.094983	0.0521021	-0.022261	0.0746348	-0.0917497	0.0798295	0.0952546	0.0973445	0.33985	0.0548412
2019-11-24	-0.0721802	0.0536819	-0.00881333	0.0728902	-0.0866613	0.0787672	0.0946519	0.0980372	0.30399	0.0504327
2019-11-25	-0.0620481	0.0529614	-0.006735	0.0748739	-0.0901647	0.077422	0.0904497	0.10127	0.325609	0.0480954
2019-11-26	-0.0593593	0.0539508	-0.0107167	0.0762345	-0.093572	0.0751192	0.0766707	0.096138	0.306743	0.0421912
2019-11-27	-0.031724	0.0473682	-0.0263227	0.0705452	-0.092874	0.0760188	0.0806874	0.0964941	0.312782	0.0476623
2019-11-28	-0.0452383	0.0461138	-0.00527033	0.0717034	-0.114194	0.0750431	0.104123	0.0925003	0.310135	0.0467553
2019-11-29	-0.0432466	0.043891	-0.00208	0.0718819	-0.171418	0.0731599	0.090305	0.0918343	0.312549	0.0537667
2019-11-30	-0.0435794	0.0508604	0.00548233	0.0698115	-0.144376	0.0705066	0.054676	0.100096	0.347783	0.055232
2019-12-01	-0.069703	0.0624129	0.0167897	0.0704763	-0.143358	0.0705517	0.0514873	0.101291	0.386925	0.0535787

## Sheet: panel e
date	Left group mean	Left group pooled sem	Center-left group mean	Center-left group pooled sem	Center group mean	Center group pooled sem	Center-right group mean	Center-right group pooled sem	Right group mean	Right group pooled sem
2019-07-11	-0.408628	0.337992	-0.00344444	0.303568	-0.0308333		-0.0519667		0.0180556
2019-07-12	-0.408628	0.337992	-0.0177992	0.133318	-0.023125	0.0517091	-0.0519667		0.0180556
2019-07-13	-0.350003	0.312482	-0.0345683	0.141524	-0.0205556	0.0407887	-0.0669833	0.100735	0.101706	0.561141
2019-07-14	-0.284236	0.239709	-0.0345683	0.141524	-0.0205556	0.0407887	-0.0669833	0.100735	0.0773611	0.369621
2019-07-15	-0.280329	0.192919	-0.113812	0.177254	-0.0192708	0.026493	-0.0669833	0.100735	0.0773611	0.369621
2019-07-16	-0.27205	0.177661	-0.13431	0.15586	-0.0557403	0.139684	-0.0669833	0.100735	0.0773611	0.369621
2019-07-17	-0.246538	0.148173	-0.123013	0.128959	-0.0446958	0.131604	-0.121661	0.16552	0.0855685	0.292767
2019-07-18	-0.240407	0.145193	-0.123088	0.120058	-0.0446958	0.131604	-0.0808611	0.157897	0.0855685	0.292767
2019-07-19	-0.267295	0.130028	-0.117007	0.111325	-0.0349583	0.102934	-0.106248	0.127721	0.0855685	0.292767
2019-07-20	-0.269285	0.126055	-0.0985083	0.112252	-0.0564767	0.107447	-0.106248	0.127721	0.0855685	0.292767
2019-07-21	-0.232839	0.148741	-0.101958	0.102105	-0.0564767	0.107447	-0.0925	0.0965115	0.198213	0.280815
2019-07-22	-0.227704	0.140565	-0.0982259	0.0985954	-0.0536094	0.100804	-0.0925	0.0965115	0.198213	0.280815
2019-07-23	-0.227704	0.140565	-0.0950069	0.0902137	-0.0686471	0.111147	-0.0843181	0.124075	0.198213	0.280815
2019-07-24	-0.222417	0.147975	-0.0950069	0.0902137	-0.0686471	0.111147	-0.0767111	0.114408	0.198213	0.280815
2019-07-25	-0.215683	0.142714	-0.105215	0.0881036	-0.0522849	0.115228	-0.0767111	0.114408	0.198213	0.280815
2019-07-26	-0.215683	0.142714	-0.105215	0.0881036	-0.0522849	0.115228	-0.0767111	0.114408	0.175472	0.247133
2019-07-27	-0.200817	0.139248	-0.104318	0.0841231	-0.0396183	0.115562	-0.0734111	0.104018	0.175472	0.247133
2019-07-28	-0.205663	0.137695	-0.10806	0.0834153	-0.0396183	0.115562	-0.0734111	0.104018	0.195478	0.216298
2019-07-29	-0.194288	0.128851	-0.10703	0.0800587	-0.0388882	0.110096	-0.0744292	0.0976579	0.24798	0.286838
2019-07-30	-0.18908	0.125191	-0.0848056	0.0807733	-0.0248199	0.111675	-0.0744292	0.0976579	0.24798	0.286838
2019-07-31	-0.189937	0.122494	-0.0815207	0.0791084	-0.0248199	0.111675	-0.0744292	0.0976579	0.24798	0.286838
2019-08-01	-0.180675	0.121619	-0.0815207	0.0791084	-0.0248199	0.111675	-0.0754425	0.090952	0.150241	0.308724
2019-08-02	-0.183489	0.118466	-0.0815207	0.0791084	-0.0248199	0.111675	-0.0754425	0.090952	0.121571	0.295457
2019-08-03	-0.183489	0.118466	-0.0700543	0.0793074	-0.0221243	0.107426	-0.0769197	0.0889262	0.111558	0.27922
2019-08-04	-0.177376	0.119341	-0.0717941	0.0765661	-0.0221243	0.107426	-0.0769197	0.0889262	0.0954411	0.273043
2019-08-05	-0.164088	0.119662	-0.0611004	0.0747233	-0.0225618	0.10246	-0.0769197	0.0889262	0.086303	0.260073
2019-08-06	-0.164088	0.119662	-0.0611004	0.0747233	-0.00995833	0.0983386	-0.0769197	0.0889262	0.112412	0.23925
2019-08-07	-0.164088	0.119662	-0.0627422	0.0737002	-0.00995833	0.0983386	-0.0786842	0.0874311	0.112412	0.23925
2019-08-08	-0.155208	0.11636	-0.0658299	0.0728708	-0.00736352	0.0951176	-0.0786842	0.0874311	0.124854	0.233234
2019-08-09	-0.155586	0.116921	-0.0667216	0.0745919	0.000842963	0.0942817	-0.08094	0.0868043	0.124854	0.233234
2019-08-10	-0.152824	0.120715	-0.0784754	0.075346	0.000842963	0.0942817	-0.0734801	0.0886171	0.124854	0.233234
2019-08-11	-0.146495	0.119597	-0.0784754	0.075346	0.000842963	0.0942817	-0.0734801	0.0886171	0.122378	0.222552
2019-08-12	-0.149843	0.115246	-0.0879034	0.0735157	0.000842963	0.0942817	-0.0737039	0.0866428	0.151052	0.231094
2019-08-13	-0.147133	0.109854	-0.0914251	0.0730974	0.000826599	0.0911373	-0.0737039	0.0866428	0.14273	0.219001
2019-08-14	-0.147133	0.109854	-0.0906193	0.0730349	0.000826599	0.0911373	-0.0494158	0.0862095	0.124453	0.215815
2019-08-15	-0.139283	0.106186	-0.0906193	0.0730349	-0.00431155	0.0891839	-0.0180931	0.0987389	0.124453	0.215815
2019-08-16	-0.140911	0.103092	-0.0906193	0.0730349	-0.00431155	0.0891839	-0.0209831	0.0947617	0.108449	0.210157
2019-08-17	-0.139776	0.101069	-0.0858925	0.0729918	0.00312222	0.0868785	-0.0316643	0.115502	0.108449	0.210157
2019-08-18	-0.141701	0.094437	-0.0886825	0.0728677	-0.0227381	0.118805	-0.0316643	0.115502	0.108449	0.210157
2019-08-19	-0.141701	0.094437	-0.0915433	0.0721129	-0.0164935	0.116327	-0.0316643	0.115502	0.108449	0.210157
2019-08-20	-0.14577	0.0936645	-0.0890175	0.0722602	-0.0111148	0.114054	-0.0327401	0.115364	0.0999307	0.188981
2019-08-21	-0.159982	0.0981468	-0.0982733	0.0742138	-0.00782761	0.109319	-0.0327401	0.115364	0.111162	0.184054
2019-08-22	-0.145001	0.0966223	-0.097285	0.0744799	-0.00881698	0.106617	-0.0426868	0.106656	0.111162	0.184054
2019-08-23	-0.146947	0.0953216	-0.102374	0.0763539	-0.00735444	0.104232	-0.0288408	0.105037	0.124535	0.185691
2019-08-24	-0.13065	0.0903385	-0.103966	0.0763065	-0.00735444	0.104232	-0.0077237	0.111017	0.115735	0.178428
2019-08-25	-0.131175	0.0887812	-0.103966	0.0763065	-0.00735444	0.104232	-0.0077237	0.111017	0.124023	0.176737
2019-08-26	-0.136182	0.0894174	-0.0947442	0.0790282	-0.00735444	0.104232	-0.0061212	0.111217	0.119212	0.174414
2019-08-27	-0.101737	0.0872488	-0.101358	0.0801045	-0.00985847	0.102328	0.0166705	0.120775	0.119212	0.174414
2019-08-28	-0.101737	0.0872488	-0.0831217	0.0773139	-0.00985847	0.102328	0.0166705	0.120775	0.119212	0.174414
2019-08-29	-0.103655	0.0872485	-0.0761517	0.0764671	-0.00563456	0.0974953	0.0336576	0.125076	0.115573	0.169945
2019-08-30	-0.103655	0.0872485	-0.0803508	0.0785884	-0.00257315	0.0921298	0.0336576	0.125076	0.125724	0.16453
2019-08-31	-0.102117	0.0873792	-0.0713433	0.0814168	-0.00435403	0.0904348	0.0336576	0.125076	0.115339	0.163283
2019-09-01	-0.0999969	0.0890187	-0.0713433	0.0814168	-0.00110052	0.0828723	0.0336576	0.125076	0.120699	0.161778
2019-09-02	-0.0879219	0.0811105	-0.0699583	0.0805763	-0.013577	0.0944947	0.0140855	0.12164	0.131776	0.160846
2019-09-03	-0.0785219	0.0781887	-0.0745167	0.080557	-0.013577	0.0944947	0.0140855	0.12164	0.138971	0.161348
2019-09-04	-0.0868136	0.0784296	-0.0896858	0.0854608	-0.015528	0.0930891	0.0140855	0.12164	0.148371	0.165038
2019-09-05	-0.107995	0.0878968	-0.0993008	0.0881476	-0.0128854	0.0900044	0.0010811	0.118005	0.154969	0.166732
2019-09-06	-0.11156	0.0879533	-0.108747	0.0890496	-0.0141937	0.0897905	-0.00288057	0.118955	0.163217	0.157572
2019-09-07	-0.10912	0.088315	-0.108747	0.0890496	-0.0141937	0.0897905	-0.00288057	0.118955	0.181083	0.159223
2019-09-08	-0.10912	0.088315	-0.108747	0.0890496	-0.0141937	0.0897905	-0.0130256	0.119788	0.181083	0.159223
2019-09-09	-0.102769	0.0875901	-0.102811	0.0899137	-0.0141937	0.0897905	-0.0113556	0.119783	0.181083	0.159223
2019-09-10	-0.102769	0.0875901	-0.102811	0.0899137	-0.0196804	0.0893923	-0.0113556	0.119783	0.181083	0.159223
2019-09-11	-0.090189	0.0867476	-0.105408	0.0894164	-0.0212721	0.089614	-0.0113556	0.119783	0.18141	0.156151
2019-09-12	-0.0896746	0.0848277	-0.104281	0.0884172	-0.0223727	0.08782	-0.0113556	0.119783	0.193564	0.158142
2019-09-13	-0.0979388	0.0867425	-0.104281	0.0884172	-0.0223727	0.08782	0.00922429	0.126136	0.197282	0.155879
2019-09-14	-0.0962054	0.0884504	-0.104281	0.0884172	-0.029721	0.0878384	0.00922429	0.126136	0.208143	0.155
2019-09-15	-0.0977438	0.0885874	-0.104281	0.0884172	-0.029721	0.0878384	0.00492929	0.1238	0.208143	0.155
2019-09-16	-0.0963288	0.0890702	-0.107453	0.0881291	-0.029721	0.0878384	0.00169111	0.122758	0.208143	0.155
2019-09-17	-0.100889	0.0893271	-0.107888	0.0880719	-0.029721	0.0878384	0.00835278	0.125693	0.208143	0.155
2019-09-18	-0.100889	0.0893271	-0.115132	0.0875907	-0.029721	0.0878384	0.00835278	0.125693	0.208143	0.155
2019-09-19	-0.102434	0.0889097	-0.118887	0.0869085	-0.0395525	0.0871213	0.00873028	0.125675	0.208143	0.155
2019-09-20	-0.102434	0.0889097	-0.115569	0.086485	-0.0366425	0.0875142	-0.00779229	0.132995	0.231172	0.154434
2019-09-21	-0.0976204	0.0894539	-0.107031	0.0847637	-0.02913	0.0902791	-0.00564396	0.132964	0.231172	0.154434
2019-09-22	-0.104124	0.0925233	-0.107031	0.0847637	-0.02913	0.0902791	-0.00564396	0.132964	0.231172	0.154434
2019-09-23	-0.105039	0.0923846	-0.114802	0.0816233	-0.02913	0.0902791	0.0195232	0.136739	0.231172	0.154434
2019-09-24	-0.0977387	0.0922175	-0.0977658	0.0934093	-0.02913	0.0902791	-0.0114226	0.142344	0.231172	0.154434
2019-09-25	-0.0927571	0.0910868	-0.0977658	0.0934093	-0.0325233	0.0910196	-0.0114226	0.142344	0.243204	0.156747
2019-09-26	-0.0927571	0.0910868	-0.0867642	0.0959552	-0.0325233	0.0910196	-0.0116013	0.139432	0.238417	0.157834
2019-09-27	-0.0989143	0.0929656	-0.0867642	0.0959552	-0.0291367	0.0884455	-0.0116013	0.139432	0.246969	0.15628
2019-09-28	-0.106851	0.0906737	-0.0867592	0.0959549	-0.0368308	0.0875064	-0.0116013	0.139432	0.246534	0.156331
2019-09-29	-0.097936	0.090053	-0.0867592	0.0959549	-0.0343083	0.0944572	-0.0116013	0.139432	0.246534	0.156331
2019-09-30	-0.108556	0.0917691	-0.0990058	0.102835	-0.0343083	0.0944572	-0.0116013	0.139432	0.246534	0.156331
2019-10-01	-0.108556	0.0917691	-0.0913908	0.101734	-0.0343083	0.0944572	-0.0116013	0.139432	0.258606	0.152303
2019-10-02	-0.10848	0.0953331	-0.0931733	0.101644	-0.0343083	0.0944572	-0.0116013	0.139432	0.258606	0.152303
2019-10-03	-0.100128	0.0946036	-0.0887533	0.101942	-0.0222083	0.08636	-0.0196188	0.142754	0.258606	0.152303
2019-10-05	-0.100128	0.0946036	-0.0758875	0.101666	-0.0222083	0.08636	-0.0196188	0.142754	0.258938	0.152509
2019-10-06	-0.0981901	0.0950597	-0.0758875	0.101666	-0.0222083	0.08636	-0.0196188	0.142754	0.268961	0.151807
2019-10-07	-0.0974901	0.0950937	-0.0786325	0.0990868	-0.0219483	0.0862956	-0.0157684	0.140499	0.268961	0.151807
2019-10-08	-0.111295	0.095993	-0.0603925	0.106973	-0.0219483	0.0862956	-0.0157684	0.140499	0.276147	0.150777
2019-10-09	-0.0983085	0.095565	-0.0633125	0.106791	-0.0219483	0.0862956	-0.0243276	0.142512	0.28797	0.154652
2019-10-10	-0.0922318	0.0969713	-0.0633125	0.106791	-0.0234017	0.0862763	-0.0243276	0.142512	0.28797	0.154652
2019-10-11	-0.0936401	0.096713	-0.0670042	0.107624	-0.03454	0.0849279	-0.0238779	0.139396	0.29697	0.155726
2019-10-12	-0.0818318	0.0939076	-0.0670042	0.107624	-0.03454	0.0849279	-0.0304296	0.140205	0.278103	0.163329
2019-10-13	-0.0861251	0.0930434	-0.0729975	0.107806	-0.0363517	0.0851348	-0.0358158	0.137944	0.28484	0.161332
2019-10-14	-0.0882368	0.0927647	-0.0729975	0.107806	-0.0379083	0.085406	-0.0358158	0.137944	0.284544	0.16426
2019-10-15	-0.0882368	0.0927647	-0.0729975	0.107806	-0.0386233	0.0851036	-0.0358158	0.137944	0.284544	0.16426
2019-10-16	-0.0918418	0.0949935	-0.0876917	0.106571	-0.0386233	0.0851036	-0.0358158	0.137944	0.284544	0.16426
2019-10-17	-0.0918418	0.0949935	-0.0876917	0.106571	-0.03674	0.0856542	-0.0402192	0.138595	0.298946	0.16421
2019-10-18	-0.0946201	0.0952061	-0.0876917	0.106571	-0.0357933	0.0857009	-0.0402192	0.138595	0.298946	0.16421
2019-10-19	-0.0897918	0.0966142	-0.0876917	0.106571	-0.0385617	0.0859044	-0.0402192	0.138595	0.298946	0.16421
2019-10-20	-0.0862897	0.0986705	-0.0876917	0.106571	-0.0435417	0.0855313	-0.0233781	0.141122	0.298946	0.16421
2019-10-21	-0.0862897	0.0986705	-0.0881825	0.10703	-0.0435417	0.0855313	-0.0233781	0.141122	0.308406	0.166264
2019-10-22	-0.0862897	0.0986705	-0.0881825	0.10703	-0.0440133	0.0854177	-0.0267646	0.138894	0.308406	0.166264
2019-10-23	-0.0862897	0.0986705	-0.0881825	0.10703	-0.043925	0.0856001	-0.0267646	0.138894	0.308406	0.166264
2019-10-24	-0.0832081	0.0984663	-0.0883392	0.106565	-0.043925	0.0856001	-0.0267646	0.138894	0.308406	0.166264
2019-10-25	-0.0854968	0.0983814	-0.0866842	0.106671	-0.0256117	0.0768544	-0.0373029	0.140617	0.298441	0.166238
2019-10-26	-0.0860001	0.0983535	-0.08418	0.106563	-0.02816	0.0774025	-0.0373029	0.140617	0.317314	0.169976
2019-10-27	-0.077356	0.0939379	-0.08418	0.106563	-0.0334233	0.0786149	-0.0430379	0.142364	0.317314	0.169976
2019-10-28	-0.0784035	0.0938985	-0.0879583	0.107496	-0.0320742	0.07842	-0.0458813	0.140156	0.294949	0.177732
2019-10-29	-0.0785601	0.0933668	-0.101567	0.10983	-0.0259025	0.0774592	-0.0458813	0.140156	0.313314	0.176294
2019-10-30	-0.0785601	0.0933668	-0.101567	0.10983	-0.0316125	0.0744719	-0.0458813	0.140156	0.313314	0.176294
2019-10-31	-0.0788943	0.092264	-0.0970058	0.108241	-0.0316125	0.0744719	-0.0458813	0.140156	0.313314	0.176294
2019-11-01	-0.0786843	0.0922582	-0.103448	0.10705	-0.0302125	0.0740406	-0.0542046	0.142758	0.313314	0.176294
2019-11-02	-0.0738676	0.0939745	-0.097345	0.104648	-0.0302125	0.0740406	-0.0542046	0.142758	0.326679	0.17582
2019-11-03	-0.0738676	0.0939745	-0.097345	0.104648	-0.0302125	0.0740406	-0.0542046	0.142758	0.340322	0.173724
2019-11-04	-0.077031	0.093351	-0.106487	0.10631	-0.0302125	0.0740406	-0.0425858	0.14454	0.352722	0.173253
2019-11-05	-0.0725626	0.0948402	-0.104018	0.106641	-0.0302125	0.0740406	-0.0410842	0.144449	0.352722	0.173253
2019-11-06	-0.0725626	0.0948402	-0.105853	0.10675	-0.0302125	0.0740406	-0.0374925	0.143037	0.352722	0.173253
2019-11-07	-0.0741526	0.0947364	-0.105853	0.10675	-0.0302125	0.0740406	-0.0428125	0.142815	0.352722	0.173253
2019-11-08	-0.062386	0.0915378	-0.105853	0.10675	-0.0302125	0.0740406	-0.0428125	0.142815	0.352722	0.173253
2019-11-09	-0.0643818	0.0926482	-0.105853	0.10675	-0.0302125	0.0740406	-0.0428125	0.142815	0.352722	0.173253
2019-11-10	-0.0643818	0.0926482	-0.111338	0.10762	-0.0302125	0.0740406	-0.0293625	0.147812	0.352722	0.173253
2019-11-11	-0.0581585	0.0895316	-0.111338	0.10762	-0.0297125	0.0740419	-0.0412842	0.149632	0.360148	0.15364
2019-11-12	-0.068301	0.0919983	-0.111338	0.10762	-0.0297125	0.0740419	-0.0412842	0.149632	0.360148	0.15364
2019-11-13	-0.068301	0.0919983	-0.114258	0.107698	-0.0362842	0.0768189	-0.0555758	0.148691	0.342268	0.152275
2019-11-14	-0.0730426	0.0919546	-0.116573	0.10786	-0.0362842	0.0768189	-0.0433875	0.15025	0.342268	0.152275
2019-11-15	-0.0709376	0.091685	-0.116573	0.10786	-0.0396558	0.0778626	-0.0433875	0.15025	0.30656	0.100129
2019-11-16	-0.0812318	0.0952223	-0.116573	0.10786	-0.0396558	0.0778626	-0.0433875	0.15025	0.30656	0.100129
2019-11-17	-0.0812318	0.0952223	-0.118432	0.107278	-0.0396558	0.0778626	-0.0433875	0.15025	0.30656	0.100129
2019-11-18	-0.0796935	0.0951293	-0.118432	0.107278	-0.0396558	0.0778626	-0.0421683	0.150508	0.30656	0.100129
2019-11-19	-0.0836376	0.0954095	-0.126575	0.103957	-0.05005	0.0805733	-0.0421683	0.150508	0.30656	0.100129
2019-11-20	-0.114273	0.103353	-0.127718	0.10354	-0.04945	0.080461	-0.048905	0.148795	0.30656	0.100129
2019-11-21	-0.118606	0.100901	-0.126219	0.10362	-0.04945	0.080461	-0.04359	0.148684	0.30656	0.100129
2019-11-22	-0.119334	0.101214	-0.126219	0.10362	-0.0551167	0.0809635	-0.04359	0.148684	0.30656	0.100129
2019-11-23	-0.116216	0.101389	-0.121908	0.103351	-0.0551167	0.0809635	-0.0462467	0.147665	0.30656	0.100129
2019-11-24	-0.116216	0.101389	-0.126605	0.107032	-0.0551167	0.0809635	-0.0489417	0.146255	0.30656	0.100129
2019-11-25	-0.116216	0.101389	-0.128343	0.107229	-0.0551167	0.0809635	-0.04928	0.146272	0.314075	0.0982224
2019-11-26	-0.116216	0.101389	-0.128401	0.107225	-0.0551167	0.0809635	-0.04928	0.146272	0.314075	0.0982224
2019-11-27	-0.118919	0.100075	-0.127169	0.107388	-0.0551167	0.0809635	-0.058455	0.148109	0.314075	0.0982224
2019-11-28	-0.118296	0.100107	-0.130437	0.106352	-0.0517233	0.0811372	-0.058455	0.148109	0.299845	0.101454
2019-11-29	-0.118296	0.100107	-0.134925	0.106618	-0.04994	0.0806548	-0.058455	0.148109	0.299845	0.101454
2019-11-30	-0.118296	0.100107	-0.134925	0.106618	-0.0612	0.0834354	-0.0612833	0.148985	0.299845	0.101454
2019-12-01	-0.102057	0.103365	-0.132647	0.106574	-0.076435	0.0916059	-0.0612833	0.148985	0.299845	0.101454

## Sheet: panel f
date	Left group mean	Left group pooled sem	Center-left group mean	Center-left group pooled sem	Center group mean	Center group pooled sem	Center-right group mean	Center-right group pooled sem	Right group mean	Right group pooled sem
2019-07-13	-0.296215	0.0474687	-0.176399	0.0157216	-0.229228	0.0116646	-0.036077	0.0031096	-0.0147208	0.0680206
2019-07-14	-0.174316	0.0557861	-0.15574	0.0263266	-0.184452	0.0158114	-0.102675	0.028235	0.0544466	0.0758028
2019-07-15	-0.1711	0.0557389	-0.122188	0.0382649	-0.158245	0.0277877	-0.0891713	0.0278026	-0.0106375	0.0716366
2019-07-16	-0.088937	0.0439273	-0.0786466	0.040788	-0.158245	0.0277877	-0.157053	0.0371455	0.0287229	0.0827715
2019-07-17	-0.088937	0.0439273	-0.0931439	0.0407504	-0.102621	0.0350943	-0.212637	0.0550415	0.0298769	0.0829583
2019-07-18	-0.088937	0.0439273	-0.0806514	0.0398952	-0.102621	0.0350943	-0.227229	0.0538637	0.0298769	0.0829583
2019-07-19	-0.088937	0.0439273	-0.0815749	0.0404033	-0.0985025	0.0344026	-0.227229	0.0538637	0.0815868	0.0822534
2019-07-20	-0.0605978	0.0389957	-0.0692962	0.0395445	-0.117051	0.0406697	-0.205225	0.0513038	-0.21068	0.0792
2019-07-21	-0.0936486	0.048369	-0.0158633	0.0360758	-0.129734	0.0425831	-0.036484	0.0538334	-0.222817	0.0766519
2019-07-22	-0.0939589	0.0520379	-0.0331377	0.0298217	-0.116365	0.0414876	-0.0368486	0.0471968	-0.165761	0.0819435
2019-07-23	-0.143921	0.0451333	-0.0065068	0.0264456	-0.099704	0.0413015	-0.0484361	0.0336342	-0.160369	0.0745322
2019-07-24	-0.165429	0.0449338	-0.0310334	0.0275623	-0.0776109	0.0386781	-0.0590357	0.0318217	-0.145626	0.0853377
2019-07-25	-0.172606	0.0412846	-0.00224936	0.0314943	-0.0585839	0.0405044	-0.0505885	0.0203315	-0.105466	0.0837656
2019-07-26	-0.0488488	0.0556475	0.0152635	0.0321104	-0.0393715	0.0427746	-0.0316513	0.0281902	-0.0559277	0.0877862
2019-07-27	0.0569271	0.0555443	0.0224597	0.0358106	-0.0434881	0.0413985	-0.0315541	0.030296	-0.10914	0.0916888
2019-07-28	0.0354738	0.0543733	0.0309666	0.0354174	-0.0398777	0.0415167	-0.0173082	0.0238594	-0.0957421	0.0808291
2019-07-29	0.0574957	0.0591682	0.0303665	0.0408129	-0.0448336	0.0425495	-0.00966303	0.0253282	-0.0577016	0.078024
2019-07-30	0.0505176	0.060577	0.0383062	0.0463861	-0.0164934	0.0433731	-0.0282727	0.0297891	-0.0695723	0.0853624
2019-07-31	0.0131299	0.0612043	0.0384559	0.0378906	-0.0281212	0.0383829	0.0102584	0.0473979	-0.0218622	0.0845114
2019-08-01	0.00106041	0.0564685	-0.0601221	0.0460659	-0.0357686	0.0453259	0.0223569	0.0465467	-0.0597168	0.0851171
2019-08-02	0.0226897	0.0567337	-0.0362809	0.0418649	0.00203806	0.0432442	0.0159645	0.0449356	-0.0730115	0.0918019
2019-08-03	0.0632609	0.0585052	-0.00754823	0.0423243	-0.0566345	0.0591384	-0.0708961	0.0755662	-0.0259526	0.0989826
2019-08-04	0.0575366	0.0583141	0.00663866	0.0453684	-0.0722775	0.0573694	-0.0580991	0.0762007	-0.0263841	0.0926343
2019-08-05	0.0590647	0.0549799	-0.000557478	0.0476326	-0.0562038	0.0619944	-0.0585815	0.0768124	-0.0145381	0.0932097
2019-08-06	0.055105	0.0565526	-0.0349579	0.0427058	-0.0310906	0.0557524	-0.0455308	0.0778065	-0.0585456	0.0899592
2019-08-07	0.0513761	0.0576499	-0.0161263	0.0425684	-0.00873611	0.0549346	-0.0053621	0.0756578	-0.0660313	0.0941933
2019-08-08	0.0177917	0.0577662	0.0148441	0.0471459	-0.0232518	0.0631931	0.0181067	0.0758925	-0.0674598	0.0885084
2019-08-09	-0.0259633	0.0534353	0.029729	0.0467431	-0.027957	0.0645448	0.0194721	0.0750369	-0.113181	0.088807
2019-08-10	0.0127744	0.054879	0.0298251	0.0449585	-0.0102167	0.057794	0.0417053	0.0776208	-0.0832066	0.0937088
2019-08-11	0.0068214	0.0562018	0.0146939	0.0449645	-0.0156591	0.0583781	0.0332453	0.0797777	-0.103639	0.0947956
2019-08-12	0.0422515	0.056239	0.0428512	0.0449132	-0.0300692	0.0584561	0.0265375	0.0800091	-0.144139	0.0960647
2019-08-13	0.0764804	0.0543172	0.0289427	0.0508119	-0.0625814	0.0645366	0.02914	0.0788978	-0.086223	0.0968132
2019-08-14	0.0353993	0.0547053	-0.0018529	0.0474689	-0.0566675	0.061337	0.0289475	0.0805464	-0.0408382	0.0941143
2019-08-15	0.0191554	0.0518134	0.00952884	0.0443643	-0.067562	0.0611032	-0.0355514	0.0853487	-0.0249395	0.0977923
2019-08-16	0.0284873	0.0548432	-0.0295311	0.0456143	-0.102199	0.0708116	-0.0728062	0.074535	-0.0749813	0.101124
2019-08-17	0.0597403	0.0552012	-0.0454698	0.0473655	-0.101986	0.0631715	-0.0422545	0.0820728	-0.0464215	0.0916081
2019-08-18	0.060737	0.0540507	-0.006499	0.0463939	-0.0667304	0.0585878	-0.044433	0.0836935	0.00721426	0.0982071
2019-08-19	0.0482076	0.0510204	-0.0306062	0.0418467	-0.014391	0.0452979	-0.0489244	0.079825	0.0218957	0.0918137
2019-08-20	0.0261138	0.0510648	-0.0375417	0.0526803	0.0427605	0.040994	-0.0342961	0.0733091	0.0022301	0.0911195
2019-08-21	-0.00988876	0.052219	-0.0395592	0.0458091	-0.0079095	0.040188	0.00726608	0.0774298	-0.00213169	0.0941323
2019-08-22	0.0146966	0.0517667	-0.0278372	0.0465678	-0.00047305	0.0520399	-0.0379377	0.0792047	-0.0748176	0.0957204
2019-08-23	0.0261206	0.0507137	-0.0394511	0.0443252	-0.0123882	0.0393337	0.00362333	0.0748751	-0.0012657	0.0813654
2019-08-24	0.0242284	0.0476361	-0.0356757	0.0486358	-0.0223862	0.0389439	0.0537165	0.0676823	0.0166784	0.0761917
2019-08-25	0.0375307	0.0506234	-0.0219254	0.0433383	-0.0468602	0.0456035	-0.0105509	0.0677204	0.0464959	0.0877201
2019-08-26	0.034613	0.0514781	0.00486304	0.0404064	-0.0458627	0.0373579	-0.0297004	0.0648721	0.0633841	0.0867889
2019-08-27	0.0181756	0.0524315	-0.00918524	0.0446228	-0.0155897	0.0349489	-0.0054855	0.064124	0.0458469	0.0863314
2019-08-28	0.0086197	0.0498275	0.00249544	0.0440016	0.0231063	0.0338754	-0.0048957	0.0644375	0.0348729	0.0874311
2019-08-29	-0.030672	0.0538195	0.00764889	0.0404548	0.0102287	0.0359874	0.0260717	0.0667667	-0.0547655	0.0865666
2019-08-30	-0.0077731	0.0512594	-0.00880162	0.0385792	0.014548	0.0363643	0.0138629	0.0649594	-0.0805395	0.0844574
2019-08-31	0.00462787	0.0491548	-0.0532714	0.0451024	0.019687	0.0338759	0.0108077	0.0689197	-0.0988932	0.0821509
2019-09-01	0.0274781	0.0478456	-0.0221944	0.038354	0.0113426	0.0397526	0.035652	0.0705132	-0.117324	0.071032
2019-09-02	0.0424623	0.0501571	-0.0241768	0.0397731	-0.0246916	0.0415101	0.022138	0.0678272	-0.00714041	0.0847016
2019-09-03	0.0239812	0.0523595	0.0259376	0.0393697	0.0131429	0.0324723	-0.0324647	0.0690067	0.011437	0.0923483
2019-09-04	0.069249	0.0492818	0.0128353	0.0421836	0.00557484	0.0388729	-0.0871579	0.0648946	0.0542606	0.0779258
2019-09-05	0.0230239	0.0514303	-0.0433283	0.0451606	-0.0239984	0.0323391	-0.0783446	0.0667369	0.0532148	0.078412
2019-09-06	0.0549873	0.0491147	-0.0476618	0.0452668	-0.0348694	0.0330676	-0.0845095	0.0754411	0.0370053	0.0784923
2019-09-07	0.0893839	0.0517434	-0.0306187	0.0379172	-0.0694448	0.0390535	-0.014468	0.07051	0.018321	0.0884528
2019-09-08	0.0650833	0.0522553	-0.047101	0.0410099	-0.0440824	0.0363384	-0.0146452	0.0685933	-0.000625044	0.0859409
2019-09-09	0.0462209	0.0520484	-0.0346321	0.0379929	-0.0541273	0.038206	0.0547507	0.0741971	-0.012559	0.0879035
2019-09-10	-0.00133642	0.0477792	-0.0402177	0.0486922	-0.0819089	0.0384618	0.0173158	0.0760002	0.0570824	0.0856296
2019-09-11	0.0206533	0.0497012	-0.061171	0.040063	-0.0692785	0.0334464	0.0339343	0.0700862	0.0577954	0.0877171
2019-09-12	-0.00477784	0.0422547	-0.0777199	0.0448576	-0.049887	0.0378514	-0.00265513	0.0684764	0.0464029	0.0870559
2019-09-13	0.0235776	0.0483777	-0.0253314	0.0469157	-0.0395849	0.0390584	0.0137911	0.0735947	0.00777023	0.0805263
2019-09-14	0.0572617	0.0520889	-0.00506027	0.0469347	-0.0445092	0.0356023	0.040452	0.0710001	-0.0409416	0.0886845
2019-09-15	0.0642215	0.0512853	0.0340681	0.0498001	-0.0591694	0.0384865	-0.0535135	0.0750517	-0.032648	0.0840826
2019-09-16	0.0436374	0.0501813	0.0286225	0.0405852	-0.0675058	0.0399815	-0.0625114	0.071999	-0.0110961	0.0883641
2019-09-17	0.0242538	0.0563093	-0.0182542	0.0485528	-0.0659061	0.034192	-0.0224795	0.0738556	-0.0227428	0.0803633
2019-09-18	0.0289669	0.0531507	-0.00473154	0.0478012	-0.0952877	0.0343224	-0.0241367	0.0762546	-0.0430257	0.0814485
2019-09-19	0.0502068	0.0508159	-0.00404917	0.0408184	-0.0496283	0.0398895	-0.0299091	0.0739881	-0.0021462	0.086002
2019-09-20	0.0741807	0.0580354	0.00353708	0.0466843	-0.0254812	0.0434485	-0.0195003	0.0737423	0.0106841	0.0819914
2019-09-21	0.0714945	0.0591401	0.0217939	0.0512049	-0.0447432	0.038857	-0.0213878	0.0735985	0.00226977	0.0865244
2019-09-22	0.0405365	0.0617345	0.06148	0.0582267	-0.047349	0.042842	0.0159964	0.0734823	-0.00608151	0.0948253
2019-09-23	0.0108475	0.057991	0.0189615	0.0540034	-0.046589	0.0412377	0.0178987	0.0759479	0.0422789	0.084831
2019-09-24	0.0274163	0.0577739	-0.0180142	0.0513681	-0.0607705	0.0372693	0.0287311	0.0775961	0.0237981	0.0869933
2019-09-25	0.0319294	0.0600439	-0.0462597	0.0627302	-0.0756968	0.0423431	0.0498668	0.075247	0.0284319	0.0870452
2019-09-26	0.00926722	0.0547683	-0.0306807	0.0552004	-0.0525794	0.0396489	-0.0165614	0.0830794	-0.0279644	0.0824901
2019-09-27	-0.0267528	0.0579454	-0.0253553	0.0578966	-0.0542886	0.0371793	-0.0047807	0.0741622	-0.0266886	0.0862313
2019-09-28	-0.0227134	0.0537495	-0.0315294	0.0637866	-0.041721	0.0410474	-0.0269889	0.0775269	0.004675	0.0884609
2019-09-29	0.0115583	0.0563617	-0.0320063	0.0610252	-0.117426	0.0423041	-0.0418256	0.0867529	-0.0111649	0.0811977
2019-09-30	0.0149309	0.0557193	0.0106837	0.0636813	-0.103339	0.0472464	0.015245	0.0777538	0.0658525	0.087187
2019-10-01	0.00846769	0.0588088	0.0168626	0.055885	-0.0633933	0.0391612	0.00651416	0.0738313	0.0794942	0.0872734
2019-10-02	-0.00395872	0.0582884	-0.0005665	0.055225	-0.0935695	0.0404305	0.0233075	0.0770992	0.0405388	0.0816257
2019-10-03	-0.00144727	0.0533691	-0.00626913	0.0617825	-0.0783397	0.0422748	0.0195499	0.0782332	-0.0269987	0.0859008
2019-10-04	-0.0227682	0.0509215	0.0103943	0.0595983	-0.0697399	0.0423777	-0.0558989	0.0836548	-0.00795505	0.079529
2019-10-05	0.00601904	0.0566042	-0.00690878	0.0647908	-0.0432279	0.043526	-0.0354156	0.0784343	0.017198	0.0890163
2019-10-06	0.00934949	0.0550575	-0.00705011	0.0660047	-0.0844948	0.0412414	-0.0188258	0.082512	-0.0372424	0.0859976
2019-10-07	0.0122768	0.0532985	0.0246987	0.0603094	-0.074111	0.0412401	-0.0711422	0.0867033	0.0400466	0.0826295
2019-10-08	0.0141872	0.0542298	0.0502654	0.0650663	-0.0710505	0.0433968	-0.0195561	0.0820567	-0.00363824	0.0828618
2019-10-09	-0.01004	0.0513089	0.0772591	0.0619215	-0.0646212	0.0427326	-0.0713041	0.0808899	0.0238333	0.086624
2019-10-17	0.00810623	0.0552105	-0.0304119	0.0588707	-0.056717	0.0410566	0.0254401	0.0803392	-0.0221269	0.0880467
2019-10-18	0.0469138	0.0501226	-0.0265027	0.0677155	-0.0326983	0.0407444	-0.0195194	0.0805122	-0.0268995	0.0792866
2019-10-19	0.0210885	0.0546895	-0.0189158	0.0630362	-0.0532139	0.0392175	-0.0486256	0.0827199	-0.0153495	0.0800893
2019-10-20	0.0158099	0.0510169	-0.0142056	0.0560454	0.00340793	0.0413105	-0.0665225	0.0816257	-0.0341874	0.0816404
2019-10-21	0.0195091	0.0544579	-0.0238738	0.0567576	-0.013562	0.0452463	-0.0685173	0.0876354	-0.0743587	0.0814114
2019-10-22	0.00537805	0.0503288	0.0247559	0.0615383	-0.0248077	0.0430254	-0.0758058	0.0875979	-0.0520568	0.0820722
2019-10-23	0.0115058	0.0543689	0.0358883	0.0605166	-0.0636497	0.0418338	-0.092895	0.088208	-0.0317485	0.0818715
2019-10-24	0.0272913	0.0514405	0.0223736	0.0567416	-0.0546914	0.0431645	-0.0632879	0.0844995	-0.0331045	0.0874592
2019-10-25	0.0400669	0.0540962	-0.0569826	0.0680142	-0.0341997	0.0411888	-0.118784	0.0861393	-0.0459566	0.0804441
2019-10-26	0.0259063	0.0522873	0.0139628	0.061306	-0.0516443	0.0477915	-0.128071	0.0824674	-0.0113004	0.0799054
2019-10-27	0.0511634	0.0533636	0.0331933	0.0653415	-0.0394657	0.0464704	-0.111933	0.0863837	0.00236082	0.0826204
2019-10-28	0.0601992	0.0504579	0.0502973	0.0588729	-0.00888319	0.0479024	-0.126084	0.0863284	-0.0046773	0.0838955
2019-10-29	0.0239878	0.0539033	0.0151855	0.0585553	-0.0530715	0.0449197	-0.114407	0.0860027	0.0206168	0.0813618
2019-10-30	-0.0095061	0.0498384	0.020514	0.0550058	-0.0803358	0.0447517	-0.0691508	0.0848344	-0.0493686	0.08192
2019-10-31	-0.00654077	0.0495259	-0.0755204	0.0679432	-0.0931744	0.0387914	-0.0441815	0.0871646	-0.0393371	0.0850764
2019-11-01	0.017399	0.0503677	0.0310133	0.0608355	-0.06457	0.0480291	-0.105065	0.0863835	-0.0146123	0.0809609
2019-11-02	0.0639894	0.0525932	-0.00194732	0.0658347	-0.0979061	0.0480666	-0.041834	0.0846012	-0.0208683	0.0870554
2019-11-03	0.0322021	0.0510841	0.0170658	0.0575489	-0.147738	0.0509486	0.008804	0.0818453	-0.0114246	0.0890428
2019-11-04	0.0455417	0.0527431	0.0176069	0.0630518	-0.110902	0.0506493	0.000337478	0.0800741	-0.0411026	0.0862545
2019-11-05	0.0135621	0.0494467	0.0119219	0.0654119	-0.0895636	0.0522717	0.0353882	0.0819007	-0.0092532	0.0846952
2019-11-06	0.0347009	0.0520141	0.0149663	0.0632586	-0.110091	0.0518238	-0.0355433	0.0882915	0.00607717	0.0835247
2019-11-07	0.051354	0.0515174	0.0323611	0.0654593	-0.0415294	0.0491364	-0.022879	0.0818185	-0.00582934	0.0861761
2019-11-08	0.043527	0.0501128	-0.0278809	0.0749951	-0.0632698	0.052011	-0.0640423	0.084441	-0.00990323	0.0875083
2019-11-09	0.0240594	0.0515237	0.0017494	0.0642418	-0.0844433	0.0506452	-0.0312464	0.0872495	-0.022844	0.0852311
2019-11-10	0.00610532	0.0495241	0.0339943	0.0615026	-0.10414	0.052077	0.0481594	0.0821541	0.0350186	0.0845846
2019-11-11	0.0342816	0.0531156	0.0487512	0.0630096	-0.0834059	0.0507826	-0.00845871	0.0868756	0.0515387	0.0705952
2019-11-12	0.048938	0.0515328	0.0313684	0.064185	-0.0778385	0.0523623	0.0013613	0.0823358	0.0759679	0.0711257
2019-11-13	0.0216692	0.0498119	0.0301991	0.0631322	-0.103583	0.0509765	-0.0853978	0.087063	-0.0326318	0.0703202
2019-11-14	0.0474611	0.0545329	-0.0218116	0.0663676	-0.105524	0.0476472	-0.0524862	0.087945	-0.0441135	0.0713799
2019-11-15	0.0426665	0.0543065	-0.0186883	0.0704488	-0.104886	0.0516543	-0.0249257	0.0833656	-0.10761	0.0481417
2019-11-16	-0.0157806	0.0461947	0.00145724	0.0671649	-0.0986429	0.0559214	-0.0793044	0.0832505	-0.0748471	0.0486169
2019-11-17	0.0151878	0.0519697	0.0368026	0.0654642	-0.119873	0.0525996	-0.0462896	0.0880304	-0.0578424	0.0441248
2019-11-18	0.0133568	0.0540161	0.0331783	0.0684167	-0.095788	0.0528467	-0.0239633	0.0862422	-0.0249269	0.0465736
2019-11-19	0.00331576	0.0549351	-0.0464777	0.0728667	-0.0821922	0.0515168	0.0130605	0.0852828	-0.0460468	0.0450667
2019-11-20	0.0151839	0.0517459	-0.0442178	0.0638359	-0.105258	0.0539605	0.0147899	0.0830566	-0.0184295	0.0454293
2019-11-21	-0.0106761	0.0511414	-0.000831378	0.0637172	-0.104937	0.0533038	-0.117619	0.0865367	0.0193428	0.0504607
2019-11-22	-0.0223858	0.0491887	0.00294319	0.0629335	-0.0487919	0.0543641	-0.0165757	0.0889214	0.0712207	0.0482876
2019-11-23	-0.00872929	0.0508975	-0.0129966	0.0702562	-0.0872483	0.0489594	0.0251421	0.0898429	0.0378327	0.0495645
2019-11-24	0.0204106	0.0535932	-0.0131758	0.0654287	-0.0414403	0.0587318	-0.0209119	0.0888705	-0.0012867	0.0475459
2019-11-25	0.0182131	0.0580672	-0.00799496	0.0649482	-0.0523215	0.055192	0.0294682	0.0871573	0.0233887	0.0484774
2019-11-26	0.0245262	0.0516489	-0.00973708	0.0644695	-0.0448861	0.0553414	0.0146134	0.0885308	0.00739275	0.0465023
2019-11-27	0.0503486	0.0546971	-0.0274068	0.0653584	-0.0667773	0.0563508	-0.0553884	0.0885069	0.0107537	0.0459363
2019-11-28	0.049604	0.0511619	-0.00311466	0.0657162	-0.0671803	0.0578856	0.0334022	0.0824007	0.0154801	0.0489249
2019-11-29	0.0404333	0.0511964	-0.00562638	0.0637045	-0.147071	0.0507778	-0.00927131	0.0855863	0.0136588	0.0504934
2019-11-30	0.0359369	0.0513944	0.00535854	0.0650958	-0.129072	0.0522665	-0.0173889	0.088737	0.0396384	0.0487302
2019-12-01	0.016347	0.0516237	0.0210617	0.064887	-0.12405	0.0555544	-0.0210441	0.0882497	0.0924883	0.047028
