# Supplementary material for: Neutral bots probe political bias on social media
Source: Nat Commun. 2021 Sep 22;12:5580. doi: 10.1038/s41467-021-25738-6 (PMC8458339; doi:10.1038/s41467-021-25738-6)
Supplement: Supplementary file 4 — Source Data [file 41467_2021_25738_MOESM4_ESM.zip › Source Data/Fig 1.csv]

date	bot11	bot14	bot12	bot13	bot10	bot7	bot2	bot5	bot6	bot15	bot1	bot4	bot3	bot8	bot9
7/13/19	1		1	3		1				1		2	1	1
7/14/19		1			1		1								1
7/15/19							2
7/16/19		1			1	1		2					1
7/17/19												1			1
7/18/19	1			1		2	1
7/19/19			1				1	10						1	1
7/20/19	1	14	8	17	4	5	12	10		9	2	5	3	4	5
7/21/19	1	13	11	18	4	5	12	11		9	2	5	4	4	7
7/22/19	1	17	13	23	4	7	11	11		11	3	5	5	7	7
7/23/19	1	19	13	26	4	7	12	12		11	3	5	5	8	9
7/24/19	5	21	12	27	4	7	13	14		13	4	5	8	8	9
7/25/19	5	23	12	27	4	8	13	13		14	4	5	9	9	9
7/26/19	5	25	13	31	4	7	12	13		14	5	5	11	10	10
7/27/19	5	26	12	34	4	8	14	14		15	8	5	10	8	10
7/28/19	5	29	13	36	4	8	15	17		14	8	5	11	8	13
7/29/19	5	34	15	40	5	8	15	18		17	11	5	12	7	14
7/30/19	4	35	17	44	5	8	16	20		17	11	5	15	7	14
7/31/19	5	36	20	47	5	8	16	22		19	10	6	15	8	14
8/1/19	6	34	25	51	6	8	16	26	1	23	9	6	16	8	14
8/2/19	7	34	24	51	6	8	17	26	2	24	9	6	19	8	14
8/3/19	9	35	17	55	6	8	17	26	2	24	10	5	21	10	14
8/4/19	11	36	17	60	6	8	18	29	3	26	10	5	21	10	16
8/5/19	12	39	17	59	7	10	19	32	3	25	11	5	21	9	15
8/6/19	18	41	16	64	13	11	19	34	3	25	12	5	21	10	14
8/7/19	17	44	16	66	13	12	19	35	3	26	14	5	23	11	18
8/8/19	17	48	14	65	14	12	21	35	3	27	15	5	26	11	18
8/9/19	19	52	14	71	16	13	22	36	3	29	15	5	27	10	18
8/10/19	19	53	16	74	15	12	26	39	4	31	16	6	32	13	18
8/11/19	20	53	21	73	18	14	28	40	4	31	16	5	33	14	17
8/12/19	22	58	22	72	15	13	28	41	4	34	15	6	33	14	18
8/13/19	22	58	25	75	16	14	30	42	5	34	13	9	34	14	18
8/14/19	25	58	32	75	16	13	32	46	6	36	14	9	37	13	19
8/15/19	24	62	30	79	18	15	31	59	6	38	16	9	40	12	20
8/16/19	24	62	34	82	18	16	32	61	6	38	16	10	45	12	19
8/17/19	25	64	33	80	18	18	34	59	6	38	19	10	49	12	20
8/18/19	26	66	37	81	19	20	36	74	6	38	19	10	51	11	20
8/19/19	31	69	36	83	22	20	36	74	7	41	17	10	52	12	20
8/20/19	32	68	37	89	24	22	37	72	6	43	17	11	55	12	19
8/21/19	34	68	38	90	29	21	37	73	6	42	19	10	58	13	20
8/22/19	33	71	38	91	31	22	35	81	6	43	19	10	58	13	21
8/23/19	35	72	38	96	30	21	40	80	6	43	22	11	57	14	20
8/24/19	36	76	41	99	33	21	43	80	5	44	24	11	58	14	20
8/25/19	37	79	44	106	31	21	43	80	5	44	23	11	58	13	22
8/26/19	40	78	43	104	31	22	43	84	5	42	23	11	57	12	21
8/27/19	39	79	42	107	30	22	44	83	5	42	22	12	58	14	20
8/28/19	39	83	43	111	33	22	47	82	5	42	21	12	57	14	19
8/29/19	43	84	44	115	34	22	47	87	6	44	21	12	60	14	19
8/30/19	43	87	45	116	34	22	46	87	6	44	22	14	62	14	20
8/31/19	43	86	48	114	37	22	46	88	7	45	25	14	64	15	20
9/1/19	42	88	45	111	37	24	48	90	7	44	23	14	63	15	20
9/2/19	44	90	48	120	39	26	49	90	8	41	24	15	61	14	21
9/3/19	46	94	48	117	41	27	51	91	8	41	24	15	61	15	21
9/4/19	49	95	51	115	42	27	50	90	9	45	25	15	60	15	22
9/5/19	49	95	52	114	39	26	51	89	11	45	24	16	60	14	22
9/6/19	51	93	53	115	41	24	51	88	10	46	23	14	60	13	22
9/7/19	50	93	53	115	38	24	53	90	11	53	24	14	64	10	22
9/8/19	54	104	57	116	37	24	53	92	11	59	24	12	64	11	22
9/9/19	58	105	58	114	37	24	54	82	11	63	23	12	64	12	22
9/10/19	65	111	57	108	40	24	55	82	10	63	23	12	66	10	22
9/11/19	65	115	60	109	40	31	55	81	11	68	25	13	68	11	23
9/12/19	68	118	58	112	38	29	56	82	12	68	25	13	68	12	26
9/13/19	71	120	59	115	41	26	57	83	13	69	26	13	68	12	26
9/14/19	75	119	64	113	39	26	60	83	13	70	26	13	69	12	26
9/15/19	77	119	64	113	39	26	63	82	13	67	28	13	69	12	27
9/16/19	78	120	64	115	42	30	64	83	14	71	28	13	70	12	26
9/17/19	77	120	67	114	42	31	65	85	14	72	28	12	71	14	25
9/18/19	75	119	69	113	44	30	65	88	14	73	28	12	73	15	26
9/19/19	78	119	71	110	44	31	65	92	15	75	26	12	72	16	26
9/20/19	78	123	70	113	43	32	65	93	17	74	28	12	76	17	25
9/21/19	79	123	72	119	43	32	65	95	17	79	29	12	79	17	25
9/22/19	80	122	74	121	46	32	65	95	17	78	28	12	83	17	25
9/23/19	82	123	75	124	44	32	64	96	18	80	30	12	87	16	26
9/24/19	85	130	76	124	47	32	65	100	18	78	32	13	87	16	26
9/25/19	86	136	86	124	47	32	65	100	20	75	32	12	89	16	25
9/26/19	87	140	83	127	50	32	65	100	23	80	31	13	90	14	26
9/27/19	88	143	84	130	48	33	64	101	23	78	31	12	90	16	26
9/28/19	83	150	87	128	49	32	63	106	23	78	31	14	88	16	26
9/29/19	84	154	94	130	51	32	66	109	24	76	31	13	89	17	26
9/30/19	86	154	94	131	54	32	67	110	27	74	34	13	92	18	26
10/1/19	86	154	100	132	53	32	66	114	26	78	31	11	92	17	26
10/2/19	88	159	101	133	54	33	68	116	26	77	32	13	91	19	26
10/3/19	87	162	100	137	55	33	69	120	27	77	35	13	91	16	26
10/4/19	91	159	103	138	55	33	70	121	29	77	39	13	94	17	26
10/5/19	96	160	101	141	56	33	70	125	30	79	39	13	95	19	26
10/6/19	101	164	107	144	55	33	69	122	31	79	40	12	98	23	27
10/7/19	105	166	107	150	56	34	70	122	31	79	42	13	101	22	27
10/8/19	104	163	109	153	55	34	69	123	34	80	39	14	103	22	30
10/9/19	112	164	106	158	56	34	71	123	34	82	41	15	103	22	31
10/17/19	134	173	121	181	54	32	74	113	40	88	47	16	99	21	34
10/18/19	138	174	122	181	57	32	77	116	42	86	48	16	99	23	33
10/19/19	136	172	122	186	59	33	78	116	45	89	47	15	102	22	34
10/20/19	141	176	124	188	59	33	81	120	50	92	47	16	101	22	34
10/21/19	142	176	126	189	57	33	85	120	51	92	50	16	104	22	34
10/22/19	139	173	127	190	61	33	87	124	53	94	49	19	106	21	34
10/23/19	140	177	128	193	61	33	86	127	55	95	49	19	108	22	34
10/24/19	140	185	128	194	60	34	88	131	56	102	50	20	109	24	34
10/25/19	142	192	127	204	63	33	87	134	55	101	49	20	109	24	34
10/26/19	146	193	128	206	62	33	89	138	55	100	50	20	111	27	34
10/27/19	146	192	128	204	62	34	89	140	55	102	50	20	111	26	35
10/28/19	148	194	128	206	62	33	90	142	54	102	49	20	108	27	36
10/29/19	149	192	126	202	63	33	88	143	56	105	47	20	109	27	36
10/30/19	154	195	133	204	63	34	89	144	59	108	51	22	112	27	36
10/31/19	152	197	132	206	65	33	92	144	60	117	50	21	112	27	37
11/1/19	152	204	133	212	66	33	95	144	59	121	51	21	115	28	35
11/2/19	155	207	137	214	66	34	95	148	58	123	52	22	121	28	36
11/3/19	155	208	136	215	67	34	96	147	56	125	53	21	122	27	36
11/4/19	155	209	143	215	68	34	96	148	59	124	54	21	122	28	37
11/5/19	160	210	143	222	67	35	101	146	60	126	51	21	122	29	35
11/6/19	165	205	149	226	71	35	103	144	60	128	52	21	119	30	35
11/7/19	167	212	150	227	73	36	102	148	60	131	51	21	118	30	33
11/8/19	169	211	152	227	73	37	106	147	59	130	51	21	122	33	34
11/9/19	169	215	149	229	77	37	109	146	63	130	52	24	124	34	36
11/10/19	172	215	150	231	79	37	111	146	64	138	52	25	125	33	35
11/11/19	176	220	154	228	80	39	113	149	65	141	52	24	125	36	36
11/12/19	176	220	157	227	82	39	116	153	65	138	52	24	122	37	37
11/13/19	178	218	162	228	82	39	115	156	69	140	53	24	123	37	37
11/14/19	177	211	164	225	87	38	118	150	73	145	53	24	124	38	34
11/15/19	183	212	167	226	89	38	112	156	75	143	54	25	125	35	35
11/16/19	190	212	173	226	90	42	115	156	77	149	56	26	124	36	36
11/17/19	189	211	179	228	91	42	118	156	79	149	56	26	124	36	35
11/18/19	194	210	182	227	91	40	118	159	78	153	56	26	122	37	34
11/19/19	193	209	183	228	94	39	119	154	78	155	58	26	121	38	34
11/20/19	196	209	184	227	93	39	118	154	77	156	58	25	125	37	33
11/21/19	198	211	183	227	92	39	122	154	79	159	59	25	128	41	32
11/22/19	197	210	181	227	92	40	122	161	81	161	59	25	131	40	34
11/23/19	197	209	187	227	90	38	128	159	83	167	59	25	132	41	35
11/24/19	202	211	187	227	92	39	126	165	82	164	60	25	135	40	35
11/25/19	205	211	188	224	96	38	129	164	82	166	61	25	137	42	36
11/26/19	207	209	184	225	97	38	128	166	81	171	62	25	137	39	36
11/27/19	215	211	186	224	103	39	130	169	81	173	61	25	135	40	37
11/28/19	217	211	193	224	103	39	131	169	81	179	63	25	136	40	37
11/29/19	220	210	196	224	103	41	130	173	80	181	62	25	135	38	37
11/30/19	222	211	194	224	105	42	129	173	81	185	65	26	138	40	38
12/1/19	222	211	195	224	106	42	130	173	80	186	68	26	139	42	39
12/2/19	225	210	198	224	106	41	130	179	81	188	70	26	139	43	39
12/3/19	227	211	192	225	107	42	129	163	80	188	72	26	138	46	40
12/4/19	230	212	189	223	108	40	127	126	79	192	71	26	137	47	42
12/5/19	234	211	194	225	109	40	126	124	79	194	71	26	135	46	43
12/6/19	233	210	196	224	112	40	127	122	79	198	71	26	135	47	44
12/18/19	226	211	199	220	110	39	130	162	78	203	75	25	137	45	44
12/19/19	225	210	195	218	110	39	130	163	79	202	75	25	138	45	44
12/20/19	225	208	197	221	110	40	126	161	78	201	75	25	136	45	44
12/21/19	227	209	197	220	110	40	129	161	76	203	75	25	137	45	44
12/22/19	227	208	195	220	111	40	129	161	74	202	74	25	136	45	44
12/23/19	227	206	196	219	113	40	129	159	75	199	74	25	136	45	43
12/24/19	225	206	194	219	113	40	129	159	77	201	74	25	136	45	43
12/25/19	225	207	194	219	113	40	128	160	77	201	72	25	136	45	43
12/26/19	225	207	193	222	113	40	127	160	76	200	73	25	136	45	43
12/27/19	225	207	194	221	113	40	127	161	77	201	72	25	136	45	43
12/28/19	225	206	195	217	114	40	127	161	77	200	74	24	136	45	43
12/29/19	221	203	195	216	115	40	127	161	77	199	73	24	135	45	42
12/30/19	224	205	192	217	115	40	124	161	77	197	73	24	134	45	42
12/31/19	225	198	192	214	114	40	127	161	76	198	74	24	133	45	42
1/1/20	223	202	192	213	114	40	126	160	78	199	75	24	133	45	42
1/2/20	224	202	192	214	113	41	126	160	78	197	74	24	133	45	42
1/3/20	225	203	191	215	113	41	126	160	78	197	74	24	134	45	41
1/4/20	223	202	190	212	113	41	126	160	78	198	74	24	134	45	41
1/5/20	222	203	192	213	114	41	126	160	76	196	74	24	134	45	41
1/6/20	221	203	190	211	113	42	126	160	77	197	75	24	134	45	41
1/7/20	220	203	192	211	113	42	126	158	77	192	75	24	134	45	41
1/8/20	218	202	192	213	113	42	125	157	75	195	75	24	135	46	41
1/9/20	219	201	192	212	113	42	124	157	77	193	74	24	135	44	41
1/10/20	218	201	190	210	113	42	124	158	77	196	74	24	135	45	41
1/11/20	216	203	190	209	113	42	124	156	78	196	74	25	135	45	42
1/12/20	217	204	188	208	113	42	124	155	79	197	74	25	134	45	42
1/13/20	217	204	188	208	112	42	124	154	78	194	73	25	134	45	42
1/14/20	215	202	188	206	112	42	123	154	78	196	74	25	134	45	42
