# Supplementary material for: Neutral bots probe political bias on social media
Source: Nat Commun. 2021 Sep 22;12:5580. doi: 10.1038/s41467-021-25738-6 (PMC8458339; doi:10.1038/s41467-021-25738-6)
Supplement: Supplementary file 4 — Source Data [file 41467_2021_25738_MOESM4_ESM.zip › Source Data/Fig S3.xlsx]

## Sheet: panel A
date	Center group mean	Center group pooled sem	Center individual7 mean	Center individual7 sem	Center individual8 mean	Center individual8 sem	Center individual9 mean	Center individual9 sem	Center-left group mean	Center-left group pooled sem	Center-left individual4 mean	Center-left individual4 sem	Center-left individual5 mean	Center-left individual5 sem	Center-left individual6 mean	Center-left individual6 sem	Center-right group mean	Center-right group pooled sem	Center-right individual10 mean	Center-right individual10 sem	Center-right individual11 mean	Center-right individual11 sem	Center-right individual12 mean	Center-right individual12 sem	Left group mean	Left group pooled sem	Left individual1 mean	Left individual1 sem	Left individual2 mean	Left individual2 sem	Left individual3 mean	Left individual3 sem	Right group mean	Right group pooled sem	Right individual13 mean	Right individual13 sem	Right individual14 mean	Right individual14 sem	Right individual15 mean	Right individual15 sem
2019-07-10	0.116251	0.348769	0.106678	0.0419196	0.199024	0.0722658	0.0430497	0.155974	0.210065	0.0807749	-0.308362	0.168978	0.827376	0.465515	0.111181	0.03053	-0.0581879	0.13104	0.00410876	0.121142	-0.0893363	0.0353276	-0.0893363	0.0353276	0.0856543		0.184497	0.0572905	0.0790492	0.047754	-0.0065827	0.154662	0.893541		0.895856		0.895856		0.888911	0.115095
2019-07-11	0.133581	0.168797	0.15867	0.0419196	0.199024	0.0722658	0.0430497	0.155974	0.210065	0.0807749	-0.308362	0.168978	0.827376	0.465515	0.111181	0.03053	0.0191825	0.16803	0.00410876	0.121142	0.0202563	0.0699587	0.0331823	0.0955494	0.0409749	0.35678	0.104436	0.0572905	0.0790492	0.047754	-0.0605602	0.154662	0.760956	0.414821	0.6631	0.108353	0.730857	0.177124	0.888911	0.115095
2019-07-12	0.122284	0.126079	0.138682	0.0268869	0.0481282	0.0722658	0.180043	0.0997535	0.0548932	0.517956	-0.308362	0.168978	0.36186	0.465515	0.111181	0.03053	0.039371	0.114917	0.0444894	0.0807612	0.0202563	0.0699587	0.0533672	0.0407391	0.0465154	0.105347	0.0299189	0.0389878	0.114112	0.047754	-0.00448524	0.0784638	0.601394	0.230041	0.588252	0.112249	0.676205	0.123414	0.539727	0.115095
2019-07-13	0.061162	0.128936	0.0738898	0.0382974	0.0292906	0.0584729	0.0803057	0.121292	0.235121	0.346547	0.247716	0.168978	0.346468	0.269206	0.111181	0.03053	0.0857945	0.125774	0.135287	0.0486744	0.0202563	0.0699587	0.10184	0.0564085	0.0319239	0.0690714	0.0288937	0.0273954	0.0868136	0.0322622	-0.0199356	0.0656875	0.485533	0.147996	0.507064	0.0770807	0.514408	0.0840746	0.435126	0.082934
2019-07-14	0.0412005	0.114309	0.0295622	0.0449922	-0.00258132	0.0597651	0.0966205	0.104628	0.18286	0.243209	0.262022	0.143527	0.274867	0.155383	0.0116908	0.0941759	0.0261449	0.115299	0.129739	0.0432838	-0.13093	0.116741	0.0796257	0.0393909	0.047704	0.0511918	0.0338989	0.0235078	0.0661002	0.0229341	0.043113	0.0450852	0.500565	0.117802	0.551397	0.0524553	0.485944	0.0716105	0.464353	0.0736436
2019-07-15	0.0656047	0.0892752	0.0801557	0.0420123	0.0138204	0.0448175	0.102838	0.0697585	0.13513	0.160419	0.223528	0.0991813	0.170041	0.072989	0.0118197	0.0768944	0.0397999	0.0810332	0.104036	0.036309	-0.0295592	0.0721566	0.0449229	0.0322707	0.0327119	0.043372	0.0323939	0.0213938	0.0380738	0.0165041	0.027668	0.0413794	0.488206	0.111862	0.571229	0.0546223	0.46222	0.0647082	0.431169	0.0727501
2019-07-16	0.0678197	0.0682095	0.0828486	0.0326391	0.0372762	0.0354836	0.0833344	0.0508685	0.0807442	0.166374	0.215962	0.0908553	0.0930065	0.0905732	-0.0667355	0.0930207	0.066059	0.0865608	0.101372	0.0343359	0.0655586	0.0756034	0.031246	0.0253992	0.00960553	0.0459842	0.00530253	0.0239566	0.0088715	0.01911	0.0146425	0.0385633	0.442659	0.100144	0.59059	0.0559678	0.325153	0.0553771	0.412233	0.0621848
2019-07-17	0.0638982	0.0619647	0.0902304	0.0305416	0.025663	0.0343526	0.0758013	0.0429531	0.0778443	0.13032	0.228324	0.063542	0.129845	0.0827907	-0.124637	0.0697251	0.0835743	0.0861626	0.103749	0.0320032	0.104782	0.0696824	0.0421921	0.0280379	0.0137797	0.0458291	0.00136551	0.0247724	0.0346353	0.020505	0.00533819	0.0350242	0.461053	0.0991206	0.584218	0.0596087	0.384648	0.0539051	0.414294	0.0580177
2019-07-18	0.0624996	0.0580032	0.077076	0.0353076	0.0294242	0.0299346	0.0809986	0.0350206	0.0759987	0.0863652	0.240841	0.0451167	0.129257	0.0747003	-0.142102	0.0331255	0.0838516	0.0766158	0.101808	0.0239267	0.104419	0.065862	0.045327	0.0278884	0.042627	0.0483796	0.0132432	0.0280098	0.0519626	0.0207843	0.0626752	0.0335269	0.488047	0.106391	0.578163	0.057535	0.420296	0.0643138	0.465682	0.0622294
2019-07-19	0.0668627	0.0557192	0.0834092	0.0344105	0.0331864	0.0304434	0.0839926	0.0315238	0.0807822	0.0751201	0.246546	0.0352753	0.119854	0.0661881	-0.124054	0.0334017	0.0626448	0.0716891	0.0379005	0.0341978	0.129182	0.0593151	0.0208516	0.0226943	0.0458123	0.0485513	0.0224635	0.0263025	0.0480939	0.0235657	0.0668793	0.0333176	0.484276	0.104218	0.573832	0.0540972	0.416784	0.0645576	0.462213	0.0613767
2019-07-20	0.0441796	0.0543069	0.0730596	0.0342951	0.00615829	0.0331396	0.0533209	0.025978	0.0759151	0.0701242	0.24412	0.0286736	0.0856363	0.0654981	-0.102011	0.0344681	0.0575278	0.068222	-0.0109152	0.0361169	0.153716	0.0532481	0.0297828	0.0226815	0.0147776	0.0315593	0.0110646	0.0255474	-0.00120695	0.0161384	0.0344751	0.0091034	0.492806	0.10601	0.578763	0.0531198	0.459731	0.0641264	0.439923	0.0656068
2019-07-21	0.045378	0.0485291	0.0620137	0.028176	0.0332568	0.0313336	0.0408634	0.0240707	0.0931456	0.0707433	0.235929	0.0285784	0.119066	0.0641937	-0.075558	0.0356803	0.0851692	0.0673097	0.0138452	0.0344023	0.210266	0.0532177	0.0313962	0.0226924	0.0093393	0.0344912	-0.00259311	0.0268826	0.0044513	0.0174377	0.0261597	0.012763	0.4665	0.102371	0.48771	0.0531095	0.454325	0.060331	0.457464	0.0633986
2019-07-22	0.0479475	0.0461224	0.0499883	0.0275245	0.0589047	0.0279363	0.0349496	0.0242742	0.0683308	0.0666036	0.149841	0.0219797	0.120656	0.0599941	-0.0655042	0.0368515	0.101846	0.0635309	0.0612488	0.026536	0.212892	0.0530761	0.0313962	0.0226924	0.0157137	0.0325965	0.00960554	0.0264762	-0.00108075	0.0168348	0.0386163	0.00883918	0.447377	0.10862	0.426514	0.0567085	0.441627	0.0610918	0.47399	0.0696443
2019-07-23	0.0489261	0.0432283	0.0463744	0.0280649	0.0698109	0.0230338	0.0305932	0.0234625	0.0798822	0.0666664	0.154497	0.0218383	0.129002	0.0586854	-0.0438516	0.0375899	0.137093	0.0581214	0.115535	0.0189669	0.269914	0.0503299	0.0258297	0.0220284	0.0177998	0.0350905	-0.0024386	0.0283263	0.0125864	0.0183371	0.0432516	0.00962897	0.472891	0.100313	0.419872	0.0547089	0.437411	0.0625606	0.561391	0.0561773
2019-07-24	0.0570373	0.0422087	0.050978	0.0284949	0.069441	0.0238952	0.0506931	0.0199658	0.0816049	0.0661515	0.155726	0.0223376	0.121291	0.0555033	-0.0322016	0.0382253	0.15354	0.0575394	0.125378	0.0205538	0.309412	0.0490211	0.0258297	0.0220284	0.0238547	0.0350437	0.00956016	0.0273278	0.0113898	0.0188106	0.0506143	0.0112878	0.465048	0.0930765	0.48883	0.0527713	0.305524	0.0556235	0.600789	0.0527678
2019-07-25	0.0682438	0.0380461	0.0723614	0.0224727	0.0671999	0.0232456	0.0651701	0.0200531	0.0805505	0.0664898	0.132994	0.0236145	0.118248	0.0526894	-0.00959067	0.0394394	0.15387	0.0587975	0.11201	0.0266354	0.320217	0.0476571	0.0293831	0.0218289	0.0166857	0.037952	0.0113453	0.0274855	-0.00480711	0.0235865	0.0435187	0.0113391	0.477478	0.0937399	0.574039	0.0533321	0.279362	0.0530586	0.579033	0.0559253
2019-07-26	0.101127	0.0460843	0.136914	0.0359349	0.0737514	0.0187344	0.0927164	0.0219423	0.0861873	0.0663274	0.151874	0.0267515	0.118849	0.0485892	-0.0121611	0.0397063	0.157726	0.062204	0.108285	0.027555	0.332622	0.0516128	0.0322703	0.021123	0.00447656	0.0452417	-0.0124421	0.0364671	-0.0266843	0.0254833	0.0525561	0.0082196	0.515173	0.0999419	0.636008	0.0520115	0.366605	0.0592941	0.542906	0.061379
2019-07-27	0.100843	0.0459632	0.136589	0.0353902	0.0713685	0.0196279	0.0945724	0.0217922	0.0896047	0.0649999	0.163839	0.0305197	0.107648	0.0436251	-0.00267278	0.0384081	0.149533	0.067073	0.0948199	0.0315354	0.302458	0.0509601	0.0513215	0.0301226	0.00908734	0.042643	-0.0222648	0.038115	0.0010257	0.0171991	0.0485011	0.00835849	0.491825	0.0982812	0.638168	0.0496129	0.396632	0.0587505	0.440674	0.0612056
2019-07-28	0.0901051	0.0459298	0.133768	0.0335848	0.0558816	0.0250601	0.0806659	0.0188042	0.111142	0.065467	0.162617	0.0303734	0.108642	0.0399919	0.0621656	0.0420724	0.161175	0.0746163	0.0949764	0.0315377	0.257006	0.0498401	0.131542	0.0457049	0.0122701	0.0429128	-0.0161804	0.0380554	0.000403854	0.0171131	0.0525869	0.0100217	0.479531	0.0970569	0.636476	0.0495338	0.391501	0.0580099	0.410617	0.0600108
2019-07-29	0.0720769	0.0428634	0.0974663	0.0269356	0.0490524	0.0275508	0.0697118	0.0187802	0.105394	0.0638822	0.145331	0.0311355	0.0957931	0.0362075	0.0750592	0.0424326	0.159527	0.0814169	0.0605666	0.0350725	0.190591	0.044892	0.227423	0.0581665	-0.0153766	0.0503944	-0.0534263	0.0412908	-0.0435683	0.0273576	0.0508647	0.00928565	0.447717	0.0916439	0.621116	0.0532556	0.30567	0.0500404	0.416367	0.0553028
2019-07-30	0.0618826	0.0376889	0.0734283	0.0168628	0.0407328	0.0275104	0.0714867	0.0194752	0.115817	0.0623319	0.141245	0.0296179	0.147252	0.0337227	0.058954	0.043253	0.167205	0.0821395	0.048365	0.0386695	0.17049	0.0444845	0.28276	0.0572075	-0.019814	0.0511792	-0.0828011	0.0441912	-0.0208994	0.0239158	0.0442586	0.00972069	0.439955	0.0976869	0.54655	0.0541598	0.349397	0.0546339	0.423919	0.0602045
2019-07-31	0.0620153	0.0389343	0.0841863	0.0176606	0.0396569	0.0285772	0.0622026	0.0196805	0.104819	0.0630154	0.113887	0.0314084	0.143049	0.0333712	0.057519	0.043253	0.250035	0.0872443	0.0379577	0.0373231	0.187012	0.0530903	0.525135	0.0583093	-0.0148901	0.0511466	-0.0850258	0.0431341	0.00994837	0.0247169	0.030407	0.0120206	0.435429	0.0973726	0.536708	0.0539752	0.377088	0.0567151	0.392491	0.0578922
2019-08-01	0.0706513	0.0351168	0.106795	0.0164241	0.0438008	0.0240026	0.0613585	0.0196804	0.0918616	0.0603488	0.0969937	0.0269509	0.130684	0.0306437	0.0479066	0.0444589	0.293	0.0912537	0.0543029	0.034208	0.289707	0.0604465	0.534991	0.0591884	-0.0169847	0.0520418	-0.0880112	0.0446541	0.000210699	0.0242031	0.0368465	0.0113388	0.396973	0.100915	0.494897	0.0564031	0.352141	0.0539898	0.343882	0.0639339
2019-08-02	0.0766815	0.0369542	0.151041	0.0221985	0.0381505	0.0246488	0.0408529	0.0162873	0.0866381	0.0593034	0.0897545	0.0269993	0.130684	0.0306437	0.0394754	0.0429987	0.327966	0.0944633	0.0221329	0.0381213	0.426775	0.0629827	0.534991	0.0591884	-0.0241324	0.0519674	-0.0862696	0.0439305	-0.00270159	0.0250491	0.0165741	0.0119695	0.387121	0.0977645	0.495479	0.0550976	0.375444	0.0505764	0.290441	0.0629617
2019-08-03	0.0813065	0.0366008	0.163365	0.0266962	0.0342648	0.0208463	0.0462892	0.0138694	0.0766561	0.060541	0.103496	0.0232611	0.124412	0.031508	0.00206053	0.0461668	0.340932	0.0948124	0.0364161	0.0375518	0.451388	0.0638435	0.534991	0.0591884	-0.00926125	0.0458924	-0.0751102	0.0435083	0.0265557	0.0113978	0.0207707	0.0091226	0.397228	0.0972933	0.517519	0.0553027	0.349848	0.0483965	0.324316	0.0637604
2019-08-04	0.083863	0.0427346	0.192093	0.0332372	-0.00144147	0.0211737	0.060938	0.016529	0.0707929	0.0572698	0.11858	0.0231287	0.0854312	0.0272792	0.00836689	0.0447296	0.353275	0.0934023	0.0732392	0.033885	0.451593	0.0638165	0.534991	0.0591884	-0.00224492	0.0457291	-0.0751102	0.0435083	0.0355316	0.0121644	0.0328439	0.0070857	0.366423	0.0968245	0.49815	0.0523901	0.354118	0.0540336	0.247001	0.0609149
2019-08-05	0.0950275	0.0480061	0.194022	0.0329625	0.0341609	0.0304277	0.0568995	0.0170943	0.0798104	0.0539417	0.140584	0.0206805	0.0736001	0.0283411	0.0252475	0.0409732	0.346373	0.0902953	0.0366927	0.0314522	0.467434	0.060504	0.534991	0.0591884	0.00631689	0.0462256	-0.0429249	0.0408914	0.0297825	0.019285	0.0320931	0.00963277	0.436234	0.0886001	0.50354	0.0456575	0.546365	0.0549883	0.258797	0.0523609
2019-08-06	0.110895	0.0480941	0.197276	0.0329952	0.0497301	0.0297896	0.0856793	0.0183561	0.0793003	0.0555677	0.157209	0.0250317	0.0702915	0.0282605	0.0104006	0.0407741	0.367444	0.0882363	0.0740304	0.029308	0.49331	0.05851	0.534991	0.0591884	-0.00208017	0.0506911	-0.0528927	0.0429327	0.0146925	0.0241907	0.0319597	0.0118822	0.493795	0.0899359	0.57851	0.0520738	0.539318	0.0548739	0.363555	0.0486379
2019-08-07	0.107995	0.0477638	0.171125	0.0296479	0.053842	0.0290089	0.0990181	0.0236827	0.0829772	0.0547987	0.159319	0.0246024	0.0823447	0.027678	0.00726759	0.0403925	0.364373	0.0883396	0.085099	0.0272958	0.473028	0.0596285	0.534991	0.0591884	-0.00751523	0.0491024	-0.0537225	0.0428837	0.027906	0.018134	0.00327078	0.0155948	0.466101	0.0933754	0.618439	0.05727	0.403662	0.0559605	0.376203	0.0480369
2019-08-08	0.126095	0.0451988	0.177361	0.0284185	0.085399	0.0270796	0.115524	0.0224058	0.0515022	0.0598824	0.0698932	0.0349507	0.081445	0.0276618	0.00316831	0.0399897	0.341696	0.0900169	0.0427845	0.0281547	0.447314	0.0617016	0.534991	0.0591884	0.0137608	0.0461824	-0.0437521	0.0417895	0.0507439	0.0130175	0.0342905	0.0147306	0.46639	0.0901595	0.621578	0.0540203	0.372343	0.0470579	0.405248	0.0547366
2019-08-09	0.129438	0.0467007	0.176955	0.0285051	0.0856314	0.0270822	0.125727	0.0251987	0.0104333	0.0597958	-0.027313	0.0351149	0.0700433	0.0269576	-0.0114305	0.0401967	0.311814	0.0876619	-0.00283087	0.0345256	0.388212	0.0566514	0.550062	0.0572993	-0.00198818	0.048091	-0.0642762	0.0433364	0.0277774	0.0146144	0.0305342	0.0148699	0.450567	0.0903298	0.542541	0.0552543	0.393605	0.0465596	0.415555	0.0542093
2019-08-10	0.139819	0.0462686	0.172444	0.0288247	0.122608	0.0259265	0.124403	0.0252534	0.0014414	0.055939	-0.0293985	0.0362704	0.0491828	0.0244034	-0.0154601	0.0349014	0.31703	0.0866433	0.00805313	0.0330485	0.365425	0.0587321	0.577612	0.0544555	-0.0223282	0.0457101	-0.143799	0.0431624	0.0265596	0.0115682	0.0502549	0.00962286	0.461558	0.092057	0.505242	0.0557969	0.465743	0.0475922	0.41369	0.0556433
2019-08-11	0.12643	0.0383659	0.140256	0.0175111	0.107777	0.0169878	0.131258	0.0296094	0.0151386	0.0523188	-0.00719731	0.0346304	0.0481638	0.0190425	0.00444931	0.0342837	0.297766	0.0838752	0.00812013	0.0332314	0.347765	0.0556844	0.537412	0.0531975	-0.0306425	0.0460616	-0.154385	0.0418295	0.0209974	0.0108099	0.0414601	0.015972	0.527527	0.0917152	0.617818	0.0522746	0.462343	0.0464769	0.502421	0.0593207
2019-08-12	0.125539	0.0364289	0.137506	0.0158199	0.108947	0.0159019	0.130163	0.0287041	0.0178295	0.0504752	-0.0212437	0.0346267	0.04929	0.018891	0.0254422	0.0314939	0.287482	0.0823056	0.0220996	0.0303578	0.335694	0.0552687	0.504654	0.052896	-0.0272938	0.0499055	-0.132697	0.041906	0.0183259	0.0227447	0.0324897	0.0147351	0.53743	0.0957651	0.563065	0.0563917	0.469709	0.0498377	0.579517	0.0592211
2019-08-13	0.112086	0.0354148	0.133805	0.0155145	0.0954046	0.0180531	0.107047	0.026222	0.00913321	0.0475295	-0.0715256	0.0294724	0.0513871	0.0183534	0.0475381	0.0324589	0.250214	0.0782705	0.0264174	0.0306485	0.281908	0.0477812	0.442315	0.0538878	-0.0104137	0.0580198	-0.133295	0.0527747	0.0625589	0.021488	0.0394947	0.0109269	0.53696	0.0962659	0.492849	0.0514243	0.513187	0.057336	0.604844	0.0577516
2019-08-14	0.104223	0.0347176	0.122566	0.0165397	0.0849904	0.0156228	0.105113	0.0262236	0.0112615	0.0529203	-0.0946291	0.0349987	0.0562458	0.0179632	0.0721678	0.0353973	0.263579	0.0806028	0.0475639	0.02786	0.302509	0.0531146	0.440664	0.0538468	-0.00709636	0.0584009	-0.08483	0.0529281	0.026129	0.0168235	0.037412	0.0180624	0.509856	0.0998172	0.456472	0.0525555	0.478789	0.05779	0.594307	0.0621427
2019-08-15	0.0835868	0.0413857	0.115479	0.0168681	0.0419528	0.0247558	0.093329	0.0285551	0.022195	0.0525273	-0.0847717	0.0345751	0.0773241	0.0175545	0.0740325	0.0354333	0.319134	0.0879765	0.0619262	0.0298103	0.366071	0.0592449	0.529405	0.0578035	0.0111034	0.0590495	-0.055335	0.0532051	0.0381138	0.0168832	0.0505314	0.0192618	0.498031	0.101151	0.381	0.052303	0.506062	0.0594839	0.607031	0.0629099
2019-08-16	0.0747155	0.042134	0.0945447	0.0157826	0.0232246	0.0244686	0.106377	0.0304544	0.00562879	0.0510548	-0.142303	0.0319167	0.0763178	0.0175414	0.0828712	0.03578	0.336594	0.0872699	0.0565878	0.0315936	0.373932	0.0593246	0.579261	0.0556639	0.0108325	0.0586287	-0.055335	0.0532051	0.0267903	0.0163384	0.0610422	0.018428	0.470867	0.103963	0.357555	0.0573262	0.469921	0.0583409	0.585125	0.0641745
2019-08-17	0.0582702	0.0396518	0.0892802	0.0143426	0.00290004	0.0257766	0.0826305	0.0264976	0.0070696	0.0500129	-0.143815	0.0316975	0.0763178	0.0175414	0.0887059	0.0344799	0.348835	0.0887512	0.0444249	0.0315256	0.420219	0.0600616	0.581861	0.0572321	0.0270486	0.05371	-0.0139091	0.0520306	0.0297122	0.0102878	0.0653427	0.0084698	0.49812	0.0942612	0.415572	0.0472427	0.552514	0.0563517	0.526274	0.0589728
2019-08-18	0.0684473	0.0365507	0.0825947	0.0151153	0.0295098	0.0221664	0.0932375	0.024822	0.0260473	0.0485013	-0.090208	0.0292619	0.0787767	0.0175434	0.089573	0.0344724	0.345931	0.0853598	0.0524546	0.031019	0.444891	0.0556014	0.540447	0.056856	0.0190521	0.0559816	-0.0317509	0.0534528	0.0344299	0.0136185	0.0544773	0.00955403	0.49314	0.0926741	0.428512	0.0476185	0.54537	0.0572829	0.505537	0.055133
2019-08-19	0.0742317	0.0365471	0.0919116	0.0156606	0.0278324	0.0221172	0.102951	0.0245207	0.038397	0.0446871	-0.0328871	0.0239878	0.0740782	0.0171759	0.074	0.0335636	0.342347	0.089709	0.0390183	0.0315155	0.412999	0.0548177	0.575024	0.0636357	0.0333814	0.0554574	0.0292891	0.0520508	0.0488299	0.0132854	0.0220252	0.0137745	0.443928	0.0940968	0.41924	0.041589	0.448476	0.056401	0.464069	0.0627971
2019-08-20	0.0934743	0.0383588	0.104152	0.0136183	0.0501287	0.0248791	0.126142	0.0258258	0.0471745	0.0498521	-0.0308364	0.0242238	0.0761738	0.0171638	0.096186	0.040048	0.334431	0.0906827	0.0170921	0.0328293	0.379858	0.0580798	0.606344	0.0614192	0.0415442	0.0518061	0.0641391	0.0483198	0.0290684	0.0138442	0.0314252	0.0125462	0.432583	0.0906362	0.485229	0.0470004	0.341571	0.0483113	0.47095	0.0605963
2019-08-21	0.0963807	0.0374586	0.113085	0.0124901	0.0775272	0.0258169	0.0985295	0.0240963	0.0486094	0.0541925	-0.0180378	0.0303093	0.0722196	0.0160503	0.0916464	0.041959	0.308831	0.0891084	-0.00983303	0.0353465	0.352667	0.0565357	0.58366	0.0591155	0.0399681	0.0525902	0.0259863	0.0484032	0.0436467	0.0156682	0.0502712	0.0133178	0.425903	0.0898931	0.506171	0.0476888	0.315375	0.045306	0.456163	0.0612692
2019-08-22	0.0901968	0.037674	0.100741	0.0129488	0.0796957	0.0253921	0.0901532	0.0246354	0.0395746	0.0547998	-0.036562	0.0305309	0.0743519	0.017237	0.0809339	0.0421161	0.298103	0.0937029	-0.0293241	0.0381938	0.374435	0.0609506	0.549199	0.060054	0.0273108	0.0541325	-0.0158813	0.0504099	0.0518444	0.0145382	0.0459693	0.0133343	0.414458	0.0887341	0.516123	0.050004	0.284838	0.0454505	0.442412	0.0575117
2019-08-23	0.0845209	0.0411998	0.0778789	0.0198672	0.0902593	0.0310341	0.0854245	0.0184281	0.0436161	0.0511283	-0.0305474	0.0281364	0.0842762	0.0178093	0.0771195	0.0387979	0.249456	0.0878909	-0.0260092	0.0379783	0.371087	0.0576296	0.40329	0.0544177	0.0326042	0.0521825	0.00354527	0.0483621	0.0429668	0.0156137	0.0513007	0.0118463	0.412293	0.0873316	0.475236	0.0508052	0.344364	0.0453779	0.417278	0.0546487
2019-08-24	0.0795761	0.0458096	0.0735384	0.0196312	0.0789508	0.0370486	0.086239	0.0184537	0.0752295	0.0488801	0.0707415	0.0200583	0.0915654	0.0175698	0.0633815	0.0409662	0.25185	0.0811274	-0.0239091	0.0370708	0.434444	0.0553308	0.345017	0.046324	0.0101785	0.0522804	-0.0579119	0.0478493	0.0428442	0.0171992	0.0456033	0.0121603	0.440237	0.09002	0.486273	0.054501	0.384208	0.0483871	0.450229	0.0528387
2019-08-25	0.0684114	0.0441608	0.0766731	0.0179662	0.0636875	0.0357171	0.0648737	0.0187531	0.0693111	0.0449746	0.087917	0.0203122	0.0796762	0.0173035	0.0403401	0.0362038	0.286162	0.0806265	0.0353823	0.0330096	0.476423	0.0521373	0.346679	0.0518914	-0.00578395	0.0507714	-0.0778216	0.0470442	0.0446237	0.0138599	0.015846	0.0131333	0.419834	0.0890369	0.42274	0.0560106	0.372365	0.0450612	0.464398	0.0525345
2019-08-26	0.0711682	0.0411376	0.0933424	0.00628313	0.0477802	0.0360555	0.0723821	0.0187837	0.0677913	0.0444113	0.0755821	0.0134011	0.0742072	0.0179702	0.0535845	0.0383385	0.283133	0.0806922	0.0278148	0.0341016	0.473793	0.0520421	0.347791	0.0513803	0.00478989	0.0510242	-0.0616104	0.0470522	0.0619182	0.0131754	0.0140619	0.0146957	0.459326	0.0942997	0.455718	0.0562047	0.423558	0.0565385	0.498703	0.0503673
2019-08-27	0.0677876	0.0371098	0.0910779	0.00741209	0.0551554	0.0314291	0.0571295	0.0182869	0.0318124	0.0503631	-0.0188357	0.0270778	0.0642706	0.0188884	0.0500022	0.0380324	0.264637	0.0858247	0.00643696	0.0363912	0.458708	0.050595	0.328765	0.059006	0.00137408	0.0433243	-0.081759	0.0394071	0.0607602	0.01307	0.0251211	0.0123796	0.453655	0.0920954	0.531473	0.0551272	0.40273	0.0528662	0.426763	0.051456
2019-08-28	0.0700118	0.0314485	0.0966218	0.00904293	0.0546965	0.0240662	0.0587172	0.0181122	0.0384928	0.0500645	-0.0165234	0.0255435	0.0646539	0.0191388	0.067348	0.0385706	0.235801	0.0916747	-0.00237446	0.0461361	0.325526	0.0453509	0.384252	0.0649539	-0.00317205	0.0503758	-0.0645113	0.0439504	0.0451837	0.0185486	0.00981146	0.0161874	0.473344	0.0920603	0.558476	0.0538133	0.467191	0.0543752	0.394365	0.051211
2019-08-29	0.0770284	0.0307795	0.0990804	0.00874143	0.0646589	0.025823	0.0673458	0.0142877	0.0428114	0.0496017	-0.00510939	0.0238596	0.0582785	0.0204494	0.075265	0.038378	0.236554	0.101289	-0.0286375	0.0496451	0.357964	0.0572812	0.380336	0.067184	0.0277325	0.0426243	0.0194258	0.0362923	0.0474495	0.0181718	0.0163223	0.0130186	0.398753	0.0964659	0.427877	0.0590273	0.456184	0.0553344	0.312198	0.0525314
2019-08-30	0.0757302	0.0256138	0.10009	0.00761978	0.0594357	0.0198488	0.0676651	0.0142839	0.0395533	0.0476694	-0.0225205	0.025421	0.0492625	0.0203914	0.0919181	0.0347898	0.252462	0.0974104	-0.0811108	0.0522072	0.372039	0.0565902	0.466459	0.0596719	0.028131	0.0396987	0.0163046	0.0362195	0.019295	0.0110553	0.0487934	0.0119128	0.404136	0.0891291	0.507137	0.0545766	0.391304	0.050114	0.313969	0.0495376
2019-08-31	0.0846198	0.0277905	0.100893	0.00696807	0.0602657	0.0188819	0.0927004	0.0191634	0.0703315	0.051597	0.0323387	0.029073	0.0448497	0.02006	0.133806	0.0376112	0.262109	0.0969553	-0.105707	0.0539004	0.416037	0.0578245	0.475998	0.0561372	0.0233845	0.042017	0.00433753	0.0384605	0.0160171	0.0118372	0.0497988	0.0120871	0.391124	0.0886868	0.49468	0.0556317	0.381747	0.0499471	0.296945	0.0477049
2019-09-01	0.0809527	0.0394957	0.0869805	0.0160999	0.0586677	0.0182152	0.09721	0.0311273	0.119871	0.0487998	0.0883396	0.0203904	0.0439255	0.0201125	0.227348	0.0395113	0.258663	0.0950279	-0.106049	0.0539302	0.408761	0.0549858	0.473275	0.0556632	0.0293737	0.0462117	-0.00977563	0.0419112	0.0576429	0.0132644	0.0402537	0.0142488	0.355029	0.0872211	0.435885	0.0526576	0.388271	0.0501902	0.240931	0.0481211
2019-09-02	0.0957357	0.0411076	0.0774968	0.016611	0.0861781	0.0218236	0.123532	0.0306208	0.111809	0.0466811	0.0739003	0.0159263	0.0340132	0.0190703	0.227513	0.0395196	0.250502	0.086181	-0.0524422	0.0513915	0.349566	0.0486039	0.454384	0.0492315	0.0197433	0.0465074	-0.0140613	0.0416035	0.0323667	0.0152813	0.0409245	0.0140914	0.361519	0.0941559	0.418365	0.05623	0.341805	0.0515842	0.324386	0.0551597
2019-09-03	0.0876487	0.0428955	0.0505288	0.0226851	0.0820754	0.0191711	0.130342	0.0309496	0.127823	0.0510911	0.0626315	0.0179436	0.032025	0.0200705	0.288814	0.0434223	0.238787	0.0857708	0.00325638	0.0461503	0.301397	0.0468081	0.411708	0.055098	0.0106734	0.0464077	-0.0200014	0.0415435	0.0287665	0.0126037	0.0232549	0.0164	0.409965	0.0947334	0.487005	0.0591344	0.327609	0.05151	0.415281	0.0531438
2019-09-04	0.0846887	0.0410808	0.0506133	0.0211603	0.0838404	0.0192203	0.119612	0.0295035	0.13712	0.0590644	0.051436	0.0198007	0.0226653	0.0195191	0.337258	0.0521108	0.246787	0.0926749	-0.00424296	0.0451486	0.308933	0.0484288	0.435672	0.0648451	0.011893	0.0499959	-0.0231108	0.0436083	0.0313741	0.017335	0.0274156	0.0172455	0.431529	0.0967922	0.544055	0.0594457	0.32231	0.049362	0.428223	0.0582952
2019-09-05	0.0959374	0.0415485	0.0519643	0.0222933	0.11658	0.0239356	0.119268	0.0256197	0.130207	0.0648361	0.0396488	0.0202577	0.0181654	0.0191873	0.332806	0.0585252	0.240266	0.0957848	-0.0233664	0.0484006	0.319575	0.0549503	0.42459	0.0617461	0.0548748	0.0591491	0.0785888	0.0519241	0.0383482	0.0181667	0.0476874	0.0217366	0.393451	0.0982113	0.4733	0.056674	0.335417	0.05133	0.371636	0.0616341
2019-09-06	0.101637	0.0474752	0.0587188	0.0216312	0.139493	0.0257691	0.106698	0.0334954	0.116034	0.0624588	0.0437325	0.0192119	0.0136234	0.0178091	0.290745	0.0566996	0.25542	0.0957121	-0.0286314	0.0393366	0.363938	0.06198	0.430952	0.0614159	0.0592784	0.0550387	0.0818191	0.0518243	0.0375358	0.00939372	0.0584804	0.0159767	0.388288	0.0875067	0.492299	0.0448928	0.358712	0.0557254	0.313855	0.050366
2019-09-07	0.107915	0.051882	0.0589648	0.021165	0.167047	0.0333254	0.0977343	0.0336631	0.121215	0.0681762	0.0467423	0.0241704	0.0170839	0.0181417	0.299818	0.061112	0.266812	0.0884611	-0.00905663	0.0367373	0.386946	0.0606377	0.422547	0.0529037	0.0570037	0.0598217	0.0851682	0.0558951	0.0442314	0.0133134	0.0416117	0.0166473	0.432534	0.0915118	0.520782	0.0496584	0.403586	0.055174	0.373234	0.0535191
2019-09-08	0.107952	0.0534108	0.0741548	0.0188053	0.14814	0.0356224	0.101561	0.0350731	0.107107	0.0660783	0.0471134	0.023827	-0.00202743	0.0164571	0.276234	0.0593951	0.269105	0.0911641	-0.00198405	0.0369902	0.380309	0.0554852	0.42899	0.0621612	0.0637356	0.0559143	0.0967298	0.0519799	0.0438837	0.0139385	0.0505935	0.0151729	0.438418	0.088407	0.512862	0.0503543	0.403881	0.0519301	0.398512	0.0508281
2019-09-09	0.114358	0.0532136	0.0761659	0.018871	0.162445	0.0354744	0.104462	0.0348876	0.100492	0.0599994	0.0416105	0.0234298	0.00329461	0.0163505	0.25657	0.0527602	0.272602	0.0905083	-0.0173799	0.0367418	0.421001	0.0496819	0.414185	0.0661325	0.0516526	0.0580039	0.057632	0.0543896	0.0423588	0.0127254	0.054967	0.0156299	0.389068	0.09253	0.418816	0.0577039	0.365057	0.0515612	0.383331	0.0507297
2019-09-10	0.102812	0.0552952	0.0742562	0.0154416	0.124682	0.0389023	0.109498	0.036135	0.115327	0.0630684	0.0765264	0.0305129	0.00938146	0.0167182	0.260074	0.0526031	0.301675	0.0972897	0.0210075	0.0449586	0.476292	0.0544309	0.407726	0.0669423	0.00730937	0.0528162	-0.0353754	0.0482769	0.0153241	0.0141022	0.0419794	0.0161252	0.371607	0.0935733	0.401915	0.0584856	0.350378	0.0542597	0.362527	0.0489007
2019-09-11	0.102855	0.0547452	0.0830672	0.0149242	0.111218	0.0381265	0.114279	0.036341	0.123843	0.0568711	0.0943197	0.0307818	0.0253733	0.0192864	0.251837	0.0437588	0.288396	0.0958729	0.0192403	0.0454559	0.440204	0.0559154	0.405744	0.0632363	0.0140121	0.0525088	-0.0314359	0.048266	0.031196	0.0128038	0.0422762	0.0162367	0.329423	0.0896655	0.384704	0.0491207	0.283358	0.0525035	0.320208	0.0535764
2019-09-12	0.099319	0.055621	0.0886071	0.0155811	0.105262	0.0373097	0.104088	0.0381957	0.140633	0.0557283	0.0889509	0.0302559	0.0219289	0.0203259	0.31102	0.0421555	0.279491	0.085299	0.0341568	0.0440717	0.423656	0.0484798	0.380659	0.0546196	0.0109757	0.0463974	-0.0412992	0.0417079	0.0317374	0.011474	0.0424887	0.0167785	0.343496	0.086384	0.333374	0.0475892	0.337699	0.0553138	0.359414	0.0462368
2019-09-13	0.100922	0.0590299	0.0869806	0.0137322	0.0979853	0.0341595	0.117801	0.0461421	0.152905	0.056175	0.103185	0.0302485	0.0371079	0.0208109	0.318421	0.0425155	0.279244	0.0845148	0.0422618	0.0475244	0.409715	0.0466541	0.385754	0.0520343	0.0042094	0.0446562	-0.0722316	0.0408783	0.0287411	0.0101574	0.0561188	0.0148313	0.382009	0.0935264	0.340615	0.0535528	0.356967	0.0552638	0.448443	0.0531526
2019-09-14	0.0854749	0.0520413	0.0886626	0.012415	0.0708816	0.0283783	0.0968804	0.0418191	0.171102	0.0521467	0.136245	0.0220367	0.0416204	0.0209785	0.335439	0.0423505	0.281908	0.0857584	0.00769505	0.0531195	0.448558	0.0424888	0.389472	0.0522257	0.00751646	0.0475209	-0.0829764	0.0424454	0.0480643	0.0153615	0.0574615	0.0148542	0.386925	0.0966308	0.347511	0.0531464	0.385285	0.0561846	0.42798	0.0579332
2019-09-15	0.116423	0.0600149	0.0975495	0.0193452	0.0862283	0.0301772	0.16549	0.048134	0.157727	0.0544364	0.121109	0.0276719	0.0510056	0.0201042	0.301068	0.0423486	0.250566	0.0855146	-0.017942	0.0441508	0.40434	0.04843	0.365299	0.0549363	0.0317594	0.0521676	-0.0129524	0.0471491	0.0324992	0.0162729	0.0757316	0.0152846	0.445013	0.0952932	0.398288	0.0489468	0.478378	0.0542447	0.458374	0.061176
2019-09-16	0.125515	0.056664	0.0839377	0.0205237	0.0909816	0.026041	0.201626	0.0459505	0.131523	0.0567688	0.0952768	0.0221396	0.0502726	0.0201568	0.24902	0.048231	0.262579	0.0836837	-0.00502539	0.0421798	0.401462	0.0489419	0.391302	0.0531839	0.0257542	0.0517632	0.00427326	0.046952	-0.00046315	0.0182839	0.0734525	0.0118592	0.451834	0.0927169	0.399321	0.0527247			0.477803	0.0536101
2019-09-17	0.131972	0.0540223	0.0892244	0.0195841	0.103225	0.026489	0.203468	0.042816	0.154036	0.0546842	0.0611806	0.0282779	0.0854556	0.0216261	0.315472	0.0415095	0.297809	0.0810356	0.00611094	0.032458	0.378069	0.0532161	0.509248	0.0517812	0.036487	0.0554139	0.0274468	0.0507875	0.00824518	0.0188176	0.073769	0.0117141	0.449869	0.0952793	0.382199	0.0540962	0.482008	0.053452	0.4854	0.0573988
2019-09-18	0.124664	0.0515846	0.0873293	0.0196046	0.0730184	0.0232618	0.213644	0.0416596	0.167303	0.0558119	0.0747262	0.0237744	0.0823459	0.0233382	0.344837	0.044778	0.292993	0.0864317	0.00180518	0.034305	0.387318	0.0597447	0.489854	0.0521937	0.043889	0.0548176	0.0274468	0.0507875	0.0422701	0.0134216	0.0619501	0.0156669	0.404895	0.093134	0.353639	0.0534706	0.41476	0.0537723	0.446287	0.0540683
2019-09-19	0.112223	0.0439561	0.0910568	0.0182228	0.0722172	0.0220265	0.173394	0.0333902	0.175871	0.0562014	0.101135	0.0252042	0.0886789	0.0199192	0.337799	0.0461147	0.262373	0.0863527	-0.0217806	0.0356303	0.362225	0.0587817	0.446675	0.0522683	0.023484	0.0573448	0.0219029	0.0514624	-0.00867334	0.0194428	0.0572225	0.0161871	0.422963	0.095531	0.395781	0.0533145	0.42964	0.0551236	0.443468	0.056966
2019-09-20	0.0650976	0.0408055	0.0433111	0.0193065	0.0517548	0.0170916	0.100227	0.0316263	0.18233	0.059748	0.101345	0.0254786	0.078428	0.0214227	0.367219	0.0496159	0.26708	0.0903717	-0.0409334	0.0428341	0.420092	0.0598895	0.422081	0.0523978	0.0301742	0.0560667	-0.0198023	0.0519443	0.0473262	0.017863	0.0629987	0.0112327	0.392882	0.0962653	0.441248	0.0533845	0.346175	0.0588798	0.391224	0.0543165
2019-09-21	0.0617274	0.0440813	0.0394114	0.0210829	0.0486728	0.0167297	0.0970979	0.0349111	0.195945	0.0516441	0.133526	0.0173496	0.0823591	0.0221574	0.371951	0.043303	0.274779	0.0893501	-0.0147572	0.0443524	0.477761	0.062437	0.361333	0.046021	0.00173698	0.0480861	-0.043841	0.0414233	0.0137478	0.0197615	0.0353042	0.014348	0.381239	0.100448	0.410498	0.0586014	0.34696	0.0586975	0.386258	0.0566594
2019-09-22	0.0607647	0.0470427	0.0348224	0.0229115	0.0493927	0.0280538	0.0980791	0.0300177	0.186741	0.0551931	0.117928	0.0120683	0.0882726	0.0208145	0.354022	0.0496729	0.295717	0.0913708	0.00327316	0.040664	0.504923	0.0633851	0.378955	0.0517435	-0.0157961	0.0502843	-0.100994	0.0443878	0.0055454	0.0177343	0.0480603	0.0156119	0.376665	0.0985154	0.386004	0.0579446	0.402897	0.0575591	0.341094	0.0550878
2019-09-23	0.0695766	0.0460161	0.0480403	0.0223864	0.0654509	0.0278632	0.0952387	0.0289822	0.172072	0.0561256	0.124726	0.016178	0.0934719	0.0172264	0.298018	0.0509078	0.326722	0.0886192	-0.00261284	0.0393066	0.562823	0.059971	0.419957	0.0520752	0.0122747	0.0613184	-0.0659843	0.0566356	0.0394145	0.0149995	0.0633938	0.0180934	0.38191	0.0913613	0.400837	0.044786	0.416904	0.0569312	0.327988	0.0556771
2019-09-24	0.0857595	0.0434617	0.0887599	0.0168157	0.0633592	0.0281496	0.105159	0.0285264	0.194015	0.0701047	0.147591	0.018743	0.0916835	0.0174329	0.34277	0.0652646	0.333645	0.0872428	0.017743	0.0381426	0.551173	0.0594423	0.432019	0.0512159	0.00847433	0.065554	-0.0500958	0.0625534	0.0278854	0.0127594	0.0476333	0.0148863	0.348776	0.0923017	0.380261	0.0453309	0.352707	0.0583488	0.31336	0.0553184
2019-09-25	0.101406	0.0366626	0.0995625	0.0180304	0.0941411	0.0269702	0.110513	0.017078	0.185492	0.0685672	0.150486	0.0177664	0.082495	0.0148107	0.323494	0.0645481	0.275072	0.0918265	-0.000355628	0.0403828	0.476124	0.0594633	0.349448	0.0571441	0.0296002	0.0579787	0.0257699	0.0537984	0.0297264	0.016131	0.0333042	0.0143893	0.356819	0.0932848	0.405	0.0552928	0.371648	0.0596269	0.293808	0.0457098
2019-09-26	0.109356	0.0395156	0.0908528	0.0187654	0.123672	0.0311127	0.113544	0.0155351	0.185335	0.0671493	0.126831	0.0186232	0.0814606	0.0149356	0.347713	0.0627625	0.242608	0.0931881	-0.0551291	0.0507373	0.42937	0.0571695	0.353582	0.0533047	0.0470571	0.0521475	0.0799402	0.0489114	0.0241305	0.0138858	0.0371006	0.0115857	0.374343	0.0938931	0.405724	0.055544	0.392633	0.0591788	0.324673	0.0472086
2019-09-27	0.112241	0.0403564	0.0967165	0.0196649	0.131738	0.031298	0.108267	0.0161979	0.200376	0.0675713	0.133303	0.0182634	0.0930689	0.0192844	0.374757	0.0621325	0.231582	0.0871074	-0.0548571	0.0467532	0.365354	0.0597781	0.384249	0.04276	0.0509683	0.0361711	0.0466506	0.0302325	0.0281611	0.014712	0.0780932	0.013338	0.394435	0.0938608	0.406802	0.056664	0.368049	0.0537321	0.408453	0.052076
2019-09-28	0.101163	0.0420963	0.0756407	0.0219959	0.124537	0.0315995	0.103312	0.0170222	0.189661	0.0652487	0.104282	0.0178907	0.0827858	0.0198522	0.381917	0.0595248	0.265119	0.0898098	-0.0596416	0.0481546	0.428006	0.0597624	0.426993	0.046641	0.0261207	0.0465499	-0.0219994	0.0405092	0.0339533	0.0133645	0.0664081	0.0186357	0.39624	0.0911433	0.376488	0.0545086	0.32718	0.049398	0.485053	0.0538121
2019-09-29	0.069987	0.0521442	0.0785714	0.0249693	0.077002	0.0286209	0.0543877	0.0357266	0.196134	0.060215	0.0980844	0.0146398	0.0901196	0.0256259	0.400198	0.0524866	0.277937	0.091333	-0.0686317	0.0525448	0.458398	0.0554473	0.444045	0.0500635	-0.000344116	0.0465321	-0.0674911	0.041626	0.0356745	0.01485	0.0307842	0.0145599	0.422171	0.091233	0.372292	0.0474297	0.397105	0.0564768	0.497115	0.0537053
2019-09-30	0.070607	0.0520322	0.0804085	0.024965	0.0811158	0.028701	0.0502967	0.0355015	0.20558	0.0613494	0.119125	0.0143233	0.0939044	0.0258602	0.40371	0.0537572	0.260093	0.0910474	-0.075523	0.0513693	0.446915	0.0560741	0.408889	0.050065	0.0141684	0.051074	-0.0514352	0.0457699	0.0318738	0.0146718	0.0620668	0.0172743	0.432051	0.0903361	0.38225	0.045378	0.440118	0.0531972	0.473784	0.0571972
2019-10-01	0.0727515	0.0516481	0.0962336	0.0233219	0.0725634	0.0296347	0.0494573	0.0352903	0.207924	0.0623142	0.121781	0.0143208	0.0862397	0.0278298	0.41575	0.053884	0.265451	0.0910481	-0.0878607	0.0538619	0.467167	0.0553671	0.417045	0.0481989	0.0260873	0.047544	-0.011389	0.0426906	0.0550817	0.016628	0.0345693	0.0127063	0.424808	0.0943087	0.40037	0.0460625	0.445221	0.053849	0.428833	0.0622307
2019-10-02	0.0721347	0.0492946	0.101605	0.0225022	0.07312	0.0282041	0.0416796	0.0335878	0.21444	0.0653295	0.109712	0.0132474	0.084019	0.0289808	0.449588	0.0570312	0.271487	0.0881818	-0.0826096	0.0514027	0.432477	0.0550831	0.464593	0.045822	0.0396556	0.0444464	-0.00372886	0.039344	0.0822013	0.0171618	0.0404943	0.0115328	0.497392	0.096339	0.595947	0.0515697	0.42985	0.0554355	0.466378	0.0595708
2019-10-03	0.0648427	0.0514148	0.104078	0.022284	0.0496757	0.0313027	0.0407746	0.0341621	0.221669	0.0615568	0.11139	0.0138284	0.09046	0.0278923	0.463156	0.053104	0.28197	0.0939299	-0.00516406	0.0562533	0.388169	0.059466	0.462906	0.0460671	0.0063271	0.04339	-0.068568	0.037989	0.042784	0.0159722	0.0447653	0.0135802	0.506876	0.0937078	0.600684	0.0513687	0.440233	0.0549208	0.479711	0.0559117
2019-10-04	0.0713577	0.048415	0.105668	0.0223146	0.0279659	0.0239877	0.0804396	0.0356462	0.186235	0.0642097	0.100827	0.0149226	0.0145869	0.033709	0.443291	0.0525729	0.29671	0.091747	0.00872442	0.0552515	0.468008	0.0582978	0.413397	0.0443413	0.00287692	0.0435244	-0.0713564	0.0383956	0.0404976	0.0131739	0.0394895	0.0157033	0.446474	0.0898315	0.542014	0.0527068	0.345777	0.0468858	0.451632	0.0556185
2019-10-05	0.10576	0.0534618	0.107259	0.0221702	0.00852337	0.0271007	0.201498	0.0404005	0.146393	0.0638463	0.100503	0.0247333	-0.0146762	0.0276929	0.353354	0.0519396	0.287695	0.0912507	-0.0018464	0.055118	0.485135	0.0570665	0.379797	0.045079	0.00940736	0.0420168	-0.0621732	0.0356736	0.0315812	0.0154682	0.0588141	0.0159231	0.467203	0.0926851	0.500021	0.0517911	0.379661	0.0502381	0.521929	0.0581752
2019-10-06	0.106362	0.0499917	0.103466	0.0112309	0.010517	0.0306079	0.205103	0.0378971	0.166176	0.0642289	0.108292	0.0257819	-0.00838045	0.0246761	0.398616	0.0534016	0.290014	0.0895963	0.0374161	0.0540945	0.48261	0.0550396	0.350015	0.0455184	0.0156089	0.040854	-0.0530966	0.0354567	0.044824	0.0141875	0.0550993	0.0145115	0.429195	0.0940733	0.439222	0.0513949	0.400329	0.0549976	0.448034	0.0564234
2019-10-07	0.116351	0.0544283	0.116483	0.0147557	0.01198	0.0315544	0.22059	0.0418214	0.177882	0.0639544	0.103636	0.0234394	0.00288786	0.0234235	0.427121	0.0547001	0.290645	0.093794	0.0325462	0.0547343	0.44133	0.056913	0.39806	0.05062	0.0155397	0.0391923	-0.0246895	0.0313297	0.0320724	0.0168369	0.0392362	0.016462	0.456627	0.097457	0.448305	0.0549315	0.452526	0.0595541	0.469049	0.0541639
2019-10-08	0.110342	0.0554779	0.117823	0.0148418	-0.00448093	0.0336069	0.217685	0.0415703	0.253882	0.0712132	0.220764	0.0383741	0.0296764	0.0200906	0.511206	0.0565253	0.294139	0.0957777	-0.0118346	0.0541827	0.429303	0.0563609	0.464949	0.0553267	0.0285515	0.0384317	-0.0221027	0.0321234	0.0580579	0.0121712	0.0496992	0.0172321	0.434137	0.0924095	0.446937	0.0501249	0.453755	0.0595109	0.401718	0.0498544
2019-10-09	0.117771	0.0605875	0.125656	0.0179578	0.0263728	0.0395579	0.201283	0.0422319	0.275015	0.0763676	0.315794	0.0502679	0.0352968	0.0197302	0.473955	0.0539988	0.295008	0.0958885	0.0149441	0.0533283	0.367018	0.0539813	0.503063	0.0586234	0.0297064	0.040809	-0.0365387	0.0350593	0.0706553	0.011421	0.0550026	0.0174864	0.404765	0.0929579	0.377999	0.0535723	0.480266	0.0562459	0.356029	0.0510644
2019-10-10	0.104384	0.0628596	0.118401	0.0196736	0.019318	0.039706	0.175433	0.0445837	0.262839	0.0739449	0.337625	0.0455336	0.0364516	0.019757	0.414439	0.0548106	0.335787	0.0983514	0.0558462	0.0527199	0.41018	0.0566952	0.541334	0.0606569	0.0425265	0.0512692	0.00677701	0.0466797	0.0702834	0.0144414	0.0505192	0.0155237	0.404317	0.0993141	0.357191	0.0613116	0.479597	0.0562832	0.376162	0.0541884
2019-10-11	0.0910886	0.0639378	0.0760997	0.0208088	0.0287722	0.0383182	0.168394	0.0467628	0.231551	0.0636236	0.305701	0.0394789	0.0366194	0.0203122	0.352332	0.0455718	0.331175	0.0990817	0.0582469	0.0527142	0.4122	0.0579166	0.523078	0.0606965	0.0335148	0.0564069	0.0133602	0.0511724	0.0245279	0.019769	0.0626561	0.0131266	0.41855	0.0943455	0.381887	0.0609019	0.495393	0.0538269	0.378371	0.047903
2019-10-12	0.0854386	0.0650328	0.06482	0.0222939	0.0258931	0.0391754	0.165603	0.0468779	0.228637	0.0623085	0.288582	0.0390526	0.048502	0.0203071	0.348827	0.0441006	0.319007	0.0920452	0.0684624	0.0484948	0.43459	0.053778	0.453969	0.0568199	0.0402788	0.0606483	0.0220061	0.0543884	0.0283311	0.0222961	0.0704991	0.0149335	0.396411	0.0884943	0.373825	0.0526622	0.435903	0.0492329	0.379505	0.0513231
2019-10-13	0.0974041	0.0595223	0.0583926	0.0218675	0.0450816	0.0364498	0.188738	0.0416669	0.226709	0.0632595	0.260313	0.0357342	0.0713052	0.0168841	0.348508	0.0493939	0.32564	0.0866565	0.0808439	0.0488748	0.450845	0.0503898	0.445232	0.0508083	0.0489018	0.0580805	0.0538901	0.0542781	0.0484447	0.0114037	0.0443707	0.0172392	0.412995	0.0887817	0.432057	0.0541088	0.419194	0.0464707	0.387733	0.0528668
2019-10-14	0.0548758	0.0620163	0.038412	0.0193113	0.0446335	0.0364477	0.0815819	0.0463105	0.229549	0.0593253	0.215397	0.0296039	0.0732494	0.018823	0.400001	0.0478413	0.336173	0.0867017	0.0843962	0.047409	0.482353	0.0512855	0.441771	0.0513748	0.0423397	0.0536495	0.0382697	0.0509845	0.0440821	0.0109675	0.0446671	0.0125922	0.39625	0.0932523	0.38866	0.0575074	0.408116	0.0482742	0.391975	0.0553036
2019-10-15	0.04223	0.0497363	0.026619	0.0221948	0.0514276	0.0284522	0.0486434	0.034228	0.203551	0.0623846	0.124397	0.0275315	0.0783604	0.0190478	0.407895	0.0526406	0.292597	0.0897059	0.0843962	0.047409	0.387982	0.0547997	0.405412	0.0528822	0.0368371	0.0478229	0.0175389	0.0426741	0.0490849	0.0174982	0.0438874	0.0126398	0.371778	0.0890227	0.339864	0.0444682	0.39481	0.053524	0.380661	0.055523
2019-10-16	0.039419	0.0596552	0.0394822	0.0288147	0.0529014	0.0266067	0.0258734	0.0449504	0.185908	0.0618475	0.100777	0.0326739	0.0706808	0.0201912	0.386267	0.0484752	0.275299	0.0887385	0.0780099	0.0469984	0.387377	0.0554168	0.360509	0.0509377	0.0149479	0.0503245	-0.0165435	0.0462464	0.0361595	0.0153491	0.0252277	0.0125791	0.371629	0.0876822	0.367224	0.0522824	0.382253	0.052558	0.365409	0.0468228
2019-10-17	0.0305157	0.0603689	0.0323058	0.026311	0.0570818	0.0260898	0.00215944	0.0476597	0.167182	0.0595821	0.0787743	0.0279357	0.0634108	0.0247777	0.359362	0.0464294	0.263438	0.0877001	0.049725	0.0460711	0.372582	0.0514217	0.368009	0.0540792	0.0166957	0.043709	-0.003766	0.0377399	0.028398	0.0140009	0.0254551	0.0170338	0.383542	0.0906085	0.407273	0.050992	0.386419	0.0588189	0.356933	0.0463687
2019-10-18	0.042229	0.0547484	0.0321881	0.0263116	0.0611704	0.0262361	0.0333286	0.0402089	0.172634	0.0609689	0.0767068	0.0279084	0.0642968	0.028607	0.376898	0.0460432	0.274992	0.0941592	0.0310743	0.0483371	0.372342	0.0586375	0.421561	0.0555979	0.0407938	0.0414683	0.0109502	0.0366928	0.0719409	0.0141886	0.0394903	0.0131125	0.369162	0.0948798	0.380575	0.0540526	0.372307	0.0583508	0.354605	0.0517271
2019-10-19	0.0488049	0.0602256	0.0371257	0.032666	0.0754332	0.0288704	0.0338556	0.0415518	0.182267	0.058194	0.110018	0.0266225	0.0764418	0.0265918	0.36034	0.0443922	0.281388	0.0906091	0.0234491	0.0434827	0.385424	0.0581489	0.435291	0.054203	0.0543444	0.0333583	0.0717312	0.0272002	0.035681	0.0146613	0.0556209	0.0125686	0.333226	0.0946109	0.316252	0.046479	0.348755	0.0583177	0.334672	0.0582234
2019-10-20	0.04948	0.062003	0.0445129	0.0324583	0.0546686	0.0331252	0.0492584	0.0411528	0.18047	0.0633405	0.134284	0.0282611	0.0600216	0.0284828	0.347104	0.0490109	0.260455	0.0908311	-0.0201758	0.0413862	0.374549	0.0581369	0.426992	0.0561922	0.0494531	0.0328404	0.0712445	0.0257725	0.0410451	0.0159561	0.0360696	0.0126363	0.379115	0.0982411	0.430688	0.0608923	0.402959	0.054019	0.303699	0.0550035
2019-10-21	0.0507553	0.0580588	0.0562744	0.0330212	0.0402364	0.0281826	0.055755	0.0385507	0.184626	0.0641813	0.147884	0.0289615	0.0601754	0.0285107	0.345818	0.049675	0.251275	0.0842828	-0.027634	0.0408672	0.391039	0.0486267	0.390419	0.0553978	0.0545394	0.0321777	0.0644291	0.0244348	0.0495025	0.0122989	0.0496866	0.0169435	0.393672	0.0893496	0.495515	0.0541425	0.30873	0.0505183	0.37677	0.0499984
2019-10-22	0.0589633	0.0575111	0.0753079	0.0340973	0.0370559	0.0240722	0.064526	0.0395655	0.181253	0.0630973	0.153477	0.0243969	0.0474753	0.030063	0.342808	0.0498225	0.21093	0.0855967	-0.0592627	0.0388218	0.390974	0.0474244	0.301079	0.0597543	0.0540016	0.0299402	0.0689328	0.0230871	0.0528689	0.0117781	0.0402029	0.0149892	0.361063	0.0896353	0.465127	0.0542003	0.202868	0.0555147	0.415193	0.0448881
2019-10-23	0.0579866	0.0494951	0.0718122	0.0338573	0.0419198	0.0203493	0.0602279	0.029822	0.169561	0.0613715	0.153614	0.0263805	0.0599185	0.0263452	0.295149	0.048749	0.179959	0.0889062	-0.058464	0.0379254	0.309219	0.0569152	0.289123	0.0568034	0.0492849	0.0356326	0.0665805	0.0267704	0.0349767	0.0183274	0.0462974	0.0147354	0.454778	0.0874889	0.454624	0.0508014	0.489551	0.0555523	0.420158	0.0445811
2019-10-24	0.0649951	0.0447777	0.0763121	0.0303713	0.0449747	0.0208636	0.0736985	0.0254428	0.184038	0.0644082	0.0820422	0.0225344	0.0600973	0.0272736	0.409976	0.0538216	0.18038	0.0886434	-0.0492976	0.0387491	0.30398	0.0560079	0.286456	0.0567386	0.0381758	0.0325011	0.0298775	0.0282741	0.0365411	0.0105422	0.0481089	0.012073	0.430433	0.0867123	0.400644	0.0498593	0.496091	0.0568734	0.394566	0.0424086
2019-10-25	0.0578392	0.0467924	0.0906238	0.0264369	0.00912486	0.030632	0.0737688	0.023501	0.19327	0.0619486	0.0960356	0.0199431	0.0584856	0.0273894	0.42529	0.0518626	0.181678	0.0850035	-0.0516357	0.038563	0.310815	0.0516943	0.285855	0.0553732	-0.00773812	0.0456676	-0.126842	0.0421589	0.047969	0.00985204	0.0556589	0.014529	0.417563	0.0860282	0.409044	0.0488352	0.441612	0.0523496	0.402033	0.0477022
2019-10-26	0.030274	0.0548739	0.0882934	0.0250968	-0.0318351	0.0364339	0.0343636	0.0324634	0.228105	0.0594808	0.161217	0.0188825	0.0573815	0.0249386	0.465716	0.0505913	0.221303	0.0873198	-0.0567911	0.0374805	0.419683	0.0559343	0.301017	0.0555995	-0.0136847	0.0485761	-0.123441	0.042596	0.0372391	0.0175405	0.045148	0.0154126	0.444506	0.0858512	0.42733	0.0491199	0.482162	0.0485413	0.424025	0.051004
2019-10-27	0.0214697	0.0566025	0.0911378	0.0244139	-0.0373358	0.0351078	0.010607	0.0370842	0.231844	0.0605307	0.160858	0.0194732	0.0562593	0.0249385	0.478415	0.0516026	0.263449	0.0814387	-0.0202109	0.0336802	0.471525	0.0506748	0.339033	0.0541292	-0.0189467	0.048543	-0.13519	0.0428494	0.0411646	0.0174388	0.0371848	0.0147052	0.453821	0.0867425	0.445375	0.0493803	0.476058	0.048896	0.44003	0.0519137
2019-10-28	0.00889629	0.0577742	0.0820787	0.0219514	-0.0212283	0.0268766	-0.0341616	0.0461913	0.23487	0.0617949	0.173451	0.0248741	0.046082	0.0195778	0.485075	0.0530717	0.328271	0.0779006	-0.0156448	0.0286234	0.448696	0.0491223	0.551762	0.053256	-0.0177373	0.0456718	-0.125079	0.0408579	0.0339347	0.015491	0.0379323	0.0132884	0.435333	0.0893573	0.469113	0.0491201	0.439044	0.0502962	0.397843	0.0551565
2019-10-29	0.01851	0.0587332	0.0835712	0.0217221	-0.0077029	0.027945	-0.0203384	0.0468702	0.233474	0.0575327	0.171262	0.0247336	0.0603759	0.0157877	0.468786	0.0494874	0.318205	0.0809649	0.0159763	0.0271781	0.406615	0.0547167	0.532024	0.0531296	0.014975	0.0427614	-0.0520233	0.0389555	0.0640077	0.0111911	0.0329407	0.0136296	0.411005	0.0861028	0.482593	0.051004	0.408932	0.0511544	0.341489	0.0468562
2019-10-30	0.058379	0.0463113	0.079124	0.0178446	0.0752047	0.0193332	0.0208084	0.0381121	0.219803	0.0664494	0.157954	0.0279042	0.0616645	0.016387	0.439791	0.0580375	0.284152	0.0793482	0.0156033	0.0271826	0.359481	0.0531143	0.477372	0.0523078	0.0107099	0.0456451	-0.0643367	0.0403394	0.04916	0.0135978	0.0473065	0.0164714	0.384693	0.0874371	0.510284	0.0558964	0.377062	0.0493548	0.266731	0.0456611
2019-10-31	0.0744042	0.0440501	0.0704158	0.0187714	0.0829143	0.0197062	0.0698824	0.0346369	0.212863	0.067537	0.178798	0.032353	0.0548941	0.0179594	0.404898	0.0564977	0.27957	0.0801138	0.00189075	0.0292646	0.392649	0.0546467	0.44417	0.0507499	0.0226909	0.0489662	-0.00987983	0.0442121	0.0315706	0.0171863	0.0463818	0.0121493	0.395921	0.0898123	0.48572	0.0572892	0.372431	0.0518021	0.329613	0.0458339
2019-11-01	0.075021	0.0443842	0.0612167	0.0165993	0.0946343	0.0228698	0.069212	0.0342256	0.234507	0.0611428	0.167161	0.0320536	0.0491185	0.0153965	0.487242	0.0497389	0.308879	0.084429	-0.0102964	0.0289891	0.469188	0.0540893	0.467745	0.0579848	0.0438504	0.0522638	0.0141735	0.0484274	0.0564122	0.0159763	0.0609656	0.0114478	0.467742	0.0958448	0.549844	0.0588379	0.432411	0.0579652	0.420972	0.0486248
2019-11-02	0.0670882	0.0483275	0.0600904	0.016206	0.0777955	0.0318005	0.0633787	0.0325828	0.203754	0.0690026	0.115456	0.0368596	0.0431987	0.0155821	0.452607	0.0562133	0.305151	0.0930846	-0.014284	0.0318296	0.482806	0.0620362	0.446931	0.0616695	0.0641631	0.0479359	0.0717724	0.0403354	0.0533515	0.0162571	0.0673654	0.0201646	0.493255	0.101894	0.567272	0.0615822	0.476343	0.0590735	0.43615	0.0556805
2019-11-03	0.0759764	0.0446461	0.066533	0.0163934	0.0736665	0.0316088	0.0877296	0.0269335	0.198066	0.0672079	0.107951	0.0374259	0.0386843	0.0159789	0.447563	0.0534872	0.301769	0.0982542	-0.0718546	0.0372868	0.519201	0.0656332	0.45796	0.0628957	0.061838	0.0451519	0.107033	0.0400765	0.023019	0.0141941	0.055462	0.0152017	0.470047	0.103265	0.527934	0.0628677	0.444071	0.0624421	0.438137	0.053031
2019-11-04	0.0811503	0.0508247	0.0642862	0.0161355	0.050553	0.0332961	0.128612	0.0348448	0.167843	0.067282	0.0733936	0.0344111	0.0373452	0.01722	0.392789	0.0551925	0.299492	0.090171	-0.0374841	0.0389372	0.461284	0.0538057	0.474675	0.0609888	0.0750959	0.0403004	0.120925	0.035172	0.0475812	0.0162877	0.0567819	0.0110346	0.391348	0.100769	0.474887	0.0641949	0.312953	0.0526289	0.386205	0.0571287
2019-11-05	0.0748294	0.051402	0.0612577	0.0154301	0.0409204	0.0338978	0.12231	0.0354262	0.14408	0.0651776	0.0764278	0.0346814	0.0336501	0.0160904	0.322161	0.0527866	0.309681	0.0867422	-0.0367324	0.0390097	0.475245	0.0522736	0.490531	0.0571832	0.073711	0.0391833	0.136888	0.0314857	0.0407528	0.0183276	0.043492	0.0144252	0.374524	0.094125	0.448176	0.0561674	0.316359	0.0497687	0.359038	0.0568139
2019-11-06	0.0797421	0.0491709	0.0554942	0.0160754	0.0687311	0.0274888	0.115001	0.0374663	0.149095	0.0626452	0.0655849	0.0344545	0.0203686	0.0163101	0.361331	0.049712	0.308949	0.0871655	-0.0748495	0.0401151	0.487065	0.0528272	0.514631	0.0565499	0.0758768	0.03999	0.0994717	0.0353239	0.0538709	0.012355	0.0742879	0.0140988	0.399531	0.0923365	0.448768	0.0553503	0.333842	0.053116	0.415981	0.0513912
2019-11-07	0.0917214	0.0524141	0.0638868	0.0146591	0.065689	0.0277556	0.145588	0.041976	0.143232	0.0559951	0.0534499	0.0204546	0.0144688	0.0157499	0.361777	0.049689	0.28272	0.0868433	-0.0683713	0.0420247	0.441975	0.0499085	0.474557	0.0573133	0.0572205	0.0386882	0.0905374	0.0327901	0.0384256	0.0151562	0.0426985	0.013852	0.433487	0.0914255	0.450633	0.0572201	0.400839	0.0521062	0.448988	0.0486768
2019-11-08	0.0940127	0.0528801	0.0678349	0.014412	0.0392831	0.0284202	0.17492	0.0422007	0.156524	0.0523173	0.0623151	0.0190429	0.00974759	0.0164115	0.39751	0.0458817	0.270104	0.0858075	-0.0624269	0.0416714	0.40426	0.0495976	0.468479	0.0562716	0.0643009	0.037744	0.0801286	0.0318297	0.0520173	0.01103	0.0607569	0.017024	0.445502	0.0877494	0.491599	0.0510958	0.409861	0.0509464	0.435046	0.0499363
2019-11-09	0.106894	0.0552352	0.0668816	0.0144797	0.0473411	0.0247673	0.20646	0.0472	0.155921	0.0588703	0.0692505	0.0164205	-0.00266828	0.0254259	0.401182	0.0504936	0.288749	0.0895988	-0.0433012	0.0400112	0.480493	0.0583155	0.429055	0.0550122	0.0411317	0.03038	0.0147897	0.023984	0.0598055	0.0103977	0.0487998	0.0154791	0.4309	0.0731174			0.366122	0.0530653	0.495678	0.0503013
2019-11-10	0.119099	0.0584591	0.0769744	0.0141888	0.0554947	0.0252563	0.224829	0.0507765	0.16073	0.0599749	0.0916117	0.0159428	-0.00548032	0.0265761	0.396059	0.0513472	0.284941	0.0884984	-0.0511381	0.0415673	0.4781	0.0560395	0.427861	0.05444	0.0232767	0.0371312	0.0146873	0.0297182	0.00495855	0.0154405	0.0501841	0.0160358	0.474795	0.0746167			0.439126	0.0512104	0.510464	0.0542692
2019-11-11	0.115257	0.0591276	0.08647	0.0150967	0.0415032	0.0280606	0.217796	0.0498073	0.175322	0.0586948	0.0990306	0.0162032	0.0110979	0.0263994	0.415836	0.0498559	0.281313	0.0891496	-0.0613716	0.0375955	0.455943	0.0572622	0.449367	0.057055	-0.00256774	0.0366991	-0.025909	0.0306025	0.0039021	0.0120063	0.0143037	0.0163144	0.464987	0.0524748					0.464987	0.0524748
2019-11-12	0.122849	0.0586078	0.110212	0.0167757	0.0395306	0.0309755	0.218803	0.0468398	0.181579	0.0602449	0.0951123	0.0148393	0.0129422	0.0282724	0.436682	0.0510873	0.24121	0.0848462	-0.0715978	0.0384264	0.355245	0.0493299	0.439981	0.0573484	0.0264058	0.0439675	0.0228901	0.0382999	0.0264262	0.0146465	0.0299012	0.0158665	0.5402	0.0470883					0.5402	0.0470883
2019-11-13	0.128563	0.0610201	0.114528	0.0159949	0.0366197	0.0307569	0.23454	0.0502158	0.163168	0.0595409	0.0909744	0.0143165	0.0345929	0.0239322	0.363936	0.0526061	0.26042	0.0899938	-0.0822553	0.0456991	0.445533	0.0517155	0.417983	0.057758	0.0510291	0.054115	0.0534872	0.0426356	0.0526341	0.0308939	0.0469662	0.0124982	0.47	0.0490183					0.47	0.0490183
2019-11-14	0.123519	0.0619638	0.112395	0.0168944	0.0306401	0.0311439	0.227522	0.0508345	0.157922	0.0632122	0.0735849	0.0179552	0.0530314	0.0252907	0.347149	0.0550796	0.29913	0.08815	-0.0288993	0.0410891	0.454275	0.0524439	0.472014	0.0577213	0.0720468	0.0487138	0.0817199	0.0351429	0.0934372	0.0305237	0.0409833	0.0143637	0.44196	0.0479909					0.44196	0.0479909
2019-11-15	0.106621	0.0597372	0.117287	0.0164475	0.0253985	0.0326827	0.177179	0.0472213	0.157518	0.0648904	0.0737278	0.0241766	0.0539759	0.0252428	0.344849	0.0546723	0.272138	0.0959902	-0.053122	0.0433594	0.417859	0.0544273	0.451678	0.0661193	0.075343	0.0434436	0.111923	0.0349945	0.04297	0.0221828	0.071136	0.0130633	0.369882	0.0524995					0.369882	0.0524995
2019-11-16	0.0974918	0.055947	0.117001	0.0177132	0.0314353	0.0323282	0.144039	0.0420855	0.148174	0.0596367	0.0774852	0.024246	0.0547355	0.0252294	0.3123	0.0482923	0.255828	0.0965693	-0.0244144	0.0453348	0.343569	0.0587472	0.448329	0.0617994	0.0625275	0.0446465	0.0873678	0.0351842	0.0439598	0.0216125	0.0562549	0.0169789	0.376988	0.0548925					0.376988	0.0548925
2019-11-17	0.0899256	0.0529835	0.122829	0.0173912	0.0237663	0.0320191	0.123182	0.0384651	0.143027	0.0564756	0.0732645	0.0254269	0.0511664	0.0249089	0.30465	0.0438465	0.247894	0.0906558	-0.0316088	0.040713	0.414162	0.0567269	0.361128	0.0578187	0.0539053	0.047678	0.078544	0.0416278	0.0226689	0.0186637	0.0605031	0.0138557	0.358634	0.053789					0.358634	0.053789
2019-11-18	0.0543883	0.0526283	0.0936826	0.0177436	-0.0113523	0.0371267	0.0808345	0.0328102	0.163835	0.0594297	0.0916014	0.0275093	0.0592047	0.0239291	0.340699	0.0469311	0.228129	0.085921	-0.0400064	0.0414365	0.327689	0.0534845	0.396703	0.0529608	0.0800867	0.0511234	0.0830237	0.0471207	0.0786361	0.0141644	0.0786002	0.0138787	0.337573	0.0534669					0.337573	0.0534669
2019-11-19	0.0636311	0.05413	0.0938105	0.0176378	0.0247557	0.0408137	0.0723272	0.030874	0.171999	0.0642691	0.103393	0.0311303	0.049537	0.0227225	0.363066	0.0514306	0.219006	0.0822073	-0.0312644	0.0461036	0.265933	0.0422412	0.42235	0.0533684	0.0712338	0.0528424	0.0689608	0.047966	0.0767291	0.0171175	0.0680113	0.0140917	0.330011	0.0524793					0.330011	0.0524793
2019-11-20	0.0437167	0.0485706	0.0777613	0.0156269	-0.00131769	0.04118	0.0547065	0.0204722	0.168554	0.0627586	0.0883702	0.0311861	0.0515763	0.0180527	0.365716	0.0513826	0.228601	0.0851716	-0.0265032	0.0478307	0.306072	0.0446945	0.406235	0.054487	0.05816	0.051077	0.0461328	0.0459541	0.0852128	0.0158429	0.0431344	0.015687	0.318223	0.0500628					0.318223	0.0500628
2019-11-21	0.026699	0.0481082	0.0752741	0.0128589	-0.036925	0.043432	0.0417479	0.0162082	0.177025	0.0620796	0.080758	0.0272496	0.0456906	0.0189008	0.404626	0.0524794	0.23237	0.0844643	-0.0164818	0.0457115	0.339734	0.0478772	0.373857	0.0524636	0.0389092	0.0562463	0.0324551	0.0500741	0.0418269	0.0163483	0.0424456	0.0197222	0.353982	0.0502925					0.353982	0.0502925
2019-11-22	0.0369763	0.057442	0.0994422	0.0236506	-0.0502398	0.044779	0.0617266	0.0271122	0.178481	0.0584059	0.0921052	0.026602	0.0500079	0.017077	0.39333	0.0491117	0.235092	0.0839936	-0.0112548	0.0446168	0.33537	0.0495022	0.381161	0.0511253	0.0410753	0.0544967	0.0455074	0.0477738	0.00934094	0.0218168	0.0683776	0.0145459	0.38228	0.0505438					0.38228	0.0505438
2019-11-23	0.0569856	0.0547727	0.115371	0.0219003	-0.0184782	0.0381192	0.074064	0.0326704	0.208661	0.0613427	0.0851136	0.0257931	0.060057	0.0251083	0.480811	0.0496711	0.245123	0.0828127	0.000272137	0.0371742	0.348074	0.0519562	0.387023	0.0526932	0.0279826	0.0492493	-0.0097259	0.0457526	0.0228932	0.0139041	0.0707804	0.0117844	0.427498	0.0528083					0.427498	0.0528083
2019-11-24	0.0600753	0.0572398	0.120088	0.0274406	-0.0199785	0.0379917	0.0801161	0.0328639	0.213722	0.061874	0.0842036	0.0253385	0.0705915	0.024106	0.486371	0.0510416	0.247391	0.0839426	-0.025226	0.0403587	0.414141	0.0538602	0.353259	0.0501659	0.0672602	0.0582263	-0.000998209	0.0458055	0.141172	0.0334967	0.0616066	0.013043	0.436715	0.0553017					0.436715	0.0553017
2019-11-25	0.0639365	0.0589711	0.128422	0.0278	-0.0259893	0.0382629	0.0893766	0.0352235	0.216541	0.0619098	0.0818603	0.025073	0.0813927	0.0244727	0.486371	0.0510416	0.277368	0.0862304	-0.00800058	0.038063	0.437688	0.0576155	0.402415	0.0516464	0.0657376	0.0576342	-0.0116667	0.0449789	0.133649	0.0336032	0.0752304	0.0130161	0.474345	0.0593227					0.474345	0.0593227
2019-11-26	0.0799399	0.0625843	0.127632	0.0277884	-0.00546665	0.0404157	0.117654	0.0388739	0.22541	0.0633274	0.105148	0.028647	0.0847096	0.0241756	0.486371	0.0510416	0.24955	0.0863162	-0.0190587	0.0387257	0.348323	0.055577	0.419385	0.0534977	0.0506762	0.058198	-0.00840125	0.0442541	0.0856001	0.0346352	0.0748297	0.0151321	0.456147	0.0588359					0.456147	0.0588359
2019-11-27	0.100886	0.066122	0.117491	0.0297289	0.0340272	0.0371196	0.151141	0.0459396	0.230289	0.0648379	0.102238	0.0280736	0.102258	0.0284705	0.486371	0.0510416	0.284066	0.0880947	0.0472918	0.0345465	0.395031	0.0575555	0.409875	0.0570489	0.046235	0.0684396	0.00299175	0.0576187	0.0640392	0.0335349	0.071674	0.0154752	0.462412	0.055967					0.462412	0.055967
2019-11-28	0.100222	0.0629117	0.0927504	0.0230983	0.0515772	0.036116	0.156338	0.0460432	0.228759	0.0665474	0.102778	0.027924	0.0971262	0.0323041	0.486371	0.0510416	0.285506	0.0904263	0.0328381	0.0371599	0.442538	0.0544817	0.381142	0.0618692	0.0611187	0.0650548	0.0477991	0.0574451	0.076532	0.0266765	0.0590249	0.0148512	0.343781	0.0571106					0.343781	0.0571106
2019-11-29	0.121669	0.0618534	0.10313	0.0167795	0.109829	0.0335265	0.152049	0.0491963	0.225975	0.0663925	0.119255	0.0288842	0.0722971	0.0311195	0.486371	0.0510416	0.239953	0.100403	-0.0144648	0.0488128	0.352438	0.0594075	0.381887	0.0645668	0.0513537	0.0588673	0.0586639	0.0555465	0.0394225	0.0127647	0.0559747	0.0147311	0.357474	0.0592639					0.357474	0.0592639
2019-11-30	0.0957898	0.0612695	0.0801097	0.0172179	0.0741156	0.0378069	0.133144	0.0450348	0.218382	0.06544	0.121434	0.0289404	0.0473393	0.0289759	0.486371	0.0510416	0.250427	0.0982626	0.0173318	0.0503842	0.366731	0.0573042	0.367218	0.0619129	0.0773532	0.0587944	0.105486	0.0504528	0.0600044	0.0258607	0.066569	0.0155728	0.336207	0.0599511					0.336207	0.0599511
2019-12-01	0.078369	0.0647743	0.0578766	0.0180626	0.0294757	0.044635	0.147755	0.0433264	0.218084	0.0654451	0.120543	0.0289518	0.0473393	0.0289759	0.486371	0.0510416	0.218153	0.0962401	0.0195631	0.0505674	0.366731	0.0573042	0.268165	0.058492	0.083529	0.0550428	0.0993466	0.0468562	0.0600044	0.0258607	0.091236	0.0128616	0.354594	0.0578645					0.354594	0.0578645
2019-12-02			0.0578766	0.0180626	0.0294757	0.044635	0.147755	0.0433264			0.120543	0.0289518	0.0473393	0.0289759	0.486371	0.0510416			0.0195631	0.0505674	0.366731	0.0573042	0.268165	0.058492			0.0993466	0.0468562	0.0600044	0.0258607	0.091236	0.0128616							0.354594	0.0578645

## Sheet: panel B
date	Center group mean	Center group pooled sem	Center individual7 mean	Center individual7 sem	Center individual8 mean	Center individual8 sem	Center individual9 mean	Center individual9 sem	Center-left group mean	Center-left group pooled sem	Center-left individual4 mean	Center-left individual4 sem	Center-left individual5 mean	Center-left individual5 sem	Center-left individual6 mean	Center-left individual6 sem	Center-right group mean	Center-right group pooled sem	Center-right individual10 mean	Center-right individual10 sem	Center-right individual11 mean	Center-right individual11 sem	Center-right individual12 mean	Center-right individual12 sem	Left group mean	Left group pooled sem	Left individual1 mean	Left individual1 sem	Left individual2 mean	Left individual2 sem	Left individual3 mean	Left individual3 sem	Right group mean	Right group pooled sem	Right individual13 mean	Right individual13 sem	Right individual14 mean	Right individual14 sem	Right individual15 mean	Right individual15 sem
2019-07-11	-0.0652416		-0.314225	0.231762	-0.0307986	0.0581779	0.149299	0.0816344	0.208076		0.169333	0.0211884	0.315682	0.109344	0.139212	0.0092558	0.0467877		0.121532	0.0100334	0.0164545	0.029413	0.00237643	0.0478071	0.187721		0.13363	0.159298	0.115108	0.00554486	0.314424	0.213066	-0.14834		0.045292	0.127975	-0.0229119	0.0864648	-0.467401	0.278103
2019-07-12	-0.0652416		-0.314225	0.231762	-0.0307986	0.0581779	0.149299	0.0816344	0.208076		0.169333	0.0211884	0.315682	0.109344	0.139212	0.0092558	0.0467877		0.121532	0.0100334	0.0164545	0.029413	0.00237643	0.0478071	0.187721		0.13363	0.159298	0.115108	0.00554486	0.314424	0.213066	-0.14834		0.045292	0.127975	-0.0229119	0.0864648	-0.467401	0.278103
2019-07-13	-0.0652416		-0.314225	0.231762	-0.0307986	0.0581779	0.149299	0.0816344	0.208076		0.169333	0.0211884	0.315682	0.109344	0.139212	0.0092558	0.0467877		0.121532	0.0100334	0.0164545	0.029413	0.00237643	0.0478071	0.187721		0.13363	0.159298	0.115108	0.00554486	0.314424	0.213066	-0.14834		0.045292	0.127975	-0.0229119	0.0864648	-0.467401	0.278103
2019-07-14	0.0120124	0.518236	-0.0824632	0.231762	-0.0307986	0.0581779	0.149299	0.0816344	0.208076		0.169333	0.0211884	0.315682	0.109344	0.139212	0.0092558	0.0467877		0.121532	0.0100334	0.0164545	0.029413	0.00237643	0.0478071	0.187721		0.13363	0.159298	0.115108	0.00554486	0.314424	0.213066	-0.14834		0.045292	0.127975	-0.0229119	0.0864648	-0.467401	0.278103
2019-07-15	0.0120124	0.518236	-0.0824632	0.231762	-0.0307986	0.0581779	0.149299	0.0816344	0.208076		0.169333	0.0211884	0.315682	0.109344	0.139212	0.0092558	0.0467877		0.121532	0.0100334	0.0164545	0.029413	0.00237643	0.0478071	0.185872	0.0123987	0.13363	0.159298	0.109563	0.00554486	0.314424	0.213066	-0.14834		0.045292	0.127975	-0.0229119	0.0864648	-0.467401	0.278103
2019-07-16	0.031405	0.33793	-0.0824632	0.231762	0.0273794	0.0581779	0.149299	0.0816344	0.208076		0.169333	0.0211884	0.315682	0.109344	0.139212	0.0092558	0.0467877		0.121532	0.0100334	0.0164545	0.029413	0.00237643	0.0478071	0.185872	0.0123987	0.13363	0.159298	0.109563	0.00554486	0.314424	0.213066	-0.119519	0.193341	0.045292	0.127975	0.0635529	0.0864648	-0.467401	0.278103
2019-07-17	0.031405	0.33793	-0.0824632	0.231762	0.0273794	0.0581779	0.149299	0.0816344	0.211161	0.0206966	0.169333	0.0211884	0.315682	0.109344	0.148468	0.0092558	0.0434433	0.0224353	0.111499	0.0100334	0.0164545	0.029413	0.00237643	0.0478071	0.185872	0.0123987	0.13363	0.159298	0.109563	0.00554486	0.314424	0.213066	-0.119519	0.193341	0.045292	0.127975	0.0635529	0.0864648	-0.467401	0.278103
2019-07-18	0.0586165	0.252512	-0.0824632	0.231762	0.0273794	0.0581779	0.230933	0.0816344	0.211161	0.0206966	0.169333	0.0211884	0.315682	0.109344	0.148468	0.0092558	0.0368953	0.0541855	0.091855	0.0204802	0.0164545	0.029413	0.00237643	0.0478071	0.150869	0.197574	0.13363	0.159298	0.00455207	0.0658579	0.314424	0.213066	-0.0889098	0.184244	0.173267	0.127975	0.0274041	0.0616343	-0.467401	0.278103
2019-07-19	0.0817426	0.228331	-0.0130847	0.150725	0.0273794	0.0581779	0.230933	0.0816344	0.211161	0.0206966	0.169333	0.0211884	0.315682	0.109344	0.148468	0.0092558	0.052831	0.065813	0.091855	0.0204802	0.0164545	0.029413	0.0501835	0.0478071	0.0149766	0.252799	-0.0609811	0.159298	0.00455207	0.0658579	0.101359	0.213066	0.097616	0.257758	0.173267	0.127975	0.0321349	0.0340158	0.0874459	0.278103
2019-07-20	0.01824	0.233358	-0.0130847	0.150725	0.0273794	0.0581779	0.0404253	0.114936	0.204098	0.0326992	0.148144	0.0211884	0.315682	0.109344	0.148468	0.0092558	0.052831	0.065813	0.091855	0.0204802	0.0164545	0.029413	0.0501835	0.0478071	0.0149766	0.252799	-0.0609811	0.159298	0.00455207	0.0658579	0.101359	0.213066	0.097616	0.257758	0.173267	0.127975	0.0321349	0.0340158	0.0874459	0.278103
2019-07-21	0.01824	0.233358	-0.0130847	0.150725	0.0273794	0.0581779	0.0404253	0.114936	0.204098	0.0326992	0.148144	0.0211884	0.315682	0.109344	0.148468	0.0092558	0.052831	0.065813	0.091855	0.0204802	0.0164545	0.029413	0.0501835	0.0478071	0.0026088	0.217852	-0.0609811	0.159298	0.00455207	0.0658579	0.0642555	0.128487	0.100355	0.240746	0.173267	0.127975	0.0403505	0.0298995	0.0874459	0.278103
2019-07-22	0.0356587	0.195653	0.0166395	0.110646	0.0273794	0.0581779	0.0629571	0.0918363	0.204098	0.0326992	0.148144	0.0211884	0.315682	0.109344	0.148468	0.0092558	0.0662167	0.10755	0.132012	0.0426884	0.0164545	0.029413	0.0501835	0.0478071	0.0026088	0.217852	-0.0609811	0.159298	0.00455207	0.0658579	0.0642555	0.128487	0.100355	0.240746	0.173267	0.127975	0.0403505	0.0298995	0.0874459	0.278103
2019-07-23	0.0399513	0.167761	0.0166395	0.110646	0.0402574	0.0359731	0.0629571	0.0918363	0.204098	0.0326992	0.148144	0.0211884	0.315682	0.109344	0.148468	0.0092558	0.0649452	0.0953314	0.128198	0.0332856	0.0164545	0.029413	0.0501835	0.0478071	-0.0127654	0.183869	-0.0609811	0.159298	0.00613452	0.0510379	0.0165504	0.102617	0.100355	0.240746	0.173267	0.127975	0.0403505	0.0298995	0.0874459	0.278103
2019-07-24	0.0399513	0.167761	0.0166395	0.110646	0.0402574	0.0359731	0.0629571	0.0918363	0.197148	0.0474081	0.127293	0.0241745	0.315682	0.109344	0.148468	0.0092558	0.0747495	0.0754452	0.128198	0.0332856	0.0458675	0.029413	0.0501835	0.0478071	-0.0229427	0.171893	-0.0609811	0.159298	-0.0462815	0.0669628	0.0384347	0.0824444	0.10979	0.208916	0.201573	0.0791228	0.0403505	0.0298995	0.0874459	0.278103
2019-07-25	0.0417912	0.155949	0.0166395	0.110646	0.0402574	0.0359731	0.0684767	0.0751869	0.173252	0.149205	0.127293	0.0241745	0.315682	0.109344	0.07678	0.0746075	0.0747495	0.0754452	0.128198	0.0332856	0.0458675	0.029413	0.0501835	0.0478071	-0.0272525	0.161323	-0.0609811	0.159298	-0.0462815	0.0669628	0.025505	0.0685461	0.10979	0.208916	0.201573	0.0791228	0.0403505	0.0298995	0.0874459	0.278103
2019-07-26	0.0469742	0.144716	0.0321885	0.0871049	0.0402574	0.0359731	0.0684767	0.0751869	0.173252	0.149205	0.127293	0.0241745	0.315682	0.109344	0.07678	0.0746075	0.0731967	0.0696551	0.123539	0.0275739	0.0458675	0.029413	0.0501835	0.0478071	-0.0272525	0.161323	-0.0609811	0.159298	-0.0462815	0.0669628	0.025505	0.0685461	0.10979	0.208916	0.201573	0.0791228	0.0403505	0.0298995	0.0874459	0.278103
2019-07-27	0.0454989	0.136349	0.0321885	0.0871049	0.0402574	0.0359731	0.0640509	0.0636985	0.165	0.139333	0.102539	0.030083	0.315682	0.109344	0.07678	0.0746075	0.0731967	0.0696551	0.123539	0.0275739	0.0458675	0.029413	0.0501835	0.0478071	-0.0315517	0.148611	-0.0609811	0.159298	-0.0462815	0.0669628	0.0126076	0.0555114	0.10979	0.208916	0.201573	0.0791228	0.0403505	0.0298995	0.0874459	0.278103
2019-07-28	0.0549968	0.110517	0.0415553	0.071735	0.0615187	0.0331524	0.0619162	0.0552058	0.165	0.139333	0.102539	0.030083	0.315682	0.109344	0.07678	0.0746075	0.0617299	0.106108	0.0891388	0.0415507	0.0458675	0.029413	0.0501835	0.0478071	-0.0600073	0.155256	-0.16567	0.161818	-0.0462815	0.0669628	0.0319296	0.0526315	0.178625	0.262339	0.295921	0.109689	0.152507	0.0971762	0.0874459	0.278103
2019-07-29	0.0549968	0.110517	0.0415553	0.071735	0.0615187	0.0331524	0.0619162	0.0552058	0.165398	0.126853	0.103732	0.0233328	0.315682	0.109344	0.07678	0.0746075	0.0529167	0.0948863	0.0891388	0.0415507	0.0458675	0.029413	0.0237437	0.0382217	-0.0241214	0.137232	-0.0878512	0.153338	-0.00609911	0.0503151	0.0215861	0.0481979	0.174011	0.233591	0.287367	0.0853944	0.147219	0.0870777	0.0874459	0.278103
2019-07-30	0.0411693	0.108471	0.0415553	0.071735	0.00494414	0.06213	0.0770084	0.0509724	0.162863	0.118591	0.0961275	0.0205129	0.315682	0.109344	0.07678	0.0746075	0.0529167	0.0948863	0.0891388	0.0415507	0.0458675	0.029413	0.0237437	0.0382217	-0.0228805	0.128912	-0.0878512	0.153338	-0.00609911	0.0503151	0.0253088	0.0405297	0.174011	0.233591	0.287367	0.0853944	0.147219	0.0870777	0.0874459	0.278103
2019-07-31	0.0422954	0.102814	0.0449338	0.0607212	0.00494414	0.06213	0.0770084	0.0509724	0.162863	0.118591	0.0961275	0.0205129	0.315682	0.109344	0.07678	0.0746075	0.0873491	0.104325	0.0861877	0.0361048	0.152116	0.107597	0.0237437	0.0382217	-0.0176114	0.118407	-0.0574006	0.133124	-0.00609911	0.0503151	0.0106654	0.0360663	0.173347	0.224582	0.287367	0.0853944	0.145227	0.07879	0.0874459	0.278103
2019-08-01	0.0297233	0.101113	0.0449338	0.0607212	-0.0327723	0.0632135	0.0770084	0.0509724	0.162863	0.118591	0.0961275	0.0205129	0.315682	0.109344	0.07678	0.0746075	0.0864694	0.0945068	0.0861877	0.0361048	0.149477	0.0761283	0.0237437	0.0382217	-0.037042	0.136802	-0.0574006	0.133124	-0.00609911	0.0503151	-0.0476263	0.0573138	0.163507	0.214112	0.257848	0.0757156	0.145227	0.07879	0.0874459	0.278103
2019-08-02	0.0256732	0.0910186	0.0597238	0.0474039	-0.0597125	0.0598333	0.0770084	0.0509724	0.126697	0.0960659	0.0969739	0.0173572	0.206338	0.109344	0.07678	0.0746075	0.0864694	0.0945068	0.0861877	0.0361048	0.149477	0.0761283	0.0237437	0.0382217	-0.037042	0.136802	-0.0574006	0.133124	-0.00609911	0.0503151	-0.0476263	0.0573138	0.163507	0.214112	0.257848	0.0757156	0.145227	0.07879	0.0874459	0.278103
2019-08-03	0.0392506	0.0902332	0.0597238	0.0474039	-0.047659	0.0532006	0.105687	0.053861	0.116337	0.0848898	0.0969739	0.0173572	0.175257	0.0703663	0.07678	0.0746075	0.0653491	0.153374	0.0228266	0.070912	0.149477	0.0761283	0.0237437	0.0382217	-0.0356763	0.133897	-0.0574006	0.133124	-0.00609911	0.0503151	-0.0435292	0.0539926	0.203094	0.195541	0.257848	0.0757156	0.131526	0.067117	0.219908	0.237101
2019-08-04	0.0392506	0.0902332	0.0597238	0.0474039	-0.047659	0.0532006	0.105687	0.053861	0.0572925	0.137596	0.0969739	0.0173572	0.0175551	0.165365	0.0573485	0.0609701	0.0653491	0.153374	0.0228266	0.070912	0.149477	0.0761283	0.0237437	0.0382217	-0.0356763	0.133897	-0.0574006	0.133124	-0.00609911	0.0503151	-0.0435292	0.0539926	0.199766	0.186421	0.247863	0.0647657	0.131526	0.067117	0.219908	0.237101
2019-08-05	0.0392506	0.0902332	0.0597238	0.0474039	-0.047659	0.0532006	0.105687	0.053861	0.0605676	0.129258	0.0969739	0.0173572	0.0175551	0.165365	0.0671737	0.0507422	0.0653491	0.153374	0.0228266	0.070912	0.149477	0.0761283	0.0237437	0.0382217	-0.0349534	0.127284	-0.0574006	0.133124	-0.0110634	0.0452762	-0.0363961	0.051402	0.199766	0.186421	0.247863	0.0647657	0.131526	0.067117	0.219908	0.237101
2019-08-06	0.045897	0.0895522	0.0597238	0.0474039	-0.0277196	0.0524219	0.105687	0.053861	0.0714022	0.122139	0.0969739	0.0173572	0.0500589	0.132151	0.0671737	0.0507422	0.0653491	0.153374	0.0228266	0.070912	0.149477	0.0761283	0.0237437	0.0382217	-0.0349534	0.127284	-0.0574006	0.133124	-0.0110634	0.0452762	-0.0363961	0.051402	0.199766	0.186421	0.247863	0.0647657	0.131526	0.067117	0.219908	0.237101
2019-08-07	0.053373	0.090088	0.0597238	0.0474039	-0.0277196	0.0524219	0.128115	0.0536336	0.0714022	0.122139	0.0969739	0.0173572	0.0500589	0.132151	0.0671737	0.0507422	0.0287512	0.164163	0.00530715	0.0658007	0.0572027	0.109507	0.0237437	0.0382217	-0.0349534	0.127284	-0.0574006	0.133124	-0.0110634	0.0452762	-0.0363961	0.051402	0.193018	0.168108	0.247863	0.0647657	0.135833	0.0622873	0.195357	0.185291
2019-08-08	0.053373	0.090088	0.0597238	0.0474039	-0.0277196	0.0524219	0.128115	0.0536336	0.0512694	0.140616	0.0365756	0.0622407	0.0500589	0.132151	0.0671737	0.0507422	0.0352105	0.147867	0.00530715	0.0658007	0.0765808	0.0766344	0.0237437	0.0382217	-0.0421961	0.125248	-0.0574006	0.133124	-0.0327915	0.0463608	-0.0363961	0.051402	0.193018	0.168108	0.247863	0.0647657	0.135833	0.0622873	0.195357	0.185291
2019-08-09	0.0662271	0.0908429	0.0597238	0.0474039	0.0108427	0.052257	0.128115	0.0536336	0.0512694	0.140616	0.0365756	0.0622407	0.0500589	0.132151	0.0671737	0.0507422	0.0404211	0.145503	0.0209388	0.0615375	0.0765808	0.0766344	0.0237437	0.0382217	-0.0306066	0.111655	-0.0366871	0.117135	-0.0187368	0.0373373	-0.0363961	0.051402	0.186264	0.158428	0.247863	0.0647657	0.135833	0.0622873	0.175095	0.152641
2019-08-10	0.0656831	0.0881409	0.0597238	0.0474039	0.0108427	0.052257	0.126483	0.0489878	0.0512694	0.140616	0.0365756	0.0622407	0.0500589	0.132151	0.0671737	0.0507422	0.0870773	0.123229	0.0235711	0.0562374	0.0665995	0.0598029	0.171061	0.102588	-0.0279146	0.109538	-0.0366871	0.117135	-0.0106607	0.035685	-0.0363961	0.051402	0.176916	0.144619	0.230707	0.0586538	0.135833	0.0622873	0.164209	0.129463
2019-08-11	0.0707462	0.0875202	0.0597238	0.0474039	0.0260321	0.0504122	0.126483	0.0489878	0.052982	0.134676	0.0417133	0.055131	0.0500589	0.132151	0.0671737	0.0507422	0.0870773	0.123229	0.0235711	0.0562374	0.0665995	0.0598029	0.171061	0.102588	-0.0267489	0.107295	-0.0366871	0.117135	-0.0071637	0.033563	-0.0363961	0.051402	0.198271	0.165862	0.230707	0.0586538	0.198689	0.0855175	0.165416	0.112125
2019-08-12	0.0707462	0.0875202	0.0597238	0.0474039	0.0260321	0.0504122	0.126483	0.0489878	0.052982	0.134676	0.0417133	0.055131	0.0500589	0.132151	0.0671737	0.0507422	0.0870773	0.123229	0.0235711	0.0562374	0.0665995	0.0598029	0.171061	0.102588	-0.0378665	0.101009	-0.0727937	0.0981443	-0.0071637	0.033563	-0.0336423	0.0480429	0.192169	0.160151	0.2124	0.0548718	0.198689	0.0855175	0.165416	0.112125
2019-08-13	0.0742464	0.0825086	0.0674966	0.0431059	0.0287598	0.0467522	0.126483	0.0489878	0.0580474	0.121992	0.0495552	0.0499304	0.0574131	0.108151	0.0671737	0.0507422	0.0806823	0.116142	0.0235711	0.0562374	0.0665995	0.0598029	0.151877	0.0859317	-0.0429365	0.096259	-0.0727937	0.0981443	-0.0173098	0.0336251	-0.0387061	0.0448375	0.186274	0.14875	0.203421	0.0498934	0.198689	0.0855175	0.156711	0.0992674
2019-08-14	0.0742464	0.0825086	0.0674966	0.0431059	0.0287598	0.0467522	0.126483	0.0489878	0.0614489	0.115977	0.0495552	0.0499304	0.0574131	0.108151	0.0773783	0.0440823	0.0806823	0.116142	0.0235711	0.0562374	0.0665995	0.0598029	0.151877	0.0859317	-0.0429365	0.096259	-0.0727937	0.0981443	-0.0173098	0.0336251	-0.0387061	0.0448375	0.179291	0.145392	0.182473	0.0497552	0.198689	0.0855175	0.156711	0.0992674
2019-08-15	0.0745508	0.0776668	0.0694513	0.0390397	0.0287598	0.0467522	0.125441	0.0450742	0.0608422	0.111949	0.0477352	0.0452004	0.0574131	0.108151	0.0773783	0.0440823	0.0806823	0.116142	0.0235711	0.0562374	0.0665995	0.0598029	0.151877	0.0859317	-0.0352761	0.0964971	-0.0727937	0.0981443	-0.011527	0.0323275	-0.0215075	0.0471368	0.179291	0.145392	0.182473	0.0497552	0.198689	0.0855175	0.156711	0.0992674
2019-08-16	0.0740338	0.0681546	0.0701121	0.0328524	0.0272731	0.0435494	0.124716	0.0388557	0.0714081	0.111391	0.0477352	0.0452004	0.0574131	0.108151	0.109076	0.0496205	0.0806823	0.116142	0.0235711	0.0562374	0.0665995	0.0598029	0.151877	0.0859317	-0.0352761	0.0964971	-0.0727937	0.0981443	-0.011527	0.0323275	-0.0215075	0.0471368	0.194827	0.14077	0.229081	0.0543607	0.198689	0.0855175	0.156711	0.0992674
2019-08-17	0.0722363	0.064011	0.0729506	0.0305476	0.0272731	0.0435494	0.116485	0.0346526	0.0742123	0.105718	0.0477352	0.0452004	0.0658255	0.0917907	0.109076	0.0496205	0.0829739	0.113244	0.0304456	0.0521857	0.0665995	0.0598029	0.151877	0.0859317	-0.0283461	0.0938187	-0.0583143	0.0907555	-0.011527	0.0323275	-0.0151969	0.0466583	0.189652	0.131812	0.229081	0.0543607	0.183163	0.0691211	0.156711	0.0992674
2019-08-18	0.0722363	0.064011	0.0729506	0.0305476	0.0272731	0.0435494	0.116485	0.0346526	0.0741425	0.102394	0.047526	0.0412626	0.0658255	0.0917907	0.109076	0.0496205	0.0844411	0.109397	0.0304456	0.0521857	0.0710012	0.0536702	0.151877	0.0859317	-0.0321592	0.0916742	-0.0583143	0.0907555	-0.0171257	0.0311754	-0.0210375	0.0455854	0.189825	0.12883	0.2296	0.0506097	0.183163	0.0691211	0.156711	0.0992674
2019-08-19	0.074165	0.0627548	0.0787366	0.0290209	0.0272731	0.0435494	0.116485	0.0346526	0.0781356	0.0955967	0.046142	0.0379813	0.0791887	0.0806085	0.109076	0.0496205	0.0844411	0.109397	0.0304456	0.0521857	0.0710012	0.0536702	0.151877	0.0859317	-0.0306707	0.091851	-0.0583143	0.0907555	-0.0171257	0.0311754	-0.016572	0.045835	0.199896	0.126243	0.204269	0.0477334	0.183163	0.0691211	0.212255	0.10473
2019-08-20	0.0735863	0.0615551	0.0787366	0.0290209	0.0272731	0.0435494	0.114749	0.0327169	0.0781356	0.0955967	0.046142	0.0379813	0.0791887	0.0806085	0.109076	0.0496205	0.0844411	0.109397	0.0304456	0.0521857	0.0710012	0.0536702	0.151877	0.0859317	-0.0252711	0.0901312	-0.0421156	0.08504	-0.0171257	0.0311754	-0.016572	0.045835	0.199896	0.126243	0.204269	0.0477334	0.183163	0.0691211	0.212255	0.10473
2019-08-22	0.0721033	0.0606354	0.0787366	0.0290209	0.0272731	0.0435494	0.1103	0.0312653	0.0766324	0.0918878	0.046142	0.0379813	0.0746791	0.0712329	0.109076	0.0496205	0.107362	0.114358	0.0304456	0.0521857	0.0710012	0.0536702	0.220639	0.100014	-0.0275157	0.0900464	-0.0421156	0.08504	-0.0260933	0.0304549	-0.0143383	0.0461941	0.199896	0.126243	0.204269	0.0477334	0.183163	0.0691211	0.212255	0.10473
2019-08-23	0.0753299	0.0564279	0.0781477	0.027153	0.0386025	0.0391819	0.109239	0.0296798	0.0766106	0.0894367	0.0460765	0.0351639	0.0746791	0.0712329	0.109076	0.0496205	0.104392	0.111127	0.0304456	0.0521857	0.0620911	0.0493574	0.220639	0.100014	-0.028921	0.0897475	-0.0421156	0.08504	-0.0303091	0.0297916	-0.0143383	0.0461941	0.197526	0.122104	0.195737	0.0458051	0.184585	0.0655895	0.212255	0.10473
2019-08-24	0.0753299	0.0564279	0.0781477	0.027153	0.0386025	0.0391819	0.109239	0.0296798	0.0822024	0.0877665	0.0460765	0.0351639	0.0914545	0.0658841	0.109076	0.0496205	0.109357	0.109264	0.0304456	0.0521857	0.0769867	0.0474553	0.220639	0.100014	-0.039111	0.0926076	-0.0821304	0.0883169	-0.0208642	0.0290621	-0.0143383	0.0461941	0.20521	0.121088	0.224981	0.0522733	0.184585	0.0655895	0.206065	0.0949339
2019-08-25	0.0753299	0.0564279	0.0781477	0.027153	0.0386025	0.0391819	0.109239	0.0296798	0.0822024	0.0877665	0.0460765	0.0351639	0.0914545	0.0658841	0.109076	0.0496205	0.109357	0.109264	0.0304456	0.0521857	0.0769867	0.0474553	0.220639	0.100014	-0.0374039	0.0928253	-0.0821304	0.0883169	-0.015743	0.0296009	-0.0143383	0.0461941	0.203859	0.119057	0.220927	0.0496776	0.184585	0.0655895	0.206065	0.0949339
2019-08-26	0.0753299	0.0564279	0.0781477	0.027153	0.0386025	0.0391819	0.109239	0.0296798	0.084174	0.0823451	0.0497023	0.032936	0.0914545	0.0658841	0.111365	0.043821	0.0969509	0.117612	-0.00677279	0.0609877	0.0769867	0.0474553	0.220639	0.100014	-0.031971	0.0911844	-0.0821304	0.0883169	0.000555608	0.0252948	-0.0143383	0.0461941	0.213787	0.120059	0.224435	0.0500983	0.210862	0.066472	0.206065	0.0949339
2019-08-27	0.0753299	0.0564279	0.0781477	0.027153	0.0386025	0.0391819	0.109239	0.0296798	0.084174	0.0823451	0.0497023	0.032936	0.0914545	0.0658841	0.111365	0.043821	0.0935155	0.110392	-0.00677279	0.0609877	0.0857344	0.0445204	0.201585	0.0886854	-0.0306009	0.0912595	-0.0821304	0.0883169	0.00466614	0.0255059	-0.0143383	0.0461941	0.210367	0.116635	0.217068	0.050378	0.210862	0.066472	0.20317	0.0867107
2019-08-28	0.0678332	0.0545412	0.0760068	0.0255955	0.0386025	0.0391819	0.0888905	0.0285239	0.084174	0.0823451	0.0497023	0.032936	0.0914545	0.0658841	0.111365	0.043821	0.0830954	0.108489	-0.00677279	0.0609877	0.0857344	0.0445204	0.170325	0.0842288	-0.032578	0.0909571	-0.0763135	0.0824241	0.00466614	0.0255059	-0.0260865	0.0488646	0.211808	0.116581	0.217068	0.050378	0.215185	0.0664042	0.20317	0.0867107
2019-08-29	0.0651145	0.0531144	0.0765254	0.0241372	0.0299277	0.0379459	0.0888905	0.0285239	0.0841498	0.0777939	0.053199	0.0310066	0.0914545	0.0658841	0.107796	0.0393569	0.0772518	0.108155	-0.0243036	0.0594214	0.0857344	0.0445204	0.170325	0.0842288	-0.0364034	0.089848	-0.0763135	0.0824241	-0.00681011	0.0220433	-0.0260865	0.0488646	0.230964	0.133999	0.274537	0.0748861	0.215185	0.0664042	0.20317	0.0867107
2019-08-30	0.0652692	0.0521427	0.0769894	0.0228362	0.0299277	0.0379459	0.0888905	0.0285239	0.0841498	0.0777939	0.053199	0.0310066	0.0914545	0.0658841	0.107796	0.0393569	0.0867302	0.108481	0.00204518	0.0615126	0.0878209	0.0412707	0.170325	0.0842288	-0.0339352	0.0900796	-0.0763135	0.0824241	-0.00294994	0.0226962	-0.0225421	0.0489157	0.230964	0.133999	0.274537	0.0748861	0.215185	0.0664042	0.20317	0.0867107
2019-08-31	0.0652692	0.0521427	0.0769894	0.0228362	0.0299277	0.0379459	0.0888905	0.0285239	0.0837576	0.0746537	0.0520224	0.0276067	0.0914545	0.0658841	0.107796	0.0393569	0.0867302	0.108481	0.00204518	0.0615126	0.0878209	0.0412707	0.170325	0.0842288	-0.0243461	0.0812021	-0.0763135	0.0824241	-0.0175189	0.0275815	0.0207941	0.0299779	0.230964	0.133999	0.274537	0.0748861	0.215185	0.0664042	0.20317	0.0867107
2019-09-01	0.0657789	0.0512088	0.0769894	0.0228362	0.0314569	0.0359258	0.0888905	0.0285239	0.0837576	0.0746537	0.0520224	0.0276067	0.0914545	0.0658841	0.107796	0.0393569	0.0781011	0.0977569	0.00397531	0.0578132	0.08429	0.0385828	0.146038	0.0703693	-0.0239717	0.0812127	-0.0763135	0.0824241	-0.0175189	0.0275815	0.0219174	0.0300014	0.233295	0.133241	0.274537	0.0748861	0.222179	0.065322	0.20317	0.0867107
2019-09-02	0.0703119	0.0495882	0.0769894	0.0228362	0.0314569	0.0359258	0.102489	0.0257165	0.0772252	0.0707097	0.055038	0.0262869	0.0688418	0.0570389	0.107796	0.0393569	0.0755597	0.0911802	0.00397531	0.0578132	0.0783938	0.0345417	0.14431	0.0642613	-0.0203344	0.0806601	-0.0763135	0.0824241	-0.0240683	0.0269495	0.0393788	0.0293445	0.236341	0.132313	0.274537	0.0748861	0.231316	0.0639811	0.20317	0.0867107
2019-09-03	0.0703119	0.0495882	0.0769894	0.0228362	0.0314569	0.0359258	0.102489	0.0257165	0.0789458	0.0667751	0.055038	0.0262869	0.0681621	0.0524725	0.113637	0.0360757	0.0764306	0.0877744	0.00658809	0.0515897	0.0783938	0.0345417	0.14431	0.0642613	-0.0191449	0.0792078	-0.0646852	0.0779726	-0.0321282	0.0261522	0.0393788	0.0293445	0.236341	0.132313	0.274537	0.0748861	0.231316	0.0639811	0.20317	0.0867107
2019-09-04	0.0734852	0.0453356	0.0865093	0.0127085	0.0314569	0.0359258	0.102489	0.0257165	0.0860214	0.06629	0.0535718	0.024981	0.0681621	0.0524725	0.13633	0.039994	0.0768127	0.0860935	0.00658809	0.0515897	0.0795398	0.0325864	0.14431	0.0642613	-0.0191449	0.0792078	-0.0646852	0.0779726	-0.0321282	0.0261522	0.0393788	0.0293445	0.236341	0.132313	0.274537	0.0748861	0.231316	0.0639811	0.20317	0.0867107
2019-09-05	0.0715951	0.0444932	0.0833115	0.0122718	0.0289845	0.0341718	0.102489	0.0257165	0.0846709	0.0646022	0.0535718	0.024981	0.0681621	0.0524725	0.132279	0.0370116	0.0768127	0.0860935	0.00658809	0.0515897	0.0795398	0.0325864	0.14431	0.0642613	-0.0161688	0.0763299	-0.0557569	0.0693782	-0.0321282	0.0261522	0.0393788	0.0293445	0.244873	0.130884	0.274537	0.0748861	0.259444	0.0672151	0.200638	0.0798025
2019-09-06	0.0741316	0.0445793	0.0846957	0.012597	0.0352096	0.0341656	0.102489	0.0257165	0.0846709	0.0646022	0.0535718	0.024981	0.0681621	0.0524725	0.132279	0.0370116	0.0653714	0.0879935	0.00563066	0.0489516	0.0795398	0.0325864	0.110944	0.0706401	-0.025813	0.0799684	-0.0846894	0.07172	-0.0321282	0.0261522	0.0393788	0.0293445	0.244873	0.130884	0.274537	0.0748861	0.259444	0.0672151	0.200638	0.0798025
2019-09-07	0.0750589	0.0448168	0.0874777	0.0134135	0.0352096	0.0341656	0.102489	0.0257165	0.0857551	0.0630662	0.0535718	0.024981	0.0714149	0.0486889	0.132279	0.0370116	0.0723767	0.0859998	0.00563066	0.0489516	0.0945059	0.0342649	0.116994	0.0660401	-0.025813	0.0799684	-0.0846894	0.07172	-0.0321282	0.0261522	0.0393788	0.0293445	0.244873	0.130884	0.274537	0.0748861	0.259444	0.0672151	0.200638	0.0798025
2019-09-08	0.0795372	0.0427439	0.0874777	0.0134135	0.0352096	0.0341656	0.115924	0.0219051	0.0837534	0.0625601	0.0475666	0.0242268	0.0714149	0.0486889	0.132279	0.0370116	0.0738816	0.0866124	0.0101453	0.0498006	0.0945059	0.0342649	0.116994	0.0660401	-0.0183235	0.0794086	-0.0846894	0.07172	-0.00965985	0.0244501	0.0393788	0.0293445	0.24352	0.131431	0.274537	0.0748861	0.255387	0.0680045	0.200638	0.0798025
2019-09-09	0.0795215	0.042741	0.0874777	0.0134135	0.0351626	0.034162	0.115924	0.0219051	0.0824056	0.0611027	0.0475666	0.0242268	0.0714149	0.0486889	0.128235	0.0345038	0.0773836	0.0852086	0.0101453	0.0498006	0.0945059	0.0342649	0.1275	0.0626618	-0.0144966	0.078791	-0.0742214	0.0688401	-0.00864729	0.0246567	0.0393788	0.0293445	0.243155	0.128296	0.271456	0.0751365	0.255387	0.0680045	0.202623	0.0739094
2019-09-10	0.0795215	0.042741	0.0874777	0.0134135	0.0351626	0.034162	0.115924	0.0219051	0.0812743	0.0608779	0.0441729	0.0238766	0.0714149	0.0486889	0.128235	0.0345038	0.0638999	0.0944268	0.0101453	0.0498006	0.0540548	0.0518939	0.1275	0.0626618	-0.0132272	0.0787958	-0.0742214	0.0688401	-0.00864729	0.0246567	0.0431872	0.0293574	0.244266	0.128071	0.274788	0.0748344	0.255387	0.0680045	0.202623	0.0739094
2019-09-11	0.0795215	0.042741	0.0874777	0.0134135	0.0351626	0.034162	0.115924	0.0219051	0.0812743	0.0608779	0.0441729	0.0238766	0.0714149	0.0486889	0.128235	0.0345038	0.0638999	0.0944268	0.0101453	0.0498006	0.0540548	0.0518939	0.1275	0.0626618	-0.00768153	0.0791895	-0.0742214	0.0688401	-0.00118655	0.026202	0.0523633	0.0290768	0.242484	0.125249	0.273506	0.0750334	0.255387	0.0680045	0.19856	0.0689258
2019-09-12	0.0794215	0.0427358	0.0873253	0.0134139	0.035015	0.0341553	0.115924	0.0219051	0.0812743	0.0608779	0.0441729	0.0238766	0.0714149	0.0486889	0.128235	0.0345038	0.0641695	0.0944531	0.010954	0.0498434	0.0540548	0.0518939	0.1275	0.0626618	-0.00355548	0.0742851	-0.0491724	0.0641122	-0.00118655	0.026202	0.0396925	0.0268582	0.242484	0.125249	0.273506	0.0750334	0.255387	0.0680045	0.19856	0.0689258
2019-09-13	0.0817712	0.0431233	0.0943744	0.0146016	0.035015	0.0341553	0.115924	0.0219051	0.0829144	0.059639	0.0441729	0.0238766	0.0714149	0.0486889	0.133155	0.0324959	0.0648853	0.0869241	0.0031796	0.0484473	0.0540548	0.0518939	0.137422	0.0501565	-0.00355548	0.0742851	-0.0491724	0.0641122	-0.00118655	0.026202	0.0396925	0.0268582	0.258269	0.128891	0.27044	0.0754197	0.255387	0.0680045	0.24898	0.0797413
2019-09-14	0.0865943	0.04092	0.0943744	0.0146016	0.0494843	0.0313274	0.115924	0.0219051	0.0829144	0.059639	0.0441729	0.0238766	0.0714149	0.0486889	0.133155	0.0324959	0.0595026	0.0897001	0.0031796	0.0484473	0.0540548	0.0518939	0.121273	0.0548269	-0.00418774	0.0741114	-0.0510692	0.0639108	-0.00118655	0.026202	0.0396925	0.0268582	0.258269	0.128891	0.27044	0.0754197	0.255387	0.0680045	0.24898	0.0797413
2019-09-15	0.107347	0.0429815	0.0966293	0.0187859	0.109488	0.0318538	0.115924	0.0219051	0.0829144	0.059639	0.0441729	0.0238766	0.0714149	0.0486889	0.133155	0.0324959	0.0595026	0.0897001	0.0031796	0.0484473	0.0540548	0.0518939	0.121273	0.0548269	-0.00524054	0.0741629	-0.0510692	0.0639108	0.00109222	0.0263959	0.0342554	0.0268104	0.258269	0.128891	0.27044	0.0754197	0.255387	0.0680045	0.24898	0.0797413
2019-09-16	0.105255	0.0431258	0.0903526	0.0191138	0.109488	0.0318538	0.115924	0.0219051	0.0795477	0.057679	0.0453149	0.0240078	0.0621173	0.0462707	0.131211	0.0304593	0.0644618	0.0908279	0.000974101	0.0482341	0.0711379	0.054011	0.121273	0.0548269	-0.0015339	0.0741637	-0.0516594	0.0638589	0.00109222	0.0263959	0.0459655	0.0269362	0.253005	0.127304	0.27044	0.0754197	0.249603	0.0689852	0.238972	0.0758441
2019-09-17	0.106223	0.0429653	0.0903526	0.0191138	0.112393	0.0316362	0.115924	0.0219051	0.0791646	0.0565101	0.0453149	0.0240078	0.0621173	0.0462707	0.130062	0.0286346	0.0701848	0.0924769	0.000974101	0.0482341	0.088307	0.0567403	0.121273	0.0548269	-0.00102967	0.0742107	-0.0516594	0.0638589	0.00109222	0.0263959	0.0474782	0.0270652	0.253005	0.127304	0.27044	0.0754197	0.249603	0.0689852	0.238972	0.0758441
2019-09-18	0.106223	0.0429653	0.0903526	0.0191138	0.112393	0.0316362	0.115924	0.0219051	0.0791646	0.0565101	0.0453149	0.0240078	0.0621173	0.0462707	0.130062	0.0286346	0.077633	0.0949855	0.000201449	0.0481565	0.088307	0.0567403	0.144391	0.0590232	-0.00102967	0.0742107	-0.0516594	0.0638589	0.00109222	0.0263959	0.0474782	0.0270652	0.253005	0.127304	0.27044	0.0754197	0.249603	0.0689852	0.238972	0.0758441
2019-09-19	0.106414	0.0429682	0.0909244	0.0191202	0.112393	0.0316362	0.115924	0.0219051	0.0791858	0.0556856	0.0412171	0.0245055	0.0662786	0.0434818	0.130062	0.0286346	0.0741214	0.0935561	0.000201449	0.0481565	0.0687258	0.055076	0.153437	0.0583124	-0.00116956	0.0741927	-0.0516594	0.0638589	0.00067255	0.0263453	0.0474782	0.0270652	0.264315	0.127947	0.275684	0.0745079	0.281849	0.0749058	0.235411	0.0718296
2019-09-20	0.106414	0.0429682	0.0909244	0.0191202	0.112393	0.0316362	0.115924	0.0219051	0.0782367	0.0546086	0.0412171	0.0245055	0.0634315	0.0409432	0.130062	0.0286346	0.0741214	0.0935561	0.000201449	0.0481565	0.0687258	0.055076	0.153437	0.0583124	0.0135914	0.0692881	-0.0174648	0.0577025	0.00067255	0.0263453	0.0575666	0.0278783	0.256225	0.123126	0.275684	0.0745079	0.260793	0.0703901	0.232197	0.0682193
2019-09-21	0.11375	0.0418142	0.0909244	0.0191202	0.134401	0.0300502	0.115924	0.0219051	0.0801781	0.0537786	0.0424984	0.0245808	0.0634315	0.0409432	0.134604	0.0273765	0.0810965	0.0945086	0.0211267	0.0499818	0.0687258	0.055076	0.153437	0.0583124	0.0114904	0.068178	-0.0237679	0.0563646	0.00067255	0.0263453	0.0575666	0.0278783	0.256225	0.123126	0.275684	0.0745079	0.260793	0.0703901	0.232197	0.0682193
2019-09-22	0.11375	0.0418142	0.0909244	0.0191202	0.134401	0.0300502	0.115924	0.0219051	0.0801781	0.0537786	0.0424984	0.0245808	0.0634315	0.0409432	0.134604	0.0273765	0.0823144	0.0946442	0.0247804	0.0502378	0.0687258	0.055076	0.153437	0.0583124	0.0110135	0.0683794	-0.0237679	0.0563646	-0.00520764	0.0258637	0.062016	0.0288069	0.256115	0.123154	0.275355	0.074553	0.260793	0.0703901	0.232197	0.0682193
2019-09-23	0.11375	0.0418142	0.0909244	0.0191202	0.134401	0.0300502	0.115924	0.0219051	0.0801781	0.0537786	0.0424984	0.0245808	0.0634315	0.0409432	0.134604	0.0273765	0.0807213	0.0944888	0.020001	0.0499443	0.0687258	0.055076	0.153437	0.0583124	0.0183903	0.0649774	-0.0237679	0.0563646	-0.00520764	0.0258637	0.0841464	0.019395	0.264705	0.118073	0.275355	0.074553	0.256556	0.0709835	0.262203	0.0578319
2019-09-24	0.11375	0.0418142	0.0909244	0.0191202	0.134401	0.0300502	0.115924	0.0219051	0.0801781	0.0537786	0.0424984	0.0245808	0.0634315	0.0409432	0.134604	0.0273765	0.077616	0.0944074	0.020001	0.0499443	0.0683956	0.055054	0.144451	0.0582013	0.0132604	0.0677552	-0.0237679	0.0563646	-0.00520764	0.0258637	0.0687567	0.0272922	0.240957	0.126838	0.214178	0.0882952	0.259841	0.0704311	0.248851	0.0577167
2019-09-25	0.11375	0.0418142	0.0909244	0.0191202	0.134401	0.0300502	0.115924	0.0219051	0.0801781	0.0537786	0.0424984	0.0245808	0.0634315	0.0409432	0.134604	0.0273765	0.0684912	0.0924476	0.020001	0.0499443	0.0683956	0.055054	0.117077	0.0549654	0.0117125	0.0674372	-0.0284116	0.0559819	-0.00520764	0.0258637	0.0687567	0.0272922	0.226471	0.126278	0.176157	0.0875898	0.259841	0.0704311	0.243416	0.0575642
2019-09-26	0.11375	0.0418142	0.0909244	0.0191202	0.134401	0.0300502	0.115924	0.0219051	0.0816035	0.0528977	0.0424984	0.0245808	0.0677075	0.0388377	0.134604	0.0273765	0.0840044	0.102044	0.020001	0.0499443	0.0683956	0.055054	0.163617	0.0699119	0.0114403	0.067443	-0.0284116	0.0559819	-0.00520764	0.0258637	0.0679401	0.0273066	0.206668	0.11903	0.171731	0.0875401	0.204856	0.0564918	0.243416	0.0575642
2019-09-27	0.106532	0.0404623	0.0909244	0.0191202	0.112748	0.0281387	0.115924	0.0219051	0.0816035	0.0528977	0.0424984	0.0245808	0.0677075	0.0388377	0.134604	0.0273765	0.0972382	0.0990335	0.0597025	0.0434628	0.0683956	0.055054	0.163617	0.0699119	0.0259344	0.0621241	0.0122141	0.049293	-0.00235111	0.0261525	0.0679401	0.0273066	0.207599	0.119524	0.171731	0.0875401	0.204856	0.0564918	0.246209	0.0585779
2019-09-28	0.101922	0.0433637	0.0770952	0.0246736	0.112748	0.0281387	0.115924	0.0219051	0.087675	0.0460727	0.0677867	0.0102554	0.0677075	0.0388377	0.127531	0.025598	0.104132	0.0969921	0.0597025	0.0434628	0.0890763	0.0512911	0.163617	0.0699119	0.0259344	0.0621241	0.0122141	0.049293	-0.00235111	0.0261525	0.0679401	0.0273066	0.2165	0.119513	0.178406	0.0870265	0.204856	0.0564918	0.26624	0.0593154
2019-09-29	0.102331	0.0434485	0.0793229	0.0248457	0.112366	0.0281544	0.115305	0.0218585	0.0900847	0.0479021	0.0750158	0.016283	0.0677075	0.0388377	0.127531	0.025598	0.107414	0.099956	0.0597025	0.0434628	0.0890763	0.0512911	0.173464	0.0739689	0.0257735	0.0626573	0.00384175	0.0499754	-0.00235111	0.0261525	0.07583	0.0272845	0.230016	0.124025	0.218951	0.0931261	0.204856	0.0564918	0.26624	0.0593154
2019-09-30	0.102331	0.0434485	0.0793229	0.0248457	0.112366	0.0281544	0.115305	0.0218585	0.0911052	0.0480493	0.0750158	0.016283	0.0677075	0.0388377	0.130592	0.0258533	0.107696	0.0999127	0.0597025	0.0434628	0.0890763	0.0512911	0.174309	0.0739104	0.0210362	0.0623356	0.00384175	0.0499754	-0.0113732	0.0264209	0.07064	0.0262702	0.229971	0.124036	0.218951	0.0931261	0.204856	0.0564918	0.266107	0.0593381
2019-10-01	0.102331	0.0434485	0.0793229	0.0248457	0.112366	0.0281544	0.115305	0.0218585	0.0911052	0.0480493	0.0750158	0.016283	0.0677075	0.0388377	0.130592	0.0258533	0.107696	0.0999127	0.0597025	0.0434628	0.0890763	0.0512911	0.174309	0.0739104	0.0205255	0.062346	0.00384175	0.0499754	-0.0129053	0.0264453	0.07064	0.0262702	0.229971	0.124036	0.218951	0.0931261	0.204856	0.0564918	0.266107	0.0593381
2019-10-02	0.102331	0.0434485	0.0793229	0.0248457	0.112366	0.0281544	0.115305	0.0218585	0.089689	0.0482383	0.0724458	0.0168536	0.0677075	0.0388377	0.128914	0.025815	0.114624	0.102316	0.0597025	0.0434628	0.109859	0.055829	0.174309	0.0739104	0.0163242	0.0633827	0.00443396	0.050012	-0.0129053	0.0264453	0.0574438	0.0285799	0.221189	0.120626	0.186111	0.0889405	0.204856	0.0564918	0.2726	0.0587272
2019-10-03	0.102331	0.0434485	0.0793229	0.0248457	0.112366	0.0281544	0.115305	0.0218585	0.100768	0.0497787	0.0724458	0.0168536	0.0677075	0.0388377	0.16215	0.0284061	0.120077	0.100841	0.0760636	0.0398665	0.109859	0.055829	0.174309	0.0739104	0.018604	0.0638326	0.00443396	0.050012	-0.00606588	0.0275061	0.0574438	0.0285799	0.233132	0.123989	0.22194	0.0934512	0.204856	0.0564918	0.2726	0.0587272
2019-10-04	0.0943555	0.0471028	0.0793229	0.0248457	0.0884381	0.0335198	0.115305	0.0218585	0.100768	0.0497787	0.0724458	0.0168536	0.0677075	0.0388377	0.16215	0.0284061	0.126205	0.104905	0.0453742	0.038646	0.109859	0.055829	0.223381	0.0799667	0.0166555	0.065056	-0.0114396	0.0509106	0.00396236	0.0286981	0.0574438	0.0285799	0.233132	0.123989	0.22194	0.0934512	0.204856	0.0564918	0.2726	0.0587272
2019-10-05	0.0934746	0.047088	0.0764566	0.0248257	0.0884381	0.0335198	0.115529	0.0218493	0.105096	0.0490689	0.0826111	0.017206	0.0705254	0.0368447	0.16215	0.0284061	0.11892	0.106487	0.0453742	0.038646	0.0880054	0.058747	0.223381	0.0799667	0.0166555	0.065056	-0.0114396	0.0509106	0.00396236	0.0286981	0.0574438	0.0285799	0.233132	0.123989	0.22194	0.0934512	0.204856	0.0564918	0.2726	0.0587272
2019-10-06	0.0934746	0.047088	0.0764566	0.0248257	0.0884381	0.0335198	0.115529	0.0218493	0.101618	0.0495133	0.0826111	0.017206	0.0600942	0.0367235	0.16215	0.0284061	0.134302	0.110854	0.0467995	0.0386518	0.0881345	0.0587478	0.267973	0.0856935	0.0245521	0.0567262	0.0122501	0.0397173	0.00396236	0.0286981	0.0574438	0.0285799	0.233132	0.123989	0.22194	0.0934512	0.204856	0.0564918	0.2726	0.0587272
2019-10-07	0.0934746	0.047088	0.0764566	0.0248257	0.0884381	0.0335198	0.115529	0.0218493	0.100833	0.0494366	0.0826111	0.017206	0.0577366	0.03662	0.16215	0.0284061	0.134302	0.110854	0.0467995	0.0386518	0.0881345	0.0587478	0.267973	0.0856935	0.0319142	0.0544222	0.0122501	0.0397173	0.0260487	0.0238224	0.0574438	0.0285799	0.233132	0.123989	0.22194	0.0934512	0.204856	0.0564918	0.2726	0.0587272
2019-10-08	0.0933511	0.0471218	0.0764566	0.0248257	0.0884381	0.0335198	0.115158	0.021922	0.109296	0.0418345	0.0868679	0.0172457	0.0788697	0.0254127	0.16215	0.0284061	0.134302	0.110854	0.0467995	0.0386518	0.0881345	0.0587478	0.267973	0.0856935	0.0319142	0.0544222	0.0122501	0.0397173	0.0260487	0.0238224	0.0574438	0.0285799	0.231866	0.124667	0.222126	0.0940446	0.204856	0.0564918	0.268616	0.0592129
2019-10-09	0.0933511	0.0471218	0.0764566	0.0248257	0.0884381	0.0335198	0.115158	0.021922	0.109962	0.0419163	0.0888667	0.0174433	0.0788697	0.0254127	0.16215	0.0284061	0.157046	0.105405	0.0716935	0.0417357	0.0881345	0.0587478	0.311311	0.0769228	0.031631	0.0546298	0.0122501	0.0397173	0.0237939	0.0242362	0.0588489	0.0286279	0.245759	0.130843	0.268627	0.101523	0.204856	0.0564918	0.263794	0.0601794
2019-10-10	0.0933511	0.0471218	0.0764566	0.0248257	0.0884381	0.0335198	0.115158	0.021922	0.109962	0.0419163	0.0888667	0.0174433	0.0788697	0.0254127	0.16215	0.0284061	0.157046	0.105405	0.0716935	0.0417357	0.0881345	0.0587478	0.311311	0.0769228	0.0358144	0.0544286	0.0122501	0.0397173	0.0315912	0.0240916	0.0636019	0.0283656	0.245759	0.130843	0.268627	0.101523	0.204856	0.0564918	0.263794	0.0601794
2019-10-11	0.0933511	0.0471218	0.0764566	0.0248257	0.0884381	0.0335198	0.115158	0.021922	0.109962	0.0419163	0.0888667	0.0174433	0.0788697	0.0254127	0.16215	0.0284061	0.158906	0.105318	0.0772726	0.0415153	0.0881345	0.0587478	0.311311	0.0769228	0.0354583	0.0543429	0.0122501	0.0397173	0.0305231	0.0238973	0.0636019	0.0283656	0.230159	0.123862	0.222261	0.0923313	0.204421	0.0565261	0.263794	0.0601794
2019-10-12	0.0932834	0.0470058	0.075215	0.0246368	0.0894769	0.0334964	0.115158	0.021922	0.115103	0.0445676	0.0888667	0.0174433	0.0788697	0.0254127	0.177573	0.03219	0.158906	0.105318	0.0772726	0.0415153	0.0881345	0.0587478	0.311311	0.0769228	0.0354583	0.0543429	0.0122501	0.0397173	0.0305231	0.0238973	0.0636019	0.0283656	0.230159	0.123862	0.222261	0.0923313	0.204421	0.0565261	0.263794	0.0601794
2019-10-13	0.0932834	0.0470058	0.075215	0.0246368	0.0894769	0.0334964	0.115158	0.021922	0.112925	0.0486666	0.10216	0.0224606	0.0590404	0.0287709	0.177573	0.03219	0.17796	0.116803	0.0772726	0.0415153	0.145297	0.0774749	0.311311	0.0769228	0.0380573	0.0556175	0.0204605	0.040481	0.0500736	0.0233116	0.0436377	0.0301854	0.202145	0.115896	0.1703	0.0841942	0.204421	0.0565261	0.231714	0.0561078
2019-10-14	0.0932834	0.0470058	0.075215	0.0246368	0.0894769	0.0334964	0.115158	0.021922	0.122603	0.0510538	0.10216	0.0224606	0.0590404	0.0287709	0.206609	0.0356966	0.17796	0.116803	0.0772726	0.0415153	0.145297	0.0774749	0.311311	0.0769228	0.037276	0.0556437	0.0196638	0.0403963	0.0500736	0.0233116	0.0420905	0.0303467	0.210238	0.118342	0.199497	0.0872127	0.204421	0.0565261	0.226797	0.0565997
2019-10-15	0.0971872	0.0469337	0.075215	0.0246368	0.0927108	0.0332296	0.123636	0.0221719	0.122603	0.0510538	0.10216	0.0224606	0.0590404	0.0287709	0.206609	0.0356966	0.17796	0.116803	0.0772726	0.0415153	0.145297	0.0774749	0.311311	0.0769228	0.0373146	0.055663	0.0196638	0.0403963	0.0500736	0.0233116	0.0422063	0.0303822	0.21009	0.118354	0.199497	0.0872127	0.204421	0.0565261	0.226353	0.0566248
2019-10-16	0.109588	0.0596962	0.112417	0.0443604	0.0927108	0.0332296	0.123636	0.0221719	0.128433	0.0529096	0.10216	0.0224606	0.071986	0.0322993	0.211154	0.0353794	0.17796	0.116803	0.0772726	0.0415153	0.145297	0.0774749	0.311311	0.0769228	0.0338029	0.0548485	0.0196638	0.0403963	0.0500736	0.0233116	0.0316715	0.0288629	0.222582	0.122198	0.236972	0.0923617	0.204421	0.0565261	0.226353	0.0566248
2019-10-17	0.109588	0.0596962	0.112417	0.0443604	0.0927108	0.0332296	0.123636	0.0221719	0.135139	0.0553847	0.107363	0.0219196	0.0869018	0.0365418	0.211154	0.0353794	0.187611	0.119914	0.0772726	0.0415153	0.145297	0.0774749	0.340264	0.081569	0.0424586	0.0518292	0.0196638	0.0403963	0.0500736	0.0233116	0.0576384	0.0226046	0.222582	0.122198	0.236972	0.0923617	0.204421	0.0565261	0.226353	0.0566248
2019-10-18	0.109588	0.0596962	0.112417	0.0443604	0.0927108	0.0332296	0.123636	0.0221719	0.128684	0.0562923	0.102196	0.022892	0.0747326	0.03706	0.209123	0.0356557	0.187372	0.119913	0.0765537	0.0415112	0.145297	0.0774749	0.340264	0.081569	0.047865	0.0535707	0.0253322	0.0410084	0.0565901	0.0257624	0.0616727	0.0229003	0.226889	0.121114	0.23896	0.0922028	0.215355	0.0544137	0.226353	0.0566248
2019-10-19	0.106414	0.0596818	0.112417	0.0443604	0.0916008	0.0331263	0.115225	0.0222872	0.128684	0.0562923	0.102196	0.022892	0.0747326	0.03706	0.209123	0.0356557	0.190004	0.119692	0.0765537	0.0415112	0.145297	0.0774749	0.348161	0.0812446	0.051777	0.0442005	0.0455332	0.0269137	0.0565901	0.0257624	0.0532077	0.0237832	0.236872	0.124788	0.23896	0.0922028	0.215355	0.0544137	0.2563	0.0641074
2019-10-20	0.106485	0.058515	0.121707	0.0445539	0.0916008	0.0331263	0.106147	0.0184824	0.128383	0.05633	0.102196	0.022892	0.0738294	0.0371173	0.209123	0.0356557	0.190004	0.119692	0.0765537	0.0415112	0.145297	0.0774749	0.348161	0.0812446	0.0448019	0.0550022	0.0455332	0.0269137	0.0418134	0.041947	0.0470589	0.0232669	0.233977	0.124934	0.23896	0.0922028	0.20772	0.0546227	0.255251	0.0642146
2019-10-21	0.102824	0.0570777	0.121707	0.0445539	0.0922084	0.0331257	0.0945574	0.0132479	0.128383	0.05633	0.102196	0.022892	0.0738294	0.0371173	0.209123	0.0356557	0.190004	0.119692	0.0765537	0.0415112	0.145297	0.0774749	0.348161	0.0812446	0.0426192	0.0557212	0.0433415	0.0266625	0.0314086	0.0441396	0.0531076	0.0211107	0.230376	0.125761	0.23896	0.0922028	0.20772	0.0546227	0.244447	0.0658089
2019-10-22	0.103999	0.0570186	0.121353	0.0452646	0.0960861	0.0320427	0.0945574	0.0132479	0.128351	0.0563295	0.1021	0.0228907	0.0738294	0.0371173	0.209123	0.0356557	0.194963	0.120203	0.0765537	0.0415112	0.145297	0.0774749	0.363038	0.0819954	0.0426192	0.0557212	0.0433415	0.0266625	0.0314086	0.0441396	0.0531076	0.0211107	0.228598	0.125865	0.23896	0.0922028	0.202386	0.0548627	0.244447	0.0658089
2019-10-23	0.108008	0.0555882	0.133499	0.0434853	0.0977532	0.0319844	0.0927711	0.0132691	0.128351	0.0563295	0.1021	0.0228907	0.0738294	0.0371173	0.209123	0.0356557	0.195007	0.119671	0.0694222	0.0407775	0.145297	0.0774749	0.370301	0.0815848	0.0419996	0.0556761	0.0433415	0.0266625	0.0295498	0.0440826	0.0531076	0.0211107	0.239603	0.115314	0.299529	0.0780441	0.174832	0.0536246	0.244447	0.0658089
2019-10-24	0.108127	0.0563595	0.125683	0.0447632	0.103562	0.0314002	0.0951353	0.0136631	0.131089	0.0565732	0.109967	0.0228608	0.0738294	0.0371173	0.209469	0.0360585	0.190309	0.119909	0.0694222	0.0407775	0.131203	0.0778412	0.370301	0.0815848	0.0419996	0.0556761	0.0433415	0.0266625	0.0295498	0.0440826	0.0531076	0.0211107	0.234029	0.110039	0.299529	0.0780441	0.174832	0.0536246	0.227726	0.0560539
2019-10-25	0.109712	0.0576957	0.12006	0.0453787	0.113939	0.0329072	0.0951353	0.0136631	0.131089	0.0565732	0.109967	0.0228608	0.0738294	0.0371173	0.209469	0.0360585	0.190309	0.119909	0.0694222	0.0407775	0.131203	0.0778412	0.370301	0.0815848	0.0427586	0.0558602	0.0433415	0.0266625	0.0295498	0.0440826	0.0553844	0.0215916	0.249014	0.117321	0.299529	0.0780441	0.220912	0.0671653	0.2266	0.0562328
2019-10-26	0.112124	0.0605547	0.12006	0.0453787	0.121176	0.0376956	0.0951353	0.0136631	0.12959	0.0560441	0.109967	0.0228608	0.0693332	0.0363058	0.209469	0.0360585	0.190309	0.119909	0.0694222	0.0407775	0.131203	0.0778412	0.370301	0.0815848	0.0462603	0.0554805	0.0433415	0.0266625	0.0377732	0.043456	0.0576661	0.0218807	0.239309	0.115056	0.299529	0.0780441	0.191427	0.0631414	0.22697	0.0562149
2019-10-27	0.112742	0.0606367	0.121914	0.0454881	0.121176	0.0376956	0.0951353	0.0136631	0.12959	0.0560441	0.109967	0.0228608	0.0693332	0.0363058	0.209469	0.0360585	0.188901	0.121567	0.0774087	0.0412707	0.131203	0.0778412	0.35809	0.0837623	0.0462603	0.0554805	0.0433415	0.0266625	0.0377732	0.043456	0.0576661	0.0218807	0.239309	0.115056	0.299529	0.0780441	0.191427	0.0631414	0.22697	0.0562149
2019-10-28	0.117619	0.0626178	0.121914	0.0454881	0.121176	0.0376956	0.109766	0.0207573	0.13255	0.0563311	0.109967	0.0228608	0.0782144	0.0367472	0.209469	0.0360585	0.196531	0.117112	0.100298	0.0252959	0.131203	0.0778412	0.35809	0.0837623	0.0519559	0.0536553	0.0433415	0.0266625	0.0548601	0.0411003	0.0576661	0.0218807	0.244849	0.11291	0.31398	0.0748984	0.191427	0.0631414	0.229141	0.0561432
2019-10-29	0.114038	0.0644821	0.121914	0.0454881	0.106026	0.040389	0.114174	0.0213894	0.137153	0.0555785	0.1118	0.0226772	0.0901898	0.0357001	0.209469	0.0360585	0.194678	0.117673	0.100298	0.0252959	0.131203	0.0778412	0.352533	0.0845442	0.0482386	0.0536072	0.0471522	0.0269581	0.0519488	0.0410457	0.045615	0.0214997	0.244849	0.11291	0.31398	0.0748984	0.191427	0.0631414	0.229141	0.0561432
2019-10-30	0.108745	0.061627	0.124102	0.0454289	0.0879576	0.0357295	0.114174	0.0213894	0.137153	0.0555785	0.1118	0.0226772	0.0901898	0.0357001	0.209469	0.0360585	0.211108	0.113186	0.100298	0.0252959	0.130062	0.0778037	0.402962	0.0782156	0.0453888	0.0533588	0.0471522	0.0269581	0.0433994	0.0407207	0.045615	0.0214997	0.24972	0.112709	0.31398	0.0748984	0.191427	0.0631414	0.243753	0.0557381
2019-10-31	0.102927	0.0608443	0.124102	0.0454289	0.070504	0.0343618	0.114174	0.0213894	0.137153	0.0555785	0.1118	0.0226772	0.0901898	0.0357001	0.209469	0.0360585	0.211108	0.113186	0.100298	0.0252959	0.130062	0.0778037	0.402962	0.0782156	0.0531185	0.0557043	0.056001	0.0287429	0.045829	0.0415299	0.0575256	0.0234965	0.24972	0.112709	0.31398	0.0748984	0.191427	0.0631414	0.243753	0.0557381
2019-11-01	0.0955689	0.0612463	0.124102	0.0454289	0.0443535	0.0350633	0.118251	0.0213983	0.137553	0.055444	0.111884	0.0226671	0.0901898	0.0357001	0.210585	0.0358573	0.200593	0.114795	0.0943098	0.0278761	0.130062	0.0778037	0.377406	0.0796709	0.0519249	0.0557496	0.056001	0.0287429	0.045829	0.0415299	0.0539447	0.0236037	0.273148	0.116599	0.384265	0.080633	0.191427	0.0631414	0.243753	0.0557381
2019-11-02	0.0932369	0.0614293	0.114982	0.0458339	0.0443535	0.0350633	0.120375	0.0210565	0.13611	0.0555163	0.111884	0.0226671	0.0858614	0.0358123	0.210585	0.0358573	0.193656	0.116822	0.0735006	0.0353072	0.130062	0.0778037	0.377406	0.0796709	0.055484	0.054444	0.0517193	0.028721	0.045829	0.0415299	0.0689038	0.0203598	0.300626	0.124648	0.427332	0.083557	0.191427	0.0631414	0.28312	0.0675908
2019-11-03	0.0932369	0.0614293	0.114982	0.0458339	0.0443535	0.0350633	0.120375	0.0210565	0.137778	0.0549079	0.116889	0.0211332	0.0858614	0.0358123	0.210585	0.0358573	0.197124	0.117214	0.0735006	0.0353072	0.140467	0.0783907	0.377406	0.0796709	0.0598569	0.054411	0.0517193	0.028721	0.0589475	0.0414866	0.0689038	0.0203598	0.293287	0.122931	0.427332	0.083557	0.196962	0.0623433	0.255569	0.0651428
2019-11-04	0.0932369	0.0614293	0.114982	0.0458339	0.0443535	0.0350633	0.120375	0.0210565	0.135425	0.0562594	0.116208	0.0211972	0.0920736	0.0349352	0.197995	0.0386695	0.218422	0.121455	0.0946337	0.0390367	0.184587	0.0827388	0.376045	0.0798851	0.059406	0.0542335	0.0460501	0.0289339	0.0569204	0.0414379	0.0752475	0.0196723	0.277356	0.123335	0.379539	0.0841499	0.196962	0.0623433	0.255569	0.0651428
2019-11-05	0.0932369	0.0614293	0.114982	0.0458339	0.0443535	0.0350633	0.120375	0.0210565	0.128141	0.0596525	0.116208	0.0211972	0.0702206	0.0401718	0.197995	0.0386695	0.236052	0.131314	0.0914894	0.0389845	0.239738	0.0967952	0.376929	0.0797131	0.0581711	0.0537268	0.0415378	0.0278757	0.0577282	0.0415032	0.0752475	0.0196723	0.277163	0.123407	0.378957	0.0842554	0.196962	0.0623433	0.255569	0.0651428
2019-11-06	0.0932369	0.0614293	0.114982	0.0458339	0.0443535	0.0350633	0.120375	0.0210565	0.128037	0.0596678	0.116208	0.0211972	0.0699075	0.0401945	0.197995	0.0386695	0.236052	0.131314	0.0914894	0.0389845	0.239738	0.0967952	0.376929	0.0797131	0.0556625	0.0531843	0.0415378	0.0278757	0.0577282	0.0415032	0.0677217	0.0181382	0.277163	0.123407	0.378957	0.0842554	0.196962	0.0623433	0.255569	0.0651428
2019-11-07	0.0953897	0.061538	0.114982	0.0458339	0.046595	0.0352224	0.124592	0.0211083	0.128827	0.059695	0.118578	0.0212736	0.0699075	0.0401945	0.197995	0.0386695	0.236052	0.131314	0.0914894	0.0389845	0.239738	0.0967952	0.376929	0.0797131	0.0549716	0.053211	0.0415378	0.0278757	0.0497956	0.0415491	0.0735815	0.0181114	0.265454	0.12285	0.343832	0.083437	0.196962	0.0623433	0.255569	0.0651428
2019-11-08	0.0953897	0.061538	0.114982	0.0458339	0.046595	0.0352224	0.124592	0.0211083	0.122596	0.0594616	0.118578	0.0212736	0.0692833	0.0402884	0.179925	0.0382095	0.249333	0.135057	0.0914894	0.0389845	0.27958	0.101816	0.376929	0.0797131	0.0652323	0.0372288	0.0415378	0.0278757	0.0809626	0.0167751	0.0731965	0.0180975	0.265454	0.12285	0.343832	0.083437	0.196962	0.0623433	0.255569	0.0651428
2019-11-09	0.0965553	0.0616548	0.114982	0.0458339	0.0500918	0.035426	0.124592	0.0211083	0.123299	0.0593041	0.118578	0.0212736	0.0692833	0.0402884	0.182036	0.0379639	0.26303	0.142456	0.0914894	0.0389845	0.320672	0.111444	0.376929	0.0797131	0.0606968	0.0432504	0.0446359	0.0278952	0.0642582	0.0276575	0.0731965	0.0180975	0.264696	0.122793	0.343832	0.083437	0.201266	0.0616781	0.24899	0.0656677
2019-11-10	0.0965553	0.0616548	0.114982	0.0458339	0.0500918	0.035426	0.124592	0.0211083	0.123299	0.0593041	0.118578	0.0212736	0.0692833	0.0402884	0.182036	0.0379639	0.26303	0.142456	0.0914894	0.0389845	0.320672	0.111444	0.376929	0.0797131	0.0626444	0.0429895	0.0446359	0.0278952	0.0642582	0.0276575	0.079039	0.0174648	0.252206	0.118146	0.343832	0.083437	0.162499	0.0519994	0.250287	0.0655193
2019-11-11	0.0969198	0.0618835	0.116711	0.0460471	0.0469655	0.0353941	0.127083	0.0213655	0.127861	0.0586805	0.118578	0.0212736	0.0829691	0.0393647	0.182036	0.0379639	0.26303	0.142456	0.0914894	0.0389845	0.320672	0.111444	0.376929	0.0797131	0.0631056	0.0429666	0.0446359	0.0278952	0.0656419	0.0276218	0.079039	0.0174648	0.206393	0.0836464			0.162499	0.0519994	0.250287	0.0655193
2019-11-12	0.0969198	0.0618835	0.116711	0.0460471	0.0469655	0.0353941	0.127083	0.0213655	0.129679	0.0597774	0.118578	0.0212736	0.0793982	0.0397371	0.191062	0.0392649	0.257057	0.142823	0.0735708	0.0403054	0.320672	0.111444	0.376929	0.0797131	0.0687866	0.0507297	0.0750184	0.0368429	0.0623906	0.0278931	0.0689507	0.0209303	0.206393	0.0836464			0.162499	0.0519994	0.250287	0.0655193
2019-11-13	0.0969198	0.0618835	0.116711	0.0460471	0.0469655	0.0353941	0.127083	0.0213655	0.128741	0.0600637	0.118578	0.0212736	0.0793982	0.0397371	0.188246	0.0396995	0.257057	0.142823	0.0735708	0.0403054	0.320672	0.111444	0.376929	0.0797131	0.0687866	0.0507297	0.0750184	0.0368429	0.0623906	0.0278931	0.0689507	0.0209303	0.224004	0.0852912			0.162499	0.0519994	0.285509	0.0676066
2019-11-14	0.0969198	0.0618835	0.116711	0.0460471	0.0469655	0.0353941	0.127083	0.0213655	0.125241	0.0584909	0.118578	0.0212736	0.0688983	0.0373172	0.188246	0.0396995	0.257057	0.142823	0.0735708	0.0403054	0.320672	0.111444	0.376929	0.0797131	0.0684484	0.0507464	0.0740039	0.036866	0.0623906	0.0278931	0.0689507	0.0209303	0.224004	0.0852912			0.162499	0.0519994	0.285509	0.0676066
2019-11-15	0.0915171	0.0663021	0.116711	0.0460471	0.0469655	0.0353941	0.110875	0.0319827	0.128735	0.0587077	0.118578	0.0212736	0.0688983	0.0373172	0.19873	0.0400183	0.257057	0.142823	0.0735708	0.0403054	0.320672	0.111444	0.376929	0.0797131	0.0740522	0.048412	0.0908154	0.03358	0.0623906	0.0278931	0.0689507	0.0209303	0.285509	0.0676066					0.285509	0.0676066
2019-11-16	0.0915171	0.0663021	0.116711	0.0460471	0.0469655	0.0353941	0.110875	0.0319827	0.128735	0.0587077	0.118578	0.0212736	0.0688983	0.0373172	0.19873	0.0400183	0.251827	0.142895	0.0578795	0.0405601	0.320672	0.111444	0.376929	0.0797131	0.0680635	0.0525989	0.0908154	0.03358	0.0459421	0.0349066	0.0674329	0.0205074	0.287777	0.0672242					0.287777	0.0672242
2019-11-17	0.098381	0.0642838	0.116711	0.0460471	0.0675574	0.0314511	0.110875	0.0319827	0.128735	0.0587077	0.118578	0.0212736	0.0688983	0.0373172	0.19873	0.0400183	0.251827	0.142895	0.0578795	0.0405601	0.320672	0.111444	0.376929	0.0797131	0.0722716	0.0523079	0.0908154	0.03358	0.0459421	0.0349066	0.0800573	0.0197491	0.281099	0.0681818					0.281099	0.0681818
2019-11-18	0.098381	0.0642838	0.116711	0.0460471	0.0675574	0.0314511	0.110875	0.0319827	0.136789	0.0637471	0.118578	0.0212736	0.0688983	0.0373172	0.222891	0.0471016	0.251827	0.142895	0.0578795	0.0405601	0.320672	0.111444	0.376929	0.0797131	0.0792795	0.0534808	0.097023	0.0335544	0.0577058	0.0367174	0.0831097	0.0196502	0.281099	0.0681818					0.281099	0.0681818
2019-11-19	0.0971941	0.0644682	0.116711	0.0460471	0.0675574	0.0314511	0.107314	0.0323518	0.136789	0.0637471	0.118578	0.0212736	0.0688983	0.0373172	0.222891	0.0471016	0.248784	0.143059	0.0391567	0.0446815	0.320672	0.111444	0.386525	0.0777785	0.0772479	0.0545641	0.097023	0.0335544	0.0628295	0.03659	0.0718913	0.0226388	0.278132	0.0687209					0.278132	0.0687209
2019-11-20	0.0971941	0.0644682	0.116711	0.0460471	0.0675574	0.0314511	0.107314	0.0323518	0.137742	0.0635835	0.118578	0.0212736	0.0717577	0.037037	0.222891	0.0471016	0.248784	0.143059	0.0391567	0.0446815	0.320672	0.111444	0.386525	0.0777785	0.0781308	0.0543101	0.0898049	0.0335564	0.0641262	0.0365824	0.0804612	0.022029	0.278132	0.0687209					0.278132	0.0687209
2019-11-21	0.0971941	0.0644682	0.116711	0.0460471	0.0675574	0.0314511	0.107314	0.0323518	0.140491	0.0625259	0.118578	0.0212736	0.0717577	0.037037	0.231136	0.0456639	0.254971	0.128677	0.0391567	0.0446815	0.368034	0.0974786	0.357723	0.0711288	0.0680995	0.0564215	0.0898049	0.0335564	0.0565318	0.0355051	0.0579617	0.0282265	0.271074	0.0697074					0.271074	0.0697074
2019-11-22	0.0987823	0.0640914	0.121476	0.0455181	0.0675574	0.0314511	0.107314	0.0323518	0.13325	0.0709955	0.118578	0.0212736	0.0500373	0.050026	0.231136	0.0456639	0.254971	0.128677	0.0391567	0.0446815	0.368034	0.0974786	0.357723	0.0711288	0.0547249	0.0596639	0.0700899	0.0388126	0.0391758	0.0356511	0.054909	0.0279708	0.271074	0.0697074					0.271074	0.0697074
2019-11-23	0.0929715	0.0640593	0.103675	0.0454639	0.0679259	0.031464	0.107314	0.0323518	0.128295	0.0694251	0.118578	0.0212736	0.0371978	0.047517	0.229109	0.0459284	0.243104	0.12663	0.0391567	0.0446815	0.358892	0.0979551	0.331263	0.0666603	0.0573372	0.0596381	0.0700899	0.0388126	0.0391758	0.0356511	0.0627457	0.0279158	0.236741	0.0634618					0.236741	0.0634618
2019-11-24	0.0951013	0.063896	0.110065	0.0452336	0.0679259	0.031464	0.107314	0.0323518	0.128295	0.0694251	0.118578	0.0212736	0.0371978	0.047517	0.229109	0.0459284	0.252194	0.126164	0.0391567	0.0446815	0.358892	0.0979551	0.358534	0.0657702	0.0615532	0.0591098	0.0757709	0.0381638	0.0362255	0.0355855	0.0726632	0.0277698	0.236741	0.0634618					0.236741	0.0634618
2019-11-25	0.0945746	0.0639281	0.108484	0.0452789	0.0679259	0.031464	0.107314	0.0323518	0.128295	0.0694251	0.118578	0.0212736	0.0371978	0.047517	0.229109	0.0459284	0.255103	0.127463	0.0391567	0.0446815	0.367617	0.0996223	0.358534	0.0657702	0.0538218	0.0615422	0.0757709	0.0381638	0.021464	0.0367202	0.0642304	0.0313464	0.236741	0.0634618					0.236741	0.0634618
2019-11-26	0.0957758	0.0640391	0.108484	0.0452789	0.0715294	0.0316889	0.107314	0.0323518	0.128295	0.0694251	0.118578	0.0212736	0.0371978	0.047517	0.229109	0.0459284	0.255767	0.127268	0.041151	0.0441219	0.367617	0.0996223	0.358534	0.0657702	0.0538218	0.0615422	0.0757709	0.0381638	0.021464	0.0367202	0.0642304	0.0313464	0.226949	0.0651376					0.226949	0.0651376
2019-11-27	0.0959615	0.0640451	0.108484	0.0452789	0.0715294	0.0316889	0.107871	0.0323637	0.125324	0.0664931	0.118578	0.0212736	0.0282861	0.0431202	0.229109	0.0459284	0.267308	0.128638	0.041151	0.0441219	0.402238	0.101367	0.358534	0.0657702	0.0527828	0.0616072	0.0757709	0.0381638	0.021464	0.0367202	0.0611136	0.0314738	0.237014	0.0637251					0.237014	0.0637251
2019-11-28	0.0959615	0.0640451	0.108484	0.0452789	0.0715294	0.0316889	0.107871	0.0323637	0.126276	0.0665369	0.118578	0.0212736	0.0311414	0.0431877	0.229109	0.0459284	0.279992	0.129709	0.041151	0.0441219	0.441944	0.102936	0.35688	0.0654353	0.0538967	0.0613296	0.0757709	0.0381638	0.021464	0.0367202	0.0644552	0.0309268	0.25539	0.0733463					0.25539	0.0733463
2019-11-29	0.0959615	0.0640451	0.108484	0.0452789	0.0715294	0.0316889	0.107871	0.0323637	0.12657	0.0665205	0.119461	0.0212222	0.0311414	0.0431877	0.229109	0.0459284	0.279992	0.129709	0.041151	0.0441219	0.441944	0.102936	0.35688	0.0654353	0.0599191	0.0631634	0.0757709	0.0381638	0.0395312	0.0397074	0.0644552	0.0309268	0.297867	0.0790516					0.297867	0.0790516
2019-11-30	0.100665	0.061733	0.122596	0.0419448	0.0715294	0.0316889	0.107871	0.0323637	0.12657	0.0665205	0.119461	0.0212222	0.0311414	0.0431877	0.229109	0.0459284	0.265912	0.124156	0.041151	0.0441219	0.439681	0.0992781	0.316903	0.0600989	0.0674656	0.0623726	0.0947385	0.036361	0.0432032	0.0401466	0.0644552	0.0309268	0.297867	0.0790516					0.297867	0.0790516
2019-12-01	0.101254	0.0618077	0.122596	0.0419448	0.0715294	0.0316889	0.109637	0.032506	0.12657	0.0665205	0.119461	0.0212222	0.0311414	0.0431877	0.229109	0.0459284	0.265912	0.124156	0.041151	0.0441219	0.439681	0.0992781	0.316903	0.0600989	0.0640701	0.0617477	0.0947385	0.036361	0.0330165	0.0391687	0.0644552	0.0309268	0.292382	0.0796746					0.292382	0.0796746
2019-12-02			0.122596	0.0419448	0.0715294	0.0316889	0.109637	0.032506			0.119461	0.0212222	0.0311414	0.0431877	0.229109	0.0459284			0.041151	0.0441219	0.439681	0.0992781	0.316903	0.0600989			0.0947385	0.036361	0.0330165	0.0391687	0.0644552	0.0309268							0.292382	0.0796746
