# Supplementary material for: Neutral bots probe political bias on social media
Source: Nat Commun. 2021 Sep 22;12:5580. doi: 10.1038/s41467-021-25738-6 (PMC8458339; doi:10.1038/s41467-021-25738-6)
Supplement: Supplementary file 4 — Source Data [file 41467_2021_25738_MOESM4_ESM.zip › Source Data/Table S4.csv]

group	bot_id	friends	followers	original_tweets	retweets	likes	hashtags	links	actions
'Left'	1	159	53	509	351	1218	169	275	3413
'Left'	2	230	118	499	342	1179	326	317	3357
'Left'	3	237	124	475	341	1177	339	281	3360
'C. Left'	4	137	24	540	345	1258	213	300	3507
'C. Left'	5	269	150	492	345	1142	180	251	3237
'C. Left'	6	184	73	511	339	1233	143	257	3494
'Center'	7	151	38	502	312	1117	171	232	3192
'Center'	8	152	38	472	355	1236	182	261	3446
'Center'	9	148	34	565	343	1195	158	265	3581
'C. Right'	10	200	87	489	336	1205	171	273	3385
'C. Right'	11	291	177	461	318	1151	150	240	3254
'C. Right'	12	271	164	491	302	1108	154	233	3159
'Right'	13	332	225	453	325	1051	203	210	3104
'Right'	14	322	211	468	348	1072	178	224	3107
'Right'	15	255	145	542	360	1256	179	249	3586
