# Supplementary material for: Neutral bots probe political bias on social media
Source: Nat Commun. 2021 Sep 22;12:5580. doi: 10.1038/s41467-021-25738-6 (PMC8458339; doi:10.1038/s41467-021-25738-6)
Supplement: Supplementary file 4 — Source Data [file 41467_2021_25738_MOESM4_ESM.zip › Source Data/Fig S2.xlsx]

## Sheet: panel A
date	Center group mean	Center group pooled sem	Center individual7 mean	Center individual7 sem	Center individual8 mean	Center individual8 sem	Center individual9 mean	Center individual9 sem	Center-left group mean	Center-left group pooled sem	Center-left individual4 mean	Center-left individual4 sem	Center-left individual5 mean	Center-left individual5 sem	Center-left individual6 mean	Center-left individual6 sem	Center-right group mean	Center-right group pooled sem	Center-right individual10 mean	Center-right individual10 sem	Center-right individual11 mean	Center-right individual11 sem	Center-right individual12 mean	Center-right individual12 sem	Left group mean	Left group pooled sem	Left individual1 mean	Left individual1 sem	Left individual2 mean	Left individual2 sem	Left individual3 mean	Left individual3 sem	Right group mean	Right group pooled sem	Right individual13 mean	Right individual13 sem	Right individual14 mean	Right individual14 sem	Right individual15 mean	Right individual15 sem
2019-07-10	0.0462917	0.131749	0.065425	0.111675	0.065425	0.111675	0.008025	0.0403585	-0.0918496	0.10573	-0.0348667	0.105983	-0.125532	0.0271922	-0.11515	0.0573548	-0.03769	0.220055	-0.09277	0.0612797	0.0273	0.0749	-0.0476	0.0286886	-0.251406	0.537342	-0.343267	0.149032	-0.44025	0.0630745	0.0293	0.0893793	0.3034		0.3034		0.3034		0.3034	0.0517975
2019-07-11	0.0107271	0.0335966	0.0135792	0.0196742	0.0250273	0.0361537	-0.006425	0.00870266	-0.0884518	0.0382243	-0.0718444	0.0380371	-0.094127	0.0134334	-0.099384	0.013977	-0.0375546	0.0482543	-0.05334	0.00164	-0.030775	0.0317196	-0.0285487	0.0286886	-0.341174	0.135257	-0.331907	0.0675138	-0.29935	0.0630745	-0.392267	0.0893793	0.371193	0.0975383	0.391152	0.0415079	0.321333	0.0513229	0.401093	0.0517975
2019-07-12	0.00939678	0.0268249	-0.002809	0.0164682	0.0362603	0.0230441	-0.005261	0.00704633	-0.107584	0.023677	-0.115041	0.0143717	-0.107509	0.0131976	-0.100203	0.0134118	-0.040161	0.0554278	-0.049896	0.0011123	-0.030775	0.0317196	-0.039812	0.0278164	-0.333036	0.0458847	-0.363566	0.0261382	-0.301179	0.0269179	-0.334364	0.0264128	0.351665	0.0637377	0.378497	0.0389786	0.35272	0.0320344	0.323779	0.0397334
2019-07-13	0.0205013	0.0250478	0.017219	0.0118549	0.02256	0.0166639	0.021725	0.0144627	-0.10852	0.0229815	-0.11635	0.010013	-0.114188	0.0137499	-0.095022	0.0154541	-0.056547	0.0356197	-0.049322	0.000973696	-0.030775	0.0317196	-0.089544	0.0174815	-0.288985	0.0503968	-0.350576	0.0270565	-0.321048	0.0388006	-0.195332	0.0173866	0.323026	0.0656622	0.366877	0.0333708	0.367425	0.0318633	0.234775	0.0467188
2019-07-14	0.0419943	0.02844	0.048234	0.0174556	0.027938	0.0138671	0.049811	0.017659	-0.100788	0.030753	-0.110322	0.0135214	-0.114188	0.0130503	-0.077853	0.0243436	-0.0789373	0.0390978	-0.049287	0.0057287	-0.095273	0.0250642	-0.092252	0.0294552	-0.230912	0.0497643	-0.337931	0.0294242	-0.185197	0.0369703	-0.169609	0.0156172	0.30565	0.0670581	0.381339	0.0351766	0.303805	0.0364411	0.231805	0.0439482
2019-07-15	0.0519297	0.0375694	0.077489	0.0281644	0.036318	0.0152149	0.041982	0.0196656	-0.114837	0.0356816	-0.152518	0.0189903	-0.104104	0.0215911	-0.087888	0.0211275	-0.0511887	0.0360409	-0.030008	0.0134474	-0.058618	0.019866	-0.06494	0.0268971	-0.216755	0.0520731	-0.338128	0.0305297	-0.141898	0.0376292	-0.17024	0.0190681	0.249893	0.0616788	0.296855	0.0385818	0.220221	0.0351844	0.232604	0.0328295
2019-07-16	0.0258957	0.0333334	0.077489	0.0281644	0.019137	0.0136965	-0.018939	0.0114143	-0.125709	0.0460876	-0.139994	0.0348786	-0.113749	0.0247944	-0.123384	0.0171112	-0.0435851	0.0469011	-0.004376	0.0316565	-0.0603113	0.020541	-0.066068	0.0278504	-0.229347	0.0508516	-0.327923	0.0315225	-0.179358	0.0350412	-0.180761	0.0190875	0.264552	0.0824866	0.314129	0.0449181	0.276325	0.0403521	0.203201	0.0561971
2019-07-17	0.015041	0.035726	0.046343	0.0292648	0.004899	0.0176174	-0.006119	0.0104664	-0.109912	0.0394349	-0.116404	0.0317962	-0.082349	0.0156887	-0.130983	0.0172621	-0.0569967	0.0384584	0.005451	0.0198137	-0.088491	0.0242669	-0.08795	0.0223066	-0.228436	0.0513398	-0.330417	0.0363045	-0.141654	0.0281835	-0.213236	0.0228791	0.277779	0.0831734	0.325862	0.0429325	0.278051	0.0405532	0.229424	0.0585667
2019-07-18	0.0232464	0.0259133	0.014653	0.0159986	0.0612963	0.0183849	-0.00621	0.00880561	-0.10757	0.0306652	-0.090127	0.0219312	-0.077383	0.0156181	-0.1552	0.0146782	-0.0787523	0.0375939	-0.048901	0.0214851	-0.091066	0.0186695	-0.09629	0.0245589	-0.209744	0.0473493	-0.309084	0.0383742	-0.122765	0.0219342	-0.197384	0.0169783	0.307285	0.0852713	0.351966	0.043008	0.291575	0.0433755	0.278315	0.0594985
2019-07-19	0.009709	0.0281166	0.022235	0.0161157	0.028769	0.0191928	-0.021877	0.0127462	-0.0870463	0.0297794	-0.044652	0.0200256	-0.085418	0.0147549	-0.131069	0.0163732	-0.103093	0.0377724	-0.08755	0.0204289	-0.077936	0.0162454	-0.143794	0.0273039	-0.17223	0.0507009	-0.287787	0.0363245	-0.12602	0.0291833	-0.102884	0.0199864	0.264875	0.088015	0.376198	0.0477867	0.151187	0.044175	0.267241	0.059259
2019-07-20	0.010799	0.0270512	0.01821	0.0184511	0.022614	0.0159393	-0.008427	0.011716	-0.086741	0.0322289	-0.07047	0.0249796	-0.051068	0.0151105	-0.138685	0.0136525	-0.122839	0.0490266	-0.097814	0.0253292	-0.058656	0.0263581	-0.212046	0.0326694	-0.175179	0.0534362	-0.30939	0.0365901	-0.168212	0.0293896	-0.0479343	0.0255509	0.27996	0.0852414	0.39773	0.0496315	0.259555	0.0454454	0.182594	0.0523214
2019-07-21	0.0316317	0.0350724	0.036206	0.0174623	0.052202	0.0239605	0.006487	0.0187359	-0.108516	0.0390888	-0.161738	0.0322948	-0.036648	0.0139749	-0.127162	0.0170201	-0.104301	0.0500897	-0.06581	0.0228639	-0.028295	0.0313409	-0.218798	0.0316856	-0.155103	0.058064	-0.260319	0.0421145	-0.190153	0.0346836	-0.014836	0.0198709	0.254433	0.0922015	0.282708	0.0564034	0.259555	0.0454454	0.221036	0.0570481
2019-07-22	0.034448	0.036204	0.030559	0.0182206	0.050956	0.0238956	0.021829	0.0201926	-0.12555	0.0364871	-0.161328	0.0285844	-0.054883	0.016674	-0.160438	0.0153693	-0.110732	0.045907	-0.08812	0.0193248	-0.037085	0.0278481	-0.20699	0.0309594	-0.14342	0.0567322	-0.262223	0.0406599	-0.166726	0.0340198	-0.001311	0.0201981	0.274315	0.0942373	0.280617	0.0579969	0.255942	0.0430827	0.286386	0.0605055
2019-07-23	0.0247627	0.031852	0.016986	0.0180752	0.036123	0.0166906	0.021179	0.0202302	-0.10957	0.0327015	-0.112155	0.0232853	-0.069472	0.0168768	-0.147082	0.0155679	-0.108771	0.0514142	-0.064651	0.0231979	-0.054672	0.0338643	-0.20699	0.0309594	-0.160069	0.0591544	-0.255208	0.0405621	-0.222475	0.0391622	-0.002523	0.0178964	0.256923	0.0908197	0.239506	0.056727	0.228897	0.0407341	0.302366	0.0580603
2019-07-24	0.0303207	0.0299837	0.032318	0.0226166	0.039968	0.0150099	0.018676	0.0127365	-0.122392	0.0336074	-0.119819	0.0261661	-0.096388	0.0121786	-0.150969	0.0172184	-0.115769	0.0479909	-0.081035	0.0226194	-0.064186	0.0302579	-0.202085	0.0295964	-0.18139	0.0583882	-0.293046	0.0387269	-0.216069	0.0386865	-0.035055	0.0203165	0.285703	0.0969184	0.217864	0.0563899	0.217919	0.0452259	0.421326	0.0645599
2019-07-25	0.045628	0.029858	0.04819	0.0205653	0.058418	0.0132322	0.030276	0.0171312	-0.0969144	0.0462354	-0.133653	0.0354953	-0.03516	0.0225575	-0.12193	0.0192082	-0.109885	0.0477666	-0.101831	0.0211553	-0.061917	0.0317545	-0.165907	0.0287359	-0.17554	0.052226	-0.336784	0.0311517	-0.190446	0.0393651	0.000611	0.0144055	0.324312	0.098558	0.335799	0.0546656	0.218687	0.0510341	0.41845	0.0641941
2019-07-26	0.0608817	0.0331738	0.098802	0.0246759	0.052848	0.0140291	0.030995	0.0171693	-0.073367	0.0448658	-0.094259	0.0307356	-0.004336	0.0253237	-0.121506	0.0206634	-0.09509	0.043596	-0.124829	0.0126699	-0.015045	0.031466	-0.145396	0.0273857	-0.136502	0.0560531	-0.222308	0.0337532	-0.180804	0.042531	-0.006395	0.0139206	0.344495	0.095102	0.350926	0.0547553	0.303293	0.0515339	0.379266	0.058228
2019-07-27	0.0618917	0.0316265	0.102261	0.0243049	0.049723	0.0152653	0.033691	0.0132844	-0.0753083	0.0472331	-0.103511	0.0332505	-0.003369	0.0252356	-0.119045	0.0221029	-0.0899397	0.0421227	-0.137562	0.0174734	-0.013387	0.0289075	-0.11887	0.0251665	-0.118868	0.0563025	-0.213685	0.0334811	-0.144636	0.0427353	0.001718	0.0149226	0.286961	0.103924	0.376049	0.0585602	0.286098	0.0538059	0.198736	0.0669012
2019-07-28	0.0524793	0.0348377	0.107857	0.0256558	0.060997	0.0147555	-0.011416	0.0183772	-0.0622831	0.0441776	-0.0848113	0.0264051	0.002186	0.0294072	-0.104224	0.0197396	-0.0814347	0.0444224	-0.122825	0.0192666	0.002271	0.0297584	-0.12375	0.0267692	-0.113633	0.0581521	-0.224139	0.0357015	-0.127137	0.0442519	0.010376	0.0122001	0.289341	0.100365	0.365841	0.0607466	0.317306	0.0507297	0.184876	0.0617218
2019-07-29	0.0467753	0.0357106	0.115496	0.0266164	0.050435	0.0156939	-0.025605	0.0179029	-0.0782774	0.047572	-0.114741	0.0327485	0.002186	0.0294072	-0.122277	0.0180512	-0.0742827	0.0449734	-0.131806	0.0175616	0.007327	0.0287733	-0.098369	0.0297707	-0.113514	0.0564536	-0.24034	0.0378967	-0.107491	0.0395884	0.007289	0.01355	0.340785	0.0990707	0.38555	0.059904	0.363612	0.0534239	0.273192	0.0580725
2019-07-30	0.0461133	0.0304395	0.12127	0.0262828	0.036544	0.00839744	-0.019474	0.0128553	-0.063268	0.0533269	-0.069974	0.0352205	-0.018988	0.0311923	-0.100842	0.0251061	-0.0869113	0.0630998	-0.143676	0.0217733	-0.018055	0.0471865	-0.099003	0.0357904	-0.136896	0.0620071	-0.262859	0.0364397	-0.166513	0.0468681	0.018684	0.0179001	0.306391	0.0994314	0.298129	0.0592014	0.313585	0.0592511	0.30746	0.0535827
2019-07-31	0.045189	0.0294124	0.104143	0.0269905	0.03718	0.00613689	-0.005756	0.009947	-0.0737543	0.0550256	-0.078589	0.0337953	-0.023419	0.0365979	-0.119255	0.0233729	-0.0397263	0.065241	-0.131799	0.0207566	0.033826	0.0417698	-0.021206	0.0456162	-0.174749	0.0616496	-0.283661	0.0386241	-0.229562	0.0406811	-0.011025	0.0255713	0.334905	0.0933552	0.320031	0.0563727	0.376578	0.0537366	0.308105	0.0514752
2019-08-01	0.037034	0.0441982	0.113032	0.0322018	0.015443	0.0154928	-0.017373	0.0260095	-0.131185	0.0621483	-0.190818	0.0342499	-0.050107	0.0383666	-0.152631	0.0348907	-0.029129	0.0718065	-0.162592	0.0225988	0.057689	0.0454397	0.017516	0.0508006	-0.156273	0.058106	-0.276829	0.0417798	-0.217597	0.0392953	0.0256067	0.00930764	0.3015	0.0965177	0.321333	0.0550598	0.377363	0.0538619	0.205804	0.0581633
2019-08-02	0.0557858	0.0481847	0.124022	0.0324623	0.024667	0.0290705	0.018669	0.020564	-0.099364	0.0513841	-0.166961	0.0296016	-0.007324	0.037116	-0.123807	0.0196589	-0.0421983	0.0738063	-0.206139	0.0286728	0.062028	0.0452167	0.017516	0.0508006	-0.136085	0.0569981	-0.261877	0.0400018	-0.155956	0.0383496	0.00957867	0.0133398	0.27985	0.0926766	0.356463	0.0531291	0.27299	0.0576044	0.210097	0.0494771
2019-08-03	0.0683232	0.0432934	0.135357	0.0335372	0.05608	0.0205975	0.013532	0.0180365	-0.072872	0.052272	-0.123756	0.0315361	0.021885	0.0355164	-0.116745	0.0218271	-0.0624327	0.0755446	-0.239457	0.028389	0.034643	0.0481701	0.017516	0.0508006	-0.106665	0.0466203	-0.27677	0.0362205	-0.05466	0.0259349	0.011435	0.0137444	0.335501	0.0978191	0.379223	0.052991	0.440443	0.0577622	0.186836	0.0585155
2019-08-04	0.0564838	0.0465148	0.129761	0.0333719	0.055825	0.0198992	-0.0161342	0.0255727	-0.060076	0.0509795	-0.121769	0.0291633	0.001816	0.0348337	-0.060275	0.0231306	-0.0406913	0.0764635	-0.176805	0.0249381	0.037215	0.0514204	0.017516	0.0508006	-0.0919556	0.0512054	-0.291624	0.0374476	0.0271547	0.0290289	-0.0113973	0.0194164	0.338848	0.0963568	0.365023	0.0526837	0.42672	0.0576231	0.2248	0.0564681
2019-08-05	0.0726053	0.0445277	0.174772	0.0329296	0.049096	0.0208633	-0.00605267	0.0215193	-0.071666	0.0497524	-0.13617	0.0282309	-0.018553	0.0338126	-0.060275	0.0231306	-0.045605	0.0791119	-0.206286	0.0283209	0.051955	0.0536277	0.017516	0.0508006	-0.0991261	0.0480418	-0.29761	0.034471	0.0235797	0.0293025	-0.023348	0.0161595	0.355603	0.0894566	0.433645	0.0521975	0.352624	0.0545592	0.280541	0.0479709
2019-08-06	0.091157	0.0529394	0.191249	0.0360114	0.042798	0.0289091	0.039424	0.0258849	-0.109008	0.0508597	-0.193976	0.0280819	-0.004299	0.0334813	-0.128749	0.0260215	-0.0317693	0.0840051	-0.201081	0.0261043	0.088257	0.0616014	0.017516	0.0508006	-0.0929574	0.0497787	-0.254714	0.0287721	-0.026798	0.0342129	0.00263967	0.021899	0.311445	0.0960656	0.369729	0.0575967	0.276617	0.0563377	0.287988	0.0523191
2019-08-07	0.101387	0.0519262	0.188323	0.0359152	0.049111	0.0274255	0.066726	0.0255788	-0.0884307	0.0573698	-0.129398	0.0399604	-0.013355	0.0342616	-0.122539	0.0228168	0.007538	0.0855284	-0.178479	0.0300719	0.183577	0.0618877	0.017516	0.0508006	-0.0814351	0.0518184	-0.18924	0.0274832	-0.061284	0.0386177	0.00621867	0.02094	0.292357	0.0938235	0.358955	0.0602301	0.194802	0.05207	0.323315	0.0496376
2019-08-08	0.0862433	0.0503518	0.153483	0.0362406	0.042014	0.0267648	0.063233	0.0224848	-0.05653	0.0568735	-0.047101	0.0386108	-0.01944	0.0341355	-0.103049	0.0240534	0.0286207	0.0852117	-0.177375	0.0256541	0.245721	0.0634208	0.017516	0.0508006	-0.108159	0.0535985	-0.221452	0.0290839	-0.062647	0.039493	-0.040378	0.0216154	0.295395	0.0973331	0.352111	0.0593428	0.2052	0.0593933	0.328874	0.0492402
2019-08-09	0.0825253	0.0460023	0.15424	0.0345706	0.042556	0.0216347	0.05078	0.0212844	-0.047203	0.055767	-0.021591	0.0356288	-0.024754	0.0344462	-0.095264	0.0255735	0.040887	0.0842321	-0.174208	0.0189795	0.264001	0.0641369	0.032868	0.0511985	-0.128238	0.0509454	-0.268421	0.0283154	-0.034378	0.0318577	-0.081914	0.0279063	0.245651	0.0939074	0.337415	0.0558006	0.14727	0.05407	0.252269	0.0527383
2019-08-10	0.0814273	0.0494378	0.145817	0.0336495	0.054003	0.0276995	0.044462	0.0233354	-0.04727	0.0619418	-0.025293	0.0397454	-0.02587	0.040516	-0.090647	0.0248101	0.062908	0.0816732	-0.188659	0.0165998	0.331337	0.0615875	0.046046	0.0510093	-0.108381	0.0497158	-0.26645	0.0311092	-0.038028	0.0316858	-0.020665	0.0223581	0.268949	0.0923557	0.367933	0.05451	0.262788	0.0509852	0.176125	0.0543942
2019-08-11	0.0731523	0.046537	0.151482	0.0308965	0.051666	0.0277694	0.016309	0.0209752	-0.061969	0.0608328	-0.010925	0.0352314	-0.026695	0.0395046	-0.148287	0.0299793	0.062926	0.0799487	-0.182596	0.0165886	0.327912	0.058258	0.043462	0.0521787	-0.100842	0.0525089	-0.243038	0.0317086	-0.024498	0.0365044	-0.034991	0.0204738	0.25857	0.091805	0.359055	0.0541492	0.267851	0.0502244	0.148803	0.0545301
2019-08-12	0.0640997	0.0456621	0.151681	0.031187	0.031234	0.0261114	0.009384	0.0207508	-0.0368374	0.0580914	0.024794	0.0333898	-0.031111	0.0391785	-0.104195	0.0269217	0.0580977	0.0822771	-0.161222	0.0219429	0.279081	0.0585618	0.056434	0.0534654	-0.0733162	0.0437714	-0.222731	0.026711	0.002453	0.0257526	0.000329333	0.023222	0.229637	0.0947118	0.292393	0.0513016	0.231338	0.0600881	0.16518	0.0522291
2019-08-13	0.048215	0.0378751	0.137919	0.0271049	0.029156	0.0142561	-0.02243	0.0222848	-0.0418974	0.0603031	0.032235	0.0316276	-0.058781	0.0455334	-0.0991463	0.0237248	0.0486857	0.0893353	-0.190958	0.0306756	0.313047	0.0605501	0.023968	0.0580818	-0.0718786	0.047661	-0.186967	0.0270501	-0.0308232	0.0322731	0.00215433	0.0223228	0.263559	0.0930342	0.274703	0.0586325	0.379699	0.0481029	0.136275	0.053886
2019-08-14	0.0367407	0.0469918	0.121255	0.0345464	-0.013349	0.0228675	0.002316	0.0221778	-0.0659223	0.0613167	-0.058357	0.0382856	-0.03577	0.0392885	-0.10364	0.0273928	0.0605177	0.0870103	-0.162097	0.0149917	0.291751	0.0596911	0.051899	0.0615062	-0.0759697	0.0498471	-0.232751	0.0336077	-0.008505	0.0298822	0.013347	0.0215013	0.32079	0.0901578	0.275509	0.0538373	0.449044	0.0478681	0.237817	0.054209
2019-08-15	0.0425483	0.049364	0.114133	0.0364597	-0.017407	0.0229164	0.030919	0.0241316	-0.065837	0.061287	-0.028888	0.0354807	-0.053962	0.0386032	-0.114661	0.0317333	0.0310643	0.0918386	-0.1662	0.0240109	0.257918	0.0671722	0.001475	0.057842	-0.0990731	0.0462455	-0.222202	0.0345895	-0.063618	0.0239623	-0.0113992	0.0191838	0.305279	0.0941861	0.284547	0.0526093	0.37373	0.0551413	0.257559	0.0553419
2019-08-16	0.022184	0.0581146	0.082072	0.0381624	-0.047499	0.0377421	0.031979	0.0222817	-0.101469	0.0590051	-0.037411	0.038126	-0.075379	0.040276	-0.191616	0.0201459	-0.017588	0.0801949	-0.175907	0.027906	0.114948	0.0547966	0.008195	0.0514763	-0.0934669	0.0492273	-0.205169	0.0263142	-0.055173	0.0348607	-0.0200587	0.0227074	0.278537	0.0984651	0.28356	0.0597057	0.327504	0.0586788	0.224547	0.05184
2019-08-17	0.007525	0.0574072	0.064723	0.0404432	-0.057981	0.035362	0.015833	0.0202352	-0.111542	0.0601414	-0.050683	0.0329471	-0.083037	0.0397567	-0.200907	0.0308363	0.01997	0.0841326	-0.194567	0.0279391	0.131284	0.0558183	0.123193	0.0564094	-0.0561183	0.0438202	-0.124926	0.0302785	-0.00648767	0.0221035	-0.0369413	0.0226905	0.294283	0.0923356	0.347158	0.0567496	0.31779	0.0550047	0.217901	0.0477476
2019-08-18	-0.00732767	0.0570441	0.064723	0.0404432	-0.09013	0.0360374	0.003424	0.0178797	-0.0839303	0.0542186	-0.031437	0.0334044	-0.064946	0.0361219	-0.155408	0.0227819	0.004229	0.0871229	-0.188664	0.0281879	0.098882	0.0594334	0.102469	0.0571272	-0.0452054	0.0380247	-0.171732	0.0258642	0.00576167	0.0217879	0.030354	0.017384	0.349417	0.0880664	0.340833	0.0558234	0.423571	0.051791	0.283845	0.0442393
2019-08-19	0.021232	0.0432458	0.104156	0.0305578	-0.022619	0.0222169	-0.017841	0.0210434	-0.103717	0.0533173	-0.087552	0.0336044	-0.068249	0.0345666	-0.15535	0.0227735	0.016833	0.0845816	-0.201404	0.0277315	0.123182	0.0560058	0.128721	0.0569944	-0.0420461	0.0430697	-0.12298	0.0233022	-0.0266497	0.0325898	0.023491	0.0158084	0.35618	0.0856748	0.387216	0.0539432	0.403921	0.0515243	0.277403	0.0421372
2019-08-20	0.0418398	0.0437446	0.138451	0.0272345	-0.031582	0.0242354	0.0186503	0.0241769	-0.101197	0.0561112	-0.013559	0.0357878	-0.060591	0.0350968	-0.229441	0.0252174	0.0170497	0.0765312	-0.210982	0.0251665	0.096703	0.046475	0.165428	0.0553511	-0.0649756	0.0465779	-0.114016	0.0188828	-0.0993717	0.0366806	0.018461	0.0216211	0.346283	0.0842073	0.396134	0.0526746	0.378806	0.0526084	0.263909	0.0393522
2019-08-21	0.0401658	0.040052	0.149114	0.0193942	-0.050737	0.0257836	0.0221203	0.0237326	-0.0913923	0.0555731	-0.014452	0.0343006	-0.082654	0.0337775	-0.177071	0.0277654	0.072247	0.0825965	-0.149964	0.0320353	0.16747	0.0520349	0.199235	0.0555724	-0.0769757	0.0388342	-0.186208	0.029939	-0.0655343	0.0209622	0.020815	0.0131279	0.33435	0.0879536	0.413368	0.0524135	0.34402	0.0564574	0.245663	0.0424407
2019-08-22	0.02701	0.034817	0.125094	0.0230521	-0.04662	0.0182403	0.002556	0.0186578	-0.112845	0.0526389	-0.040981	0.0302948	-0.087362	0.0337169	-0.210192	0.0267628	0.0624487	0.0849401	-0.148764	0.033343	0.186526	0.0557044	0.149584	0.0547731	-0.0685801	0.047149	-0.184043	0.0352817	-0.0547703	0.0277852	0.033073	0.0143602	0.265905	0.089599	0.358052	0.0503503	0.244215	0.0554455	0.195447	0.0491794
2019-08-23	-0.000270667	0.0456559	0.065021	0.0276132	-0.072825	0.0282117	0.006992	0.0229362	-0.126074	0.0549258	-0.054351	0.0349189	-0.130746	0.0267968	-0.193126	0.0328549	0.062923	0.0803912	-0.205793	0.0246713	0.264958	0.0572432	0.129604	0.050767	-0.062513	0.0480222	-0.174633	0.0331112	-0.032949	0.0292622	0.020043	0.0188016	0.31783	0.0918577	0.372376	0.0499078	0.334984	0.0571312	0.246129	0.0517983
2019-08-24	-0.0147997	0.0510042	0.062408	0.0257143	-0.094149	0.0367456	-0.012658	0.0242893	-0.116428	0.0509536	-0.051091	0.0337955	-0.11204	0.0235622	-0.186154	0.0299826	0.0602027	0.0868754	-0.18891	0.0258592	0.23084	0.0637735	0.138678	0.0530244	-0.0518487	0.0474028	-0.150244	0.0273462	-0.0138507	0.0345957	0.00854867	0.0173884	0.311038	0.0860065	0.325766	0.0484975	0.295751	0.0566399	0.311596	0.0428607
2019-08-25	-0.0318457	0.0514734	0.020484	0.0256233	-0.082761	0.0346368	-0.03326	0.0281646	-0.0941927	0.0478841	-0.055983	0.0317986	-0.087343	0.0193545	-0.139252	0.0301188	0.013056	0.0844445	-0.210764	0.0280168	0.119574	0.0598476	0.130358	0.0525756	-0.0614917	0.0349574	-0.170469	0.0260736	0.016404	0.0173008	-0.03041	0.0155843	0.320872	0.0844922	0.323525	0.0513592	0.303524	0.051192	0.335566	0.0433652
2019-08-26	-0.0478863	0.056468	0.03195	0.0241885	-0.184663	0.0474735	0.009054	0.0187034	-0.0841317	0.0515345	-0.035854	0.0336433	-0.097227	0.0215297	-0.119314	0.0325639	-0.00926033	0.085916	-0.167266	0.0239739	0.11685	0.0617847	0.022635	0.0546759	-0.0606425	0.0340354	-0.176004	0.0211174	0.024487	0.0216701	-0.0304105	0.0155842	0.328695	0.0835641	0.299443	0.0499993	0.340815	0.045245	0.345827	0.0493552
2019-08-27	-0.0139217	0.0438907	0.035797	0.0251035	-0.077019	0.0312912	-0.000543	0.0178063	-0.0851067	0.0514171	-0.020433	0.0347165	-0.083872	0.0225654	-0.151015	0.0304842	0.00812933	0.0820203	-0.161996	0.0214111	0.149654	0.0563972	0.03673	0.0555721	-0.0779249	0.0427021	-0.204795	0.0290375	-0.033055	0.0229028	0.004075	0.0213484	0.337393	0.0838296	0.275948	0.0540398	0.326096	0.0429211	0.410135	0.0475908
2019-08-28	0.0220793	0.0417767	0.085269	0.0190425	-0.065024	0.0279897	0.045993	0.0244796	-0.0824267	0.0445408	-0.031316	0.0342063	-0.076796	0.0213175	-0.139168	0.0189572	0.0373853	0.0819117	-0.128231	0.0242522	0.256193	0.0570152	-0.015806	0.0535782	-0.0954403	0.0422377	-0.234567	0.0309497	-0.015486	0.0235057	-0.036268	0.0165415	0.315325	0.0897671	0.259018	0.0535128	0.322	0.04548	0.364956	0.0559114
2019-08-29	0.00830667	0.0483555	0.072277	0.0202689	-0.100865	0.0345008	0.053508	0.02715	-0.0728672	0.045246	0.003821	0.0304323	-0.110879	0.021358	-0.111544	0.0257858	0.0534217	0.0878562	-0.160784	0.0310948	0.311149	0.0609328	0.0099	0.0551274	-0.117269	0.0496913	-0.241336	0.0367184	-0.068167	0.0256216	-0.042305	0.0215526	0.250218	0.0953504	0.19774	0.0524904	0.301322	0.0473625	0.251591	0.0639784
2019-08-30	0.0164543	0.0466559	0.03693	0.0235563	-0.037027	0.0337754	0.04946	0.0219338	-0.098938	0.0504882	-0.040279	0.0349239	-0.124383	0.0183983	-0.132152	0.0314783	0.0388157	0.0830688	-0.159326	0.0296712	0.26367	0.0529634	0.012103	0.0567003	-0.0885918	0.0479544	-0.181907	0.0306035	-0.0496013	0.0310362	-0.034267	0.0199951	0.223726	0.0926418	0.244996	0.0535486	0.217455	0.0496392	0.208726	0.0570176
2019-08-31	0.0171207	0.043821	0.018948	0.0236898	-0.018435	0.0284448	0.050849	0.0234513	-0.129831	0.0461098	-0.175885	0.0252674	-0.096983	0.0180995	-0.116625	0.0340599	0.0367127	0.0834279	-0.234157	0.0298802	0.315994	0.0536428	0.028301	0.0564786	-0.0903848	0.0413892	-0.208986	0.0273478	-0.0527253	0.0225837	-0.009443	0.021334	0.213961	0.0904941	0.231552	0.0535893	0.122022	0.0467604	0.28831	0.0559539
2019-09-01	0.0235133	0.0446912	0.057117	0.021748	-0.037704	0.02938	0.051127	0.0257127	-0.109738	0.0488054	-0.151846	0.02515	-0.097128	0.0165859	-0.080241	0.0383973	0.0704287	0.0836208	-0.154455	0.0267121	0.32353	0.0526227	0.042211	0.0592432	-0.0714753	0.0409094	-0.212523	0.0288446	0.022475	0.0219706	-0.024378	0.0189435	0.177298	0.084809	0.150565	0.0495148	0.086054	0.0451859	0.295276	0.0519527
2019-09-02	-0.0213493	0.0506475	0.055255	0.0228229	-0.150302	0.0390613	0.030999	0.0227706	-0.114184	0.0477976	-0.138503	0.0239622	-0.095289	0.0177106	-0.10876	0.0373732	0.045103	0.0853409	-0.144282	0.0268519	0.316228	0.0528152	-0.036637	0.0614215	-0.0613587	0.0389399	-0.188063	0.0260597	0.016329	0.0215319	-0.012342	0.0193285	0.294253	0.08665	0.164693	0.0517938	0.216996	0.0518698	0.501071	0.0462078
2019-09-03	0.0122593	0.0499073	0.054725	0.0220635	-0.055644	0.0378246	0.037697	0.0239424	-0.0558734	0.0571202	-0.125558	0.023119	-0.091539	0.0235725	0.049477	0.0466107	-0.000480333	0.0842645	-0.175292	0.0248513	0.263381	0.0567797	-0.08953	0.0570876	-0.0635416	0.042954	-0.152476	0.0295798	-0.00625567	0.0282858	-0.031893	0.013038	0.308387	0.0917237	0.249904	0.0565697	0.193223	0.050148	0.482033	0.051945
2019-09-04	0.013694	0.0488748	0.061143	0.022664	-0.048805	0.0370125	0.028744	0.0224759	-0.0663367	0.0589534	-0.137008	0.0313075	-0.124725	0.0224809	0.062723	0.0446089	-0.0629656	0.0793396	-0.143004	0.0158777	0.076776	0.0518704	-0.122669	0.0578977	-0.0564359	0.0466483	-0.15789	0.0302584	0.0126133	0.0268863	-0.024031	0.0231866	0.345473	0.0856143	0.34538	0.0523715	0.314606	0.049581	0.376434	0.0461386
2019-09-05	-0.0184447	0.0529376	0.008037	0.0301947	-0.071981	0.037254	0.00861	0.0224234	-0.123831	0.041948	-0.164829	0.0281909	-0.10187	0.0173509	-0.104793	0.0257654	-0.0485923	0.0744191	-0.161945	0.022153	0.106114	0.0494449	-0.089946	0.0510162	-0.0807312	0.0513239	-0.168174	0.0363098	-0.041856	0.0301145	-0.0321635	0.0202201	0.35708	0.0860449	0.400416	0.0501758	0.320218	0.052327	0.350605	0.0463467
2019-09-06	-0.016757	0.0514351	-0.010519	0.03119	-0.04833	0.0323097	0.008578	0.0250766	-0.122843	0.0415638	-0.137976	0.0201351	-0.121895	0.0236869	-0.108657	0.0275872	-0.0108186	0.0817472	-0.148486	0.0410069	0.145654	0.0503074	-0.0296237	0.0497011	-0.049103	0.0525136	-0.097479	0.0378612	-0.041789	0.032203	-0.008041	0.0169462	0.328354	0.0863729	0.382792	0.0492242	0.353699	0.0533557	0.24857	0.0468021
2019-09-07	-0.0284483	0.0545068	-0.045018	0.0307398	-0.041983	0.0385633	0.001656	0.0232149	-0.105178	0.046777	-0.128202	0.0195487	-0.098118	0.0216553	-0.089214	0.0365648	0.0333172	0.0876343	-0.1279	0.0360122	0.195871	0.0548025	0.0319807	0.0581342	-0.019315	0.0452004	-0.092982	0.0373498	0.046841	0.0151511	-0.011804	0.0204576	0.310044	0.0939956	0.31746	0.0487809	0.3533	0.0511014	0.259372	0.0620019
2019-09-08	-0.0342713	0.0506167	-0.047736	0.028869	-0.031465	0.0347539	-0.023613	0.0228211	-0.109056	0.0410233	-0.146703	0.0186829	-0.087342	0.0214912	-0.093122	0.0295294	0.0409117	0.0905219	-0.143467	0.0330584	0.1871	0.050793	0.079102	0.0672415	-0.005502	0.0448796	-0.090019	0.0323653	0.076951	0.0252022	-0.003438	0.0182077	0.302932	0.0857481	0.348133	0.0463088	0.263928	0.0472248	0.296736	0.0545714
2019-09-09	-0.0479247	0.0577458	-0.054003	0.0285014	-0.063415	0.0449083	-0.026356	0.0224832	-0.119415	0.0516741	-0.148399	0.0195334	-0.099852	0.0236132	-0.109993	0.0416062	0.104801	0.0939436	-0.152896	0.035819	0.398029	0.0542821	0.0692687	0.0677927	-0.0340636	0.0395141	-0.130365	0.0329354	0.0182473	0.0163341	0.009927	0.014485	0.307421	0.0963182	0.365011	0.0483936	0.298063	0.0593005	0.25919	0.0584696
2019-09-10	-0.0692757	0.0578513	-0.068875	0.0323443	-0.164518	0.0424362	0.025566	0.0223561	-0.101156	0.0488371	-0.112603	0.0227694	-0.103836	0.0199803	-0.087028	0.0383067	0.0949734	0.0945288	-0.131222	0.0392677	0.405809	0.0591808	0.0103333	0.0623808	-0.06907	0.0514309	-0.174117	0.0418491	-0.006228	0.0207898	-0.026865	0.0214843	0.351699	0.0950864	0.401433	0.0486343	0.309671	0.0601479	0.343994	0.0553023
2019-09-11	-0.0558207	0.0597236	-0.085456	0.0382004	-0.120946	0.0398962	0.03894	0.0227141	-0.120602	0.0540693	-0.177972	0.0308284	-0.096783	0.0200107	-0.08705	0.0396569	0.0799066	0.0909123	-0.176286	0.0410317	0.393323	0.0614585	0.0226827	0.0529556	-0.0634903	0.054865	-0.200491	0.0437052	0.042091	0.0210105	-0.032071	0.0256628	0.369472	0.0947561	0.372803	0.0520778	0.34383	0.0615994	0.391782	0.0497206
2019-09-12	-0.0425862	0.0525529	-0.028508	0.0373029	-0.099278	0.0346855	2.73333e-05	0.0129315	-0.133599	0.0478352	-0.195566	0.0305765	-0.103402	0.0189096	-0.101828	0.0315549	0.0432954	0.0890906	-0.218229	0.0430939	0.327892	0.0578066	0.0202233	0.0523301	-0.0455357	0.04878	-0.146667	0.0347205	0.033684	0.023143	-0.023624	0.0252661	0.340022	0.0903236	0.312676	0.0500844	0.331972	0.0555779	0.375417	0.0506063
2019-09-13	-0.0373973	0.0556177	-0.016468	0.0347012	-0.08163	0.0359698	-0.014094	0.0243993	-0.0904291	0.0519172	-0.122809	0.0317861	-0.0912682	0.0219486	-0.05721	0.0346885	0.0665956	0.0874164	-0.13407	0.0376793	0.280416	0.0578192	0.0534407	0.0536548	-0.0605709	0.0482354	-0.150216	0.0351416	-0.001762	0.0254838	-0.0297347	0.0210309	0.311989	0.0847257	0.291028	0.0426567	0.268169	0.051371	0.37677	0.0521524
2019-09-14	-0.0484073	0.0602274	-0.027614	0.0369115	-0.097839	0.0399121	-0.019769	0.0259212	-0.0755862	0.0510278	-0.084554	0.027966	-0.0735015	0.0221408	-0.068703	0.0364901	0.0781289	0.0869212	-0.106043	0.0350851	0.288477	0.0595512	0.0519527	0.0527066	-0.0140513	0.049729	-0.063759	0.039815	0.0329603	0.0237092	-0.0113553	0.018045	0.290736	0.0810026	0.290416	0.0426575	0.216364	0.0486986	0.365428	0.0486848
2019-09-15	-0.0514183	0.0665232	-0.037386	0.0395155	-0.149944	0.0467038	0.033075	0.0261268	-0.0349213	0.0624219	-0.037982	0.0316694	-0.03782	0.0210931	-0.028962	0.0494836	-0.0122856	0.0847079	-0.133672	0.0330523	0.161594	0.0552677	-0.0647787	0.0550314	-0.0133822	0.050777	-0.051058	0.0390384	0.0320643	0.0193734	-0.021153	0.0260571	0.276246	0.0832	0.306037	0.0416877	0.21918	0.048747	0.303522	0.0529916
2019-09-16	-0.0596897	0.0699412	-0.044038	0.0426004	-0.165676	0.0489615	0.030645	0.0260719	-0.0343087	0.0596239	-0.037966	0.0316705	-0.041422	0.0202374	-0.023538	0.0462864	-0.0243817	0.0843011	-0.158141	0.0321688	0.163718	0.0566706	-0.078722	0.0534817	-0.0391003	0.0472	-0.074712	0.0351356	-0.0340373	0.0229309	-0.00855167	0.021622	0.279483	0.08515	0.312908	0.0420122	0.209102	0.0499725	0.316439	0.0546649
2019-09-17	-0.0664643	0.0611793	-0.046311	0.0411603	-0.079781	0.0395727	-0.073301	0.0219712	-0.0810187	0.0632172	-0.1074	0.0322609	-0.065021	0.024905	-0.070635	0.0483259	0.0201074	0.0826645	-0.139431	0.0342171	0.172316	0.0562572	0.0274373	0.0499774	-0.0441922	0.0495001	-0.086787	0.036503	-0.032216	0.0282332	-0.0135737	0.0179076	0.2632	0.0805959	0.299017	0.0451978	0.268591	0.0475794	0.221992	0.0467874
2019-09-18	-0.099616	0.0601939	-0.061094	0.0424817	-0.140267	0.0391866	-0.097487	0.0168233	-0.0629166	0.0588924	-0.094962	0.0311412	-0.0779007	0.0209969	-0.015887	0.0453616	0.0243958	0.087887	-0.13929	0.0361618	0.182438	0.0627194	0.0300393	0.0498269	-0.037856	0.0545811	-0.079709	0.0458129	-0.007417	0.0218694	-0.026442	0.0200499	0.265072	0.0864948			0.300261	0.0492987	0.195937	0.0548465
2019-09-19	-0.0454687	0.0573882	-0.023934	0.0337321	-0.044168	0.0382046	-0.068304	0.0263811	-0.08405	0.0562267	-0.090246	0.0259118	-0.099438	0.0239181	-0.062466	0.0437944	0.00965844	0.0850856	-0.190317	0.030817	0.160027	0.0586633	0.0592653	0.0533712	-0.0274377	0.048369	-0.07575	0.0405402	0.0108623	0.0174416	-0.0174255	0.0197951	0.278807	0.0858187	0.312474	0.0468031	0.317007	0.050021	0.206939	0.0516935
2019-09-20	-0.0208843	0.0589131	-0.004971	0.0357836	-0.005212	0.0351048	-0.05247	0.0309505	-0.0696782	0.0602949	-0.0654127	0.0273891	-0.128081	0.0234313	-0.015541	0.0483351	0.0140221	0.0879401	-0.180453	0.0344624	0.15644	0.0590414	0.0660793	0.0553164	-0.0140502	0.0623694	-0.039869	0.0501782	-0.016873	0.0216411	0.0145913	0.0300626	0.302925	0.0907739	0.323433	0.0522121	0.339325	0.0518728	0.246016	0.0531321
2019-09-21	-0.0458053	0.0621797	0.010539	0.0368619	-0.068081	0.0422536	-0.079874	0.0268727	-0.0375027	0.0615727	-0.064244	0.0234856	-0.109615	0.0248671	0.061351	0.0511981	0.0130839	0.0836096	-0.111619	0.0341463	0.134793	0.0503981	0.0160777	0.0573116	-0.0134378	0.0600745	-0.111724	0.050777	0.048836	0.0239241	0.0225747	0.0214075	0.276556	0.0940389	0.352596	0.0518942	0.209879	0.0565205	0.267194	0.0543667
2019-09-22	-0.047213	0.0677276	-0.055832	0.0366481	-0.07445	0.0482242	-0.011357	0.0303045	-0.001665	0.0599835	-0.019853	0.015185	-0.06971	0.0246117	0.084568	0.0525519	0.0574722	0.0878246	-0.110135	0.0379774	0.28071	0.0544427	0.00184167	0.0575055	-0.0356423	0.0577305	-0.096172	0.0484493	-0.007614	0.0271397	-0.003141	0.0157771	0.313439	0.095287	0.368432	0.0548979	0.264837	0.0533948	0.307047	0.0566995
2019-09-23	-0.029721	0.0619874	-0.037765	0.0356244	-0.073868	0.0426975	0.02247	0.027391	-0.037542	0.0620357	-0.037933	0.0171741	-0.072198	0.0247241	-0.002495	0.0542421	0.0550816	0.093294	-0.150909	0.0376094	0.31484	0.0622771	0.00131367	0.0584026	-0.0690261	0.0559211	-0.189827	0.0431018	-0.0292373	0.0297938	0.011986	0.0195379	0.33413	0.0896606	0.383462	0.0495722	0.339504	0.0507129	0.279423	0.0548619
2019-09-24	-0.0564417	0.0575081	-0.04283	0.0337525	-0.102624	0.0398337	-0.023871	0.0241087	-0.0681523	0.0568575	-0.125362	0.020913	-0.093622	0.0249275	0.014527	0.0466267	0.0749628	0.0985691	-0.149834	0.0443515	0.3385	0.0625213	0.0362223	0.0619669	-0.02787	0.049886	-0.154695	0.0446431	0.057925	0.0138865	0.01316	0.0174003	0.314323	0.089907	0.37301	0.0480307	0.327116	0.0476521	0.242844	0.059208
2019-09-25	-0.0665723	0.0592321	-0.050612	0.034996	-0.089394	0.043221	-0.059711	0.0203879	-0.06348	0.0578596	-0.09398	0.0191553	-0.065545	0.0258662	-0.030915	0.0480806	0.10081	0.0962333	-0.149834	0.0443515	0.33776	0.0624038	0.114503	0.0583057	-0.0370043	0.0503036	-0.150409	0.0451136	0.056529	0.0138609	-0.017133	0.0174094	0.312125	0.0920226	0.31811	0.0488724	0.369586	0.0502337	0.248679	0.059634
2019-09-26	-0.0456083	0.056776	-0.063132	0.0357515	-0.098487	0.0322923	0.024794	0.0300425	-0.0664971	0.0617401	-0.063156	0.0170103	-0.062771	0.0261399	-0.0735643	0.053284	0.0532236	0.0872865	-0.234014	0.0376333	0.316852	0.0569641	0.0768327	0.0543852	-0.05207	0.0542595	-0.159488	0.044226	0.025193	0.022649	-0.021915	0.0217985	0.265123	0.0909695	0.253236	0.0468126	0.33037	0.0551764	0.211763	0.0551326
2019-09-27	-0.0512753	0.0549296	-0.101776	0.0354267	-0.119427	0.0254053	0.067377	0.0334184	-0.0818381	0.0664887	-0.060125	0.0169979	-0.155792	0.0327356	-0.0295973	0.0553191	0.0366048	0.0827761	-0.205479	0.0321993	0.298602	0.0544785	0.016691	0.053359	-0.0813231	0.0519168	-0.242201	0.0440995	0.0137968	0.018116	-0.015565	0.0205523	0.271795	0.0970573	0.26587	0.0514081	0.333743	0.053972	0.215773	0.0621639
2019-09-28	-0.0561722	0.0526484	-0.0718537	0.0337633	-0.135682	0.017386	0.039019	0.0364639	-0.0771643	0.0709637	-0.101156	0.024227	-0.155179	0.0316763	0.024842	0.0586985	0.0444973	0.0892454	-0.175873	0.0287936	0.241639	0.0610265	0.0677257	0.0584076	-0.0768746	0.0524134	-0.291428	0.0423713	0.0379803	0.0149762	0.022824	0.026973	0.288828	0.0941599	0.26745	0.0525124	0.342638	0.0522994	0.256397	0.0580801
2019-09-29	-0.112758	0.0645376	-0.075465	0.0363968	-0.15494	0.0235311	-0.107869	0.047819	-0.049298	0.0707917	-0.062587	0.0193839	-0.161601	0.0319928	0.076294	0.0601014	0.0611593	0.0959071	-0.213869	0.0343228	0.226236	0.062257	0.171111	0.0643753	-0.0717731	0.0501077	-0.291541	0.0432017	0.0443823	0.0105744	0.031839	0.0230776	0.289126	0.0904987	0.329932	0.0529924	0.398351	0.0498007	0.139096	0.0538675
2019-09-30	-0.087139	0.0601401	-0.056935	0.0356286	-0.159286	0.0306969	-0.045196	0.037485	-0.0298193	0.0730438	-0.056525	0.0188579	-0.117978	0.0268025	0.085045	0.0652794	0.0608372	0.0968591	-0.245397	0.0371489	0.215064	0.0633836	0.212845	0.0631202	-0.0744156	0.0469128	-0.230923	0.0337757	0.012102	0.0162859	-0.004426	0.0281919	0.351154	0.0900413	0.326096	0.0515616	0.424426	0.0470453	0.302941	0.0568821
2019-10-01	-0.0820327	0.0538347	-0.025201	0.033553	-0.153155	0.0235814	-0.067742	0.0348753	-0.0440857	0.071212	-0.09369	0.0270298	-0.121187	0.0249572	0.08262	0.0609728	0.0529593	0.0971784	-0.216133	0.0349332	0.203701	0.0638108	0.17131	0.0644321	-0.0786349	0.0540475	-0.248553	0.0382537	0.011196	0.0267852	0.001452	0.0272093	0.371737	0.0902688	0.349045	0.0499931	0.4112	0.0485958	0.354966	0.0573376
2019-10-02	-0.0979232	0.0503028	-0.028894	0.0337466	-0.172209	0.0217373	-0.092666	0.0303155	-0.0662867	0.0734315	-0.148188	0.028067	-0.118777	0.0275592	0.068105	0.0620075	0.0775903	0.0921669	-0.202472	0.0308081	0.297535	0.0598839	0.137708	0.0629247	-0.083544	0.0529591	-0.292613	0.0437189	0.036671	0.0152019	0.00531	0.0257337	0.326638	0.0893251	0.368121	0.0491122	0.3672	0.0482642	0.244593	0.0568993
2019-10-03	-0.0946392	0.0515979	-0.021515	0.0342749	-0.168385	0.0234089	-0.094017	0.0306528	-0.049803	0.071234	-0.139565	0.0315583	-0.123626	0.0222518	0.113782	0.05986	0.0695198	0.0901859	-0.212797	0.0238693	0.287365	0.0639542	0.133991	0.0589373	-0.085847	0.0547959	-0.269081	0.0422884	-0.00301	0.0270084	0.01455	0.0220188	0.279523	0.0937346	0.376109	0.0507151	0.361746	0.0496447	0.100715	0.0612337
2019-10-04	-0.081636	0.0524803	-0.005671	0.0299414	-0.169399	0.0168111	-0.069838	0.0396874	-0.0508327	0.0718469	-0.082283	0.0248853	-0.154527	0.028721	0.084312	0.0609737	0.0383417	0.0983924	-0.165839	0.0433524	0.190333	0.0686192	0.090531	0.0556152	-0.094379	0.0501725	-0.260296	0.0391301	-0.0103267	0.0265042	-0.0125143	0.0168417	0.279575	0.0937448	0.349426	0.0544693	0.337571	0.0519236	0.151729	0.0559028
2019-10-05	-0.064309	0.0575194	0.011519	0.0276749	-0.171051	0.0301463	-0.033395	0.0404201	-0.0432153	0.0700169	-0.069263	0.0224695	-0.134578	0.0294618	0.074195	0.0594096	0.0274391	0.100141	-0.154899	0.0438033	0.117529	0.0684842	0.119687	0.0584753	-0.0843553	0.0490361	-0.26897	0.0397544	0.010693	0.0181198	0.005211	0.0222664	0.297429	0.0921439	0.314443	0.0532844	0.381393	0.0540783	0.19645	0.0522189
2019-10-06	-0.0776417	0.0537462	0.021805	0.0255137	-0.167087	0.0285317	-0.087643	0.0377313	-0.0489137	0.0727024	-0.071638	0.0257633	-0.152661	0.031308	0.077558	0.0603465	0.0196579	0.09996	-0.148465	0.0433125	0.11846	0.0673496	0.0889787	0.0598336	-0.0789067	0.0461391	-0.267971	0.0379973	-0.001224	0.0183237	0.032475	0.0186886	0.256827	0.0918925	0.275009	0.0494573	0.349259	0.0585029	0.146212	0.0507506
2019-10-07	-0.0948357	0.0648401	-0.017987	0.0332239	-0.183601	0.0417232	-0.082919	0.0368726	-0.0236247	0.0758193	-0.096596	0.0263952	-0.127488	0.0336638	0.15321	0.0625987	-0.0109539	0.0952365	-0.255684	0.0377699	0.162352	0.0661072	0.0604703	0.0572125	-0.072901	0.0460703	-0.257684	0.0380406	0.002188	0.0126766	0.036793	0.0226868	0.304848	0.0986487	0.343641	0.0498246	0.368751	0.0606306	0.202151	0.0597746
2019-10-08	-0.0912913	0.0690475	0.007791	0.0307534	-0.224432	0.0473763	-0.057233	0.0397149	0.000732333	0.0775124	-0.057653	0.0277512	-0.079748	0.0364232	0.139598	0.0625411	0.0207498	0.0907231	-0.256552	0.0331657	0.239661	0.0560016	0.0791403	0.0632024	-0.0738058	0.0516045	-0.254365	0.0393665	-0.0004455	0.0243321	0.033393	0.022831	0.274619	0.0950797	0.332163	0.0496519	0.334967	0.0546403	0.156728	0.0599106
2019-10-09	-0.0847667	0.064688	0.03182	0.0292641	-0.172289	0.042737	-0.113831	0.0387517	0.0182363	0.0803678	-0.06269	0.0303294	-0.074645	0.0376415	0.192044	0.0642046	0.00479722	0.0914598	-0.281702	0.0363582	0.223703	0.0600139	0.0723907	0.0586626	-0.0740918	0.0515236	-0.251128	0.0425965	0.0055575	0.0270014	0.023295	0.0105424	0.301768	0.0947015	0.362868	0.0528597	0.338428	0.0579857	0.204008	0.0530273
2019-10-10	-0.0656987	0.0577653	0.015804	0.0328255	-0.107731	0.035614	-0.105169	0.0314796	0.040165	0.0794056	-0.052918	0.0306151	-0.047105	0.0346664	0.220518	0.0645462	0.0200571	0.0877626	-0.207799	0.0324781	0.206103	0.0557487	0.0618673	0.0594939	-0.067854	0.0411341	-0.199871	0.0347779	-0.012994	0.0178783	0.009303	0.0127623	0.305918	0.0913509	0.340561	0.0469274	0.332562	0.0565305	0.244632	0.0542872
2019-10-11	-0.054917	0.0746911	-0.064096	0.0386166	-0.114007	0.0363995	0.013352	0.0525604	-0.00332367	0.0750145	-0.099929	0.0335512	-0.065947	0.035403	0.155905	0.0569922	0.0590611	0.0894197	-0.246312	0.0354269	0.191013	0.0568496	0.232482	0.0592364	-0.0861568	0.0460174	-0.240044	0.0378678	0.00750267	0.0179047	-0.025929	0.019054	0.375395	0.0881388	0.34812	0.0474888	0.412609	0.0552114	0.365456	0.0496485
2019-10-12	-0.0502637	0.0757609	-0.070793	0.0379192	-0.144729	0.0378622	0.064731	0.0535565	-0.057036	0.0707688	-0.143911	0.0277106	-0.07898	0.0338151	0.051783	0.0556497	0.0593988	0.0874601	-0.281573	0.0348964	0.207702	0.0544917	0.252067	0.05884	-0.127602	0.0499595	-0.378811	0.0415053	-0.008383	0.0210604	0.004387	0.0181583	0.357264	0.0909144	0.334044	0.0481764	0.387659	0.0560461	0.35009	0.0529461
2019-10-13	-0.0566213	0.0727362	-0.095927	0.039355	-0.111894	0.0392217	0.037957	0.0469403	-0.0182063	0.0667543	-0.116643	0.0294697	-0.06362	0.0322049	0.125644	0.0505027	0.0380421	0.0895668	-0.298669	0.035089	0.194185	0.0563878	0.21861	0.0600948	-0.075359	0.0543791	-0.273505	0.0449643	0.0356157	0.0215442	0.0118123	0.0217057	0.262309	0.0864371	0.338429	0.0459587	0.22234	0.0490646	0.226159	0.0543308
2019-10-14	-0.0621106	0.068625	-0.091015	0.0372343	-0.0738667	0.0321286	-0.02145	0.0478618	-0.0246643	0.0651081	-0.124066	0.0241309	-0.05674	0.0309572	0.106813	0.0519463	0.00778944	0.0955282	-0.266499	0.0401422	0.150662	0.0607819	0.139205	0.0618046	-0.0811166	0.052494	-0.23054	0.0405414	0.001169	0.0201679	-0.0139787	0.0265569	0.262806	0.0874867	0.338601	0.043239	0.282018	0.0558738	0.167798	0.0515987
2019-10-15	-0.0694439	0.0572343	-0.0105327	0.0273056	-0.074137	0.0315402	-0.123662	0.0391841	-0.0851873	0.0670282	-0.143648	0.0317981	-0.091049	0.0298131	-0.020865	0.05092	0.0253184	0.096716	-0.266499	0.0401422	0.212167	0.0638291	0.130287	0.0605677	-0.0764579	0.0454911	-0.217983	0.0391471	-0.025023	0.0174516	0.0136323	0.0152441	0.29105	0.085555	0.324939	0.0423735	0.354823	0.0528174	0.193388	0.0522921
2019-10-16	-0.0749439	0.0546533	-0.00799367	0.0257805	-0.10142	0.0367029	-0.115418	0.0312289	-0.11006	0.0657388	-0.263968	0.0329832	-0.063434	0.0273037	-0.002779	0.0498819	0.0211352	0.0945354	-0.224671	0.0389302	0.209266	0.0633222	0.0788107	0.0584096	-0.0786422	0.0531035	-0.234459	0.0411132	-0.00209567	0.0185449	0.000628	0.0280316	0.302596	0.085367	0.340816	0.0427201	0.389923	0.0495766	0.17705	0.0548149
2019-10-17	-0.0567207	0.0648837	-0.012246	0.0339268	-0.077071	0.0383349	-0.080845	0.0398661	-0.089801	0.0668768	-0.201479	0.0285889	-0.071215	0.0278246	0.003291	0.0536747	0.091441	0.0913954	-0.238077	0.0414497	0.349782	0.0583031	0.162618	0.056884	-0.0718307	0.0567304	-0.208396	0.04294	-0.024683	0.03177	0.017587	0.0191091	0.272411	0.0863386	0.370504	0.0457069	0.357646	0.0490156	0.089082	0.0544308
2019-10-18	-0.0425007	0.0594745	0.001461	0.029137	-0.064151	0.0357335	-0.064812	0.0375682	-0.0714163	0.0717839	-0.181981	0.0269214	-0.079349	0.0332502	0.047081	0.0576419	0.0505664	0.0902758	-0.249294	0.0377004	0.221992	0.059363	0.179001	0.0566076	-0.050114	0.0451768	-0.208206	0.0406116	0.020581	0.01663	0.037283	0.0107277	0.278909	0.0871895	0.390887	0.0451414	0.371345	0.0472546	0.074497	0.0577171
2019-10-19	-0.0661793	0.0637418	0.002215	0.029146	-0.129705	0.0414729	-0.071048	0.0386462	-0.069732	0.0712627	-0.164606	0.0300755	-0.107668	0.0300917	0.063078	0.0571692	0.0144279	0.0960749	-0.352991	0.0478561	0.21243	0.0582662	0.183845	0.0595419	-0.0689198	0.0462984	-0.265747	0.0416928	0.0338115	0.0128316	0.025176	0.0155114	0.281828	0.0855355	0.387459	0.045614	0.379557	0.049622	0.078468	0.0526625
2019-10-20	0.0110643	0.0637084	0.0244	0.0173692	-0.061525	0.0366047	0.070318	0.0491647	-0.061896	0.0627207	-0.137776	0.0258372	-0.090362	0.0309541	0.04245	0.0480434	-0.00473456	0.0939906	-0.35104	0.0486323	0.17286	0.0542392	0.163976	0.0593906	-0.0628095	0.0512522	-0.240732	0.0475517	0.0322345	0.0145684	0.020069	0.0123848	0.266713	0.0918372	0.359064	0.0454098	0.317287	0.0587015	0.123788	0.0540939
2019-10-21	-0.0147553	0.0696375	0.019506	0.023385	-0.137108	0.0441208	0.073336	0.0485375	-0.04658	0.0636697	-0.125333	0.0220011	-0.090756	0.0310797	0.076349	0.0510278	0.0424016	0.093786	-0.289333	0.0476653	0.195743	0.0544975	0.220795	0.0596143	-0.070191	0.0594277	-0.223445	0.04617	0.018585	0.0290086	-0.005713	0.0236322	0.239602	0.0945566	0.315927	0.0422976	0.278458	0.057592	0.124421	0.0619275
2019-10-22	-0.0242437	0.0568157	0.039874	0.0160646	-0.071571	0.0306746	-0.041034	0.0450447	-0.0196617	0.0695028	-0.12243	0.0241748	-0.071813	0.0339918	0.135258	0.0555947	0.00934289	0.0955085	-0.411436	0.0499885	0.221018	0.0550438	0.218447	0.0599434	-0.063814	0.057136	-0.219166	0.0480036	0.02265	0.0239467	0.005074	0.0196654	0.249125	0.0913311	0.219195	0.0385345	0.264121	0.0589089	0.264058	0.0581912
2019-10-23	-0.0677023	0.055108	0.035703	0.0265049	-0.089487	0.0299926	-0.149323	0.037879	-0.00390467	0.0702747	-0.092497	0.0262859	-0.064506	0.0362254	0.145289	0.0541784	0.0114062	0.0959407	-0.40239	0.0504343	0.206444	0.0565582	0.230165	0.0588401	-0.0717904	0.0537949	-0.248617	0.0491154	0.003204	0.0182847	0.0300417	0.0121342	0.267443	0.0954706	0.237308	0.0498522	0.27929	0.0562131	0.28573	0.0589024
2019-10-24	-0.0556473	0.0482522	0.009964	0.0277826	-0.041328	0.0263009	-0.135578	0.0294051	-0.018595	0.0741403	-0.123978	0.0328331	-0.062792	0.0381859	0.130985	0.0544114	0.0264209	0.0938952	-0.414553	0.0479516	0.252581	0.0535682	0.241235	0.0603937	-0.0558128	0.0488039	-0.236488	0.0454366	0.0405478	0.0135997	0.0285017	0.0115059	0.271984	0.0988598	0.25528	0.0522568	0.276644	0.059481	0.284028	0.0591988
2019-10-25	-0.050933	0.0622125	0.0053	0.029298	-0.02754	0.0329983	-0.130559	0.0438535	-0.0684067	0.0669202	-0.150963	0.0301941	-0.060998	0.0328178	0.006741	0.0498961	-0.0161586	0.0878177	-0.427355	0.0422348	0.228756	0.0474635	0.150123	0.0606249	-0.0498353	0.0543778	-0.179912	0.0469204	0.00131813	0.0185439	0.029088	0.0202866	0.259243	0.0933027	0.30404	0.0521535	0.256665	0.048918	0.217024	0.0599369
2019-10-26	-0.05652	0.0718641	-0.057718	0.0391259	-0.042536	0.0335344	-0.069306	0.0500904	-0.0340267	0.0701024	-0.116159	0.0227264	-0.035809	0.0348129	0.049888	0.0564439	-0.0367816	0.0908955	-0.44485	0.0413859	0.192014	0.0523328	0.142491	0.0617291	-0.0645927	0.0513263	-0.204759	0.0402136	0.0164138	0.0228145	-0.005433	0.0222879	0.295347	0.0930638	0.327805	0.0514969	0.306073	0.0497949	0.252164	0.0594088
2019-10-27	-0.0469403	0.0695504	-0.097554	0.0427366	-0.04818	0.0274794	0.004913	0.0474945	-0.00300267	0.0763619	-0.089501	0.0284284	-0.062585	0.0323624	0.143078	0.0630526	-0.0311596	0.0932056	-0.438986	0.0466176	0.190766	0.056082	0.154741	0.0580422	-0.0463034	0.0485624	-0.176052	0.0418193	0.0388048	0.0185195	-0.001663	0.0163244	0.301522	0.0914347	0.309098	0.0515852	0.309913	0.0516371	0.285555	0.0550717
2019-10-28	-0.0168853	0.0797406	-0.103781	0.0428803	-0.027009	0.0349878	0.080134	0.0574082	0.003186	0.0782971	-0.103871	0.0293008	-0.01769	0.0305983	0.131119	0.0658456	-0.0405313	0.0961502	-0.456753	0.0488728	0.206777	0.0608113	0.128382	0.0561988	-0.0327081	0.0448805	-0.156236	0.0388818	0.0193316	0.0144323	0.03878	0.0171513	0.295911	0.0917692	0.320618	0.0523566	0.297295	0.0563612	0.269821	0.0500378
2019-10-29	-0.051014	0.0739888	-0.088671	0.0375172	-0.001744	0.0291898	-0.062627	0.0566988	-0.030547	0.0729307	-0.159059	0.0242756	-0.02653	0.0282279	0.093948	0.0627118	0.00143678	0.0993432	-0.402499	0.0479847	0.223467	0.0692968	0.183342	0.0525785	-0.0412488	0.0483589	-0.183702	0.0415368	0.0209293	0.0142304	0.0390263	0.0202675	0.323028	0.0935809	0.35976	0.051082	0.302904	0.0567914	0.30642	0.0540625
2019-10-30	-0.0868837	0.0683027	-0.131709	0.0432467	-0.042016	0.035006	-0.086926	0.0396178	-0.0235173	0.0669676	-0.132809	0.0235317	-0.01479	0.028327	0.077047	0.055933	0.00688833	0.0979377	-0.40655	0.0459555	0.269079	0.0699731	0.158136	0.0508296	-0.0493011	0.0519943	-0.203384	0.044529	0.0151433	0.0176131	0.0403373	0.0202572	0.265887	0.0955871	0.373302	0.0497332	0.218739	0.0563092	0.205621	0.0590997
2019-10-31	-0.0859747	0.0622674	-0.112408	0.0433124	-0.057599	0.0344325	-0.087917	0.0285598	-0.0854037	0.0643405	-0.136346	0.025282	-0.021132	0.0281949	-0.098733	0.0520151	0.012759	0.0949631	-0.369228	0.042646	0.264147	0.0634365	0.143358	0.0563482	-0.0917055	0.0519063	-0.236006	0.0441871	-0.0377215	0.0202013	-0.001389	0.0182665	0.268174	0.0909118	0.35002	0.0480033	0.264725	0.0555661	0.189778	0.0536008
2019-11-01	-0.0872347	0.0596644	-0.130059	0.0442554	-0.019695	0.0283634	-0.11195	0.0282278	-0.016063	0.0720253	-0.124711	0.0355115	-0.065152	0.0327933	0.141674	0.0533964	-0.0123124	0.103693	-0.352622	0.0493936	0.243753	0.0674128	0.0719317	0.0613838	-0.0693487	0.0578368	-0.239079	0.0530172	-0.0125117	0.0173939	0.0435447	0.0152223	0.285936	0.0870646	0.369008	0.0464594	0.347747	0.0532181	0.141052	0.0508882
2019-11-02	-0.113507	0.0633784	-0.152312	0.0447973	-0.078043	0.0345614	-0.110167	0.0285575	-0.0189954	0.0703811	-0.08719	0.0348166	-0.061489	0.0331624	0.0916927	0.0513961	0.0254152	0.0993947	-0.326411	0.0457034	0.261526	0.0643634	0.141131	0.0603975	-0.0308094	0.0537661	-0.203074	0.0475596	0.0416648	0.0170166	0.068981	0.0184207	0.280699	0.0904996	0.400053	0.0491319	0.348883	0.054637	0.09316	0.0528303
2019-11-03	-0.176081	0.0646106	-0.177231	0.0447934	-0.148373	0.0311183	-0.202638	0.0346371	-0.0338448	0.0670869	-0.088469	0.0348324	-0.066322	0.0350329	0.0532567	0.0453879	0.0628507	0.0926815	-0.327327	0.0470376	0.303502	0.0574837	0.212377	0.0554341	-0.0451841	0.0518993	-0.229631	0.0439768	0.0418468	0.0198258	0.052232	0.0191445	0.29617	0.0965662	0.418189	0.0543545	0.304609	0.0605256	0.165711	0.0520313
2019-11-04	-0.126835	0.0731189	-0.180759	0.0440271	-0.128301	0.0329396	-0.0714463	0.0481972	-0.0263743	0.0741777	-0.08245	0.0381687	-0.06271	0.0363951	0.066037	0.052162	0.062754	0.0955738	-0.411235	0.0473989	0.312902	0.0568069	0.286595	0.0605034	-0.0523312	0.0500863	-0.232038	0.0439035	0.0400398	0.0208722	0.0350047	0.0120611	0.296267	0.0949852	0.350287	0.0556777	0.3446	0.0578345	0.193915	0.0507677
2019-11-05	-0.119066	0.0825175	-0.133827	0.0412123	-0.211533	0.0429983	-0.0118393	0.0571125	-0.036417	0.0751013	-0.105342	0.0387575	-0.07619	0.0325311	0.072281	0.0554958	0.100555	0.0963023	-0.281615	0.0422082	0.275577	0.0607706	0.307703	0.0616405	-0.0755646	0.0561449	-0.258129	0.049698	0.0033845	0.0149096	0.0280508	0.021449	0.297877	0.0924814	0.386398	0.0489572	0.333153	0.055663	0.174079	0.0552958
2019-11-06	-0.125494	0.0860278	-0.136325	0.0427946	-0.240582	0.0474632	0.000425	0.0575904	-0.0264136	0.0702247	-0.056583	0.036257	-0.046745	0.0352137	0.0240873	0.0487538	0.0544442	0.0955555	-0.272429	0.0408524	0.147564	0.0608013	0.288198	0.0613607	-0.0261595	0.0594843	-0.135587	0.0548012	0.015621	0.0148295	0.0414875	0.0177565	0.302006	0.091894	0.416524	0.0478591	0.307655	0.0565742	0.181839	0.054345
2019-11-07	-0.0577622	0.0878897	-0.118846	0.0409622	-0.115921	0.0404926	0.06148	0.0663856	0.0207617	0.0704906	-0.027513	0.0319098	-0.024733	0.034703	0.114531	0.0524061	0.0387061	0.0964149	-0.292457	0.0402659	0.215276	0.059369	0.193299	0.064419	-0.029162	0.0624241	-0.145767	0.0560402	0.005737	0.0225447	0.052544	0.0157479	0.297257	0.0880364	0.412898	0.0459175	0.343161	0.055396	0.135713	0.0507273
2019-11-08	-0.0887179	0.0879768	-0.170958	0.0465691	-0.0842087	0.0405151	-0.010987	0.0626879	-0.000423667	0.075068	-0.080292	0.0343369	-0.054319	0.0393963	0.13334	0.0538899	-0.0112022	0.0932336	-0.44232	0.036897	0.228315	0.0564257	0.180398	0.0643992	-0.050966	0.0628982	-0.169037	0.0559061	-0.024543	0.0232602	0.040682	0.0170192	0.293481	0.0823486	0.407921	0.0414773	0.354598	0.0480225	0.117923	0.0524859
2019-11-09	-0.103629	0.076902	-0.130894	0.0444274	-0.114252	0.0396979	-0.065741	0.048623	-0.0169777	0.0736929	-0.08917	0.0307073	-0.095465	0.0333971	0.133702	0.0580719	0.0634924	0.0925548	-0.402154	0.0427729	0.293647	0.0569942	0.298984	0.0590637	-0.0584819	0.0573117	-0.199624	0.0502587	0.015941	0.0215451	0.008237	0.0171609	0.239156	0.0682874			0.364469	0.0460682	0.113843	0.0504073
2019-11-10	-0.126817	0.0742963	-0.147902	0.047052	-0.098498	0.0393058	-0.134051	0.0419655	0.000856444	0.0761193	-0.055586	0.0274197	-0.098935	0.0361643	0.15709	0.0611101	0.095845	0.0945815	-0.392494	0.0440457	0.282103	0.063253	0.397926	0.054815	-0.0725602	0.0550033	-0.219632	0.0497173	-1.12e-05	0.0168486	0.00196233	0.0164217	0.31184	0.0699846			0.383584	0.0444831	0.240096	0.0540286
2019-11-11	-0.102939	0.0765298	-0.102073	0.0407547	-0.157095	0.0414227	-0.049649	0.0497999	0.0216031	0.0821978	-0.005524	0.0377519	-0.100755	0.0363002	0.171088	0.0633527	0.0650904	0.10229	-0.385634	0.0488774	0.301951	0.0677988	0.278954	0.0589704	-0.0565657	0.0568473	-0.196952	0.0492279	0.0078153	0.024822	0.0194393	0.0138598	0.32175	0.0524009					0.32175	0.0524009
2019-11-12	-0.110293	0.0806384	-0.117392	0.0420529	-0.166263	0.0408691	-0.047223	0.0553518	0.0113781	0.0757535	0.001625	0.0377132	-0.114565	0.032594	0.147074	0.0570433	0.0469629	0.100861	-0.324976	0.046377	0.288239	0.067919	0.177626	0.0583875	-0.0405191	0.064145	-0.158838	0.0571563	0.0487028	0.0215685	-0.011422	0.0195587	0.370629	0.048883					0.370629	0.048883
2019-11-13	-0.141908	0.0696169	-0.123422	0.0417654	-0.228592	0.0455424	-0.073709	0.0320635	0.0155937	0.0749412	-0.016432	0.0297862	-0.083061	0.0319162	0.146274	0.0609124	0.00230344	0.0971202	-0.424338	0.0446166	0.383223	0.0652546	0.0480253	0.0564227	-0.0610494	0.0617108	-0.18152	0.0573767	0.002048	0.0126307	-0.00367614	0.018884	0.174906	0.0540455					0.174906	0.0540455
2019-11-14	-0.122369	0.0687631	-0.093015	0.04363	-0.203709	0.0415785	-0.070384	0.033106	-0.0310523	0.0708091	-0.134576	0.0249112	-0.048218	0.0363823	0.089637	0.0554048	0.0239308	0.0983755	-0.406094	0.0441119	0.389983	0.0659863	0.0879033	0.058118	-0.0312539	0.0624919	-0.130368	0.0531973	0.0363985	0.0256119	0.000207857	0.0204772	0.121761	0.0474516					0.121761	0.0474516
2019-11-15	-0.143447	0.069812	-0.058015	0.0399361	-0.26097	0.0462342	-0.111356	0.033782	-0.0297967	0.0762428	-0.107507	0.0260652	-0.063102	0.0408527	0.081219	0.058861	0.0267561	0.0996348	-0.389518	0.0424104	0.295477	0.0673888	0.174309	0.0598932	-0.0400273	0.0600756	-0.141332	0.0521547	0.0171683	0.0207345	0.00408167	0.0214253	0.169064	0.0477283					0.169064	0.0477283
2019-11-16	-0.143105	0.0744778	-0.102561	0.0429968	-0.200924	0.0448558	-0.12583	0.0410631	-0.010526	0.0834707	-0.085474	0.0294686	-0.089722	0.0422537	0.143618	0.0656779	-0.00915644	0.101268	-0.36625	0.0449489	0.196824	0.0677685	0.141957	0.0603517	-0.0708151	0.0458743	-0.2523	0.037083	0.004184	0.019149	0.0356707	0.0190425	0.188023	0.0467388					0.188023	0.0467388
2019-11-17	-0.160714	0.0725458	-0.13668	0.0422718	-0.212748	0.043647	-0.132714	0.0396348	0.0276777	0.0823769	-0.017009	0.0232368	-0.06773	0.0432491	0.167772	0.0661477	0.056797	0.0970553	-0.323085	0.0417825	0.354648	0.0628207	0.138828	0.0610534	-0.0768087	0.0476036	-0.28889	0.0404431	0.0032575	0.0192211	0.0552063	0.0161558	0.24794	0.0488789					0.24794	0.0488789
2019-11-18	-0.145935	0.0679681	-0.135172	0.0423843	-0.177629	0.0400946	-0.125003	0.0348664	0.014471	0.0797182	-0.02797	0.0248923	-0.085457	0.0377948	0.15684	0.0656272	0.0402978	0.10328	-0.349369	0.0387646	0.289732	0.0719745	0.18053	0.0631166	-0.0653725	0.0503911	-0.255249	0.0439364	0.032765	0.0191606	0.0263665	0.0155476	0.257716	0.0477776					0.257716	0.0477776
2019-11-19	-0.118516	0.0785201	-0.182172	0.0453308	-0.193774	0.0435621	0.0203965	0.0470412	-0.0384531	0.0711956	-0.0947523	0.0329213	-0.092273	0.0330114	0.071666	0.0538074	0.0781068	0.0976805	-0.31368	0.0411381	0.380218	0.0634682	0.167782	0.0618136	-0.0819879	0.0473334	-0.268392	0.0431955	0.0250903	0.0128161	-0.002662	0.0145032	0.247143	0.0481904					0.247143	0.0481904
2019-11-20	-0.146889	0.0798938	-0.267839	0.0474728	-0.191979	0.0438996	0.0191505	0.0469275	-0.0569948	0.0768818	-0.108883	0.0382191	-0.113752	0.034022	0.051651	0.0573812	0.0740616	0.0887552	-0.34913	0.0411158	0.440277	0.052915	0.131038	0.0581978	-0.0712217	0.0497649	-0.285425	0.0419409	0.0518755	0.0215664	0.0198843	0.0158872	0.267	0.0537958					0.267	0.0537958
2019-11-21	-0.15422	0.0785003	-0.220907	0.0463606	-0.1978	0.0447001	-0.043953	0.0448876	-0.0242603	0.075156	-0.128319	0.0391291	-0.109499	0.033249	0.165037	0.0548803	0.0341513	0.0918631	-0.470791	0.0460447	0.454786	0.0517388	0.118459	0.0603475	-0.091462	0.0537492	-0.307791	0.0422485	0.0060585	0.027857	0.0273465	0.0181114	0.306768	0.0582708					0.306768	0.0582708
2019-11-22	-0.0982617	0.0786849	-0.072186	0.0436128	-0.222103	0.0422904	-0.000496	0.0500075	-0.013794	0.0719609	-0.094292	0.0326323	-0.112013	0.0333847	0.164923	0.0547629	0.0786676	0.0940288	-0.393556	0.0423838	0.48849	0.0543623	0.141069	0.0639513	-0.104747	0.0466624	-0.316694	0.0399042	-0.0158135	0.019584	0.0182655	0.014195	0.351062	0.0550824					0.351062	0.0550824
2019-11-23	-0.0917497	0.0798295	-0.052564	0.0443404	-0.191562	0.0423614	-0.031123	0.0511096	-0.022261	0.0746348	-0.088551	0.0330923	-0.148004	0.0313633	0.169772	0.0590898	0.0952546	0.0973445	-0.368137	0.0442448	0.479862	0.054949	0.174039	0.0670742	-0.094983	0.0521021	-0.324717	0.0447829	0.0129865	0.0219366	0.0267815	0.0150964	0.33985	0.0548412					0.33985	0.0548412
2019-11-24	-0.0866613	0.0787672	-0.040045	0.0454615	-0.174618	0.0396379	-0.045321	0.0506593	-0.00881333	0.0728902	-0.029408	0.0306238	-0.161515	0.0307894	0.164483	0.0585421	0.0946519	0.0980372	-0.378315	0.0451558	0.461014	0.0592064	0.201257	0.0637719	-0.0721802	0.0536819	-0.287108	0.0485558	0.0536608	0.0155726	0.0169065	0.0167799	0.30399	0.0504327					0.30399	0.0504327
2019-11-25	-0.0901647	0.077422	-0.027881	0.0434265	-0.200384	0.043355	-0.042229	0.0472085	-0.006735	0.0748739	-0.022123	0.0369189	-0.162565	0.0285643	0.164483	0.0585421	0.0904497	0.10127	-0.389075	0.0453581	0.411586	0.0654087	0.248838	0.0626092	-0.0620481	0.0529614	-0.245943	0.046788	0.0381358	0.0128045	0.021663	0.0212565	0.325609	0.0480954					0.325609	0.0480954
2019-11-26	-0.093572	0.0751192	-0.071367	0.0450846	-0.180124	0.0418914	-0.029225	0.0430742	-0.0107167	0.0762345	-0.049342	0.0415321	-0.147291	0.0256827	0.164483	0.0585421	0.0766707	0.096138	-0.353944	0.0367183	0.333121	0.0648762	0.250835	0.0607072	-0.0593593	0.0539508	-0.216843	0.0471568	0.0124282	0.0160925	0.026337	0.020687	0.306743	0.0421912					0.306743	0.0421912
2019-11-27	-0.092874	0.0760188	-0.09148	0.043153	-0.174292	0.0422538	-0.01285	0.0461658	-0.0263227	0.0705452	-0.10435	0.0295442	-0.139101	0.0260112	0.164483	0.0585421	0.0806874	0.0964941	-0.291699	0.0398078	0.367683	0.0599161	0.166078	0.0643157	-0.031724	0.0473682	-0.172977	0.0398682	0.0224905	0.0149728	0.0553145	0.0207385	0.312782	0.0476623					0.312782	0.0476623
2019-11-28	-0.114194	0.0750431	-0.137215	0.0427363	-0.192369	0.0409061	-0.012998	0.0461711	-0.00527033	0.0717034	-0.098647	0.033016	-0.081647	0.0249828	0.164483	0.0585421	0.104123	0.0925003	-0.272114	0.0409409	0.421538	0.0551296	0.162946	0.0619748	-0.0452383	0.0461138	-0.203059	0.0391017	0.0206115	0.0180252	0.0467325	0.0165116	0.310135	0.0467553					0.310135	0.0467553
2019-11-29	-0.171418	0.0731599	-0.203767	0.045346	-0.266611	0.0490849	-0.043877	0.029779	-0.00208	0.0718819	-0.089076	0.0334019	-0.081647	0.0249828	0.164483	0.0585421	0.090305	0.0918343	-0.273079	0.0453341	0.403346	0.0550108	0.140648	0.0578978	-0.0432466	0.043891	-0.220787	0.0355535	0.0261932	0.014054	0.064854	0.0215604	0.312549	0.0537667					0.312549	0.0537667
2019-11-30	-0.144376	0.0705066	-0.155643	0.0445777	-0.254485	0.0466203	-0.022999	0.0284702	0.00548233	0.0698115	-0.086097	0.0295059	-0.061939	0.0239971	0.164483	0.0585421	0.054676	0.100096	-0.332349	0.050035	0.310009	0.0643307	0.186368	0.0581149	-0.0435794	0.0508604	-0.258562	0.0380483	0.0581098	0.0258816	0.069714	0.0216621	0.347783	0.055232					0.347783	0.055232
2019-12-01	-0.143358	0.0705517	-0.154683	0.0446353	-0.249967	0.0450996	-0.025424	0.0308423	0.0167897	0.0704763	-0.061832	0.0300938	-0.052282	0.0251812	0.164483	0.0585421	0.0514873	0.101291	-0.426941	0.0509495	0.404111	0.0610183	0.177292	0.062775	-0.069703	0.0624129	-0.256064	0.0531477	0.0635595	0.0255058	-0.0166045	0.0204973	0.386925	0.0535787					0.386925	0.0535787
2019-12-02			-0.154683	0.0446353	-0.249967	0.0450996	-0.025424	0.0308423			-0.061832	0.0300938	-0.052282	0.0251812	0.164483	0.0585421			-0.426941	0.0509495	0.404111	0.0610183	0.177292	0.062775			-0.256064	0.0531477	0.0635595	0.0255058	-0.0166045	0.0204973							0.386925	0.0535787

## Sheet: panel B
date	Center group mean	Center group pooled sem	Center individual7 mean	Center individual7 sem	Center individual8 mean	Center individual8 sem	Center individual9 mean	Center individual9 sem	Center-left group mean	Center-left group pooled sem	Center-left individual4 mean	Center-left individual4 sem	Center-left individual5 mean	Center-left individual5 sem	Center-left individual6 mean	Center-left individual6 sem	Center-right group mean	Center-right group pooled sem	Center-right individual10 mean	Center-right individual10 sem	Center-right individual11 mean	Center-right individual11 sem	Center-right individual12 mean	Center-right individual12 sem	Left group mean	Left group pooled sem	Left individual1 mean	Left individual1 sem	Left individual2 mean	Left individual2 sem	Left individual3 mean	Left individual3 sem	Right group mean	Right group pooled sem	Right individual13 mean	Right individual13 sem	Right individual14 mean	Right individual14 sem	Right individual15 mean	Right individual15 sem
2019-07-11	-0.0308333		0	0	-0.04625	0.023125	-0.04625	0.023125	-0.00344444	0.303568	-0.14085	0.075775	0.0736	0.0456062	0.0569167	0.114738	-0.0519667		0.1841	0.0824341	-0.2924	0.1224	-0.0476	0.04505	-0.408628	0.337992	-0.44025	0.175875	-0.44025	0.120052	-0.345383	0.127749	0.0180556		0.0691667	0.0730333	0.3034	0.25095	-0.3184	0.181522
2019-07-12	-0.023125	0.0517091	0	0	-0.04625	0.023125	-0.023125	0.023125	-0.0177992	0.133318	-0.065075	0.075775	-0.0114625	0.0456062	0.02314	0.0752431	-0.0519667		0.1841	0.0824341	-0.2924	0.1224	-0.0476	0.04505	-0.408628	0.337992	-0.44025	0.175875	-0.44025	0.120052	-0.345383	0.127749	0.0180556		0.0691667	0.0730333	0.3034	0.25095	-0.3184	0.181522
2019-07-13	-0.0205556	0.0407887	0	0	-0.04625	0.023125	-0.0154167	0.0154167	-0.0345683	0.141524	-0.065075	0.075775	-0.06177	0.0614719	0.02314	0.0752431	-0.0669833	0.100735	0.1841	0.0824341	-0.2924	0.1224	-0.09265	0.04505	-0.350003	0.312482	-0.264375	0.175875	-0.44025	0.120052	-0.345383	0.127749	0.101706	0.561141	0.0691667	0.0730333	0.55435	0.25095	-0.3184	0.181522
2019-07-14	-0.0205556	0.0407887	0	0	-0.04625	0.023125	-0.0154167	0.0154167	-0.0345683	0.141524	-0.065075	0.075775	-0.06177	0.0614719	0.02314	0.0752431	-0.0669833	0.100735	0.1841	0.0824341	-0.2924	0.1224	-0.09265	0.04505	-0.284236	0.239709	-0.264375	0.175875	-0.24295	0.120052	-0.345383	0.127749	0.0773611	0.369621	-0.00386667	0.0730333	0.55435	0.25095	-0.3184	0.181522
2019-07-15	-0.0192708	0.026493	0	0	-0.04625	0.023125	-0.0115625	0.0115625	-0.113812	0.177254	-0.245817	0.185961	-0.118758	0.0759399	0.02314	0.0752431	-0.0669833	0.100735	0.1841	0.0824341	-0.2924	0.1224	-0.09265	0.04505	-0.280329	0.192919	-0.264375	0.175875	-0.23123	0.0679474	-0.345383	0.127749	0.0773611	0.369621	-0.00386667	0.0730333	0.55435	0.25095	-0.3184	0.181522
2019-07-16	-0.0557403	0.139684	-0.132533	0.132533	-0.023125	0.023125	-0.0115625	0.0115625	-0.13431	0.15586	-0.245817	0.185961	-0.118758	0.0759399	-0.0383563	0.0540592	-0.0669833	0.100735	0.1841	0.0824341	-0.2924	0.1224	-0.09265	0.04505	-0.27205	0.177661	-0.264375	0.175875	-0.206393	0.0558947	-0.345383	0.127749	0.0773611	0.369621	-0.00386667	0.0730333	0.55435	0.25095	-0.3184	0.181522
2019-07-17	-0.0446958	0.131604	-0.0994	0.0994	-0.023125	0.023125	-0.0115625	0.0115625	-0.123013	0.128959	-0.232063	0.132212	-0.100264	0.0667924	-0.0367111	0.0477041	-0.121661	0.16552	0.0200667	0.0824341	-0.2924	0.1224	-0.09265	0.04505	-0.246538	0.148173	-0.179212	0.107489	-0.215019	0.0491688	-0.345383	0.127749	0.0855685	0.292767	0.0207556	0.0488284	0.55435	0.25095	-0.3184	0.181522
2019-07-18	-0.0446958	0.131604	-0.0994	0.0994	-0.023125	0.023125	-0.0115625	0.0115625	-0.123088	0.120058	-0.232063	0.132212	-0.090075	0.0587345	-0.047125	0.0439203	-0.0808611	0.157897	0.0200667	0.0824341	-0.17	0.1224	-0.09265	0.04505	-0.240407	0.145193	-0.179212	0.107489	-0.196625	0.0465878	-0.345383	0.127749	0.0855685	0.292767	0.0207556	0.0488284	0.55435	0.25095	-0.3184	0.181522
2019-07-19	-0.0349583	0.102934	-0.0994	0.0994	0.0060875	0.0241095	-0.0115625	0.0115625	-0.117007	0.111325	-0.21382	0.104023	-0.090075	0.0587345	-0.047125	0.0439203	-0.106248	0.127721	-0.0560929	0.0436888	-0.17	0.1224	-0.09265	0.04505	-0.267295	0.130028	-0.13737	0.0931831	-0.203786	0.0427444	-0.46073	0.110746	0.0855685	0.292767	0.0207556	0.0488284	0.55435	0.25095	-0.3184	0.181522
2019-07-20	-0.0564767	0.107447	-0.16992	0.104409	0.01899	0.0226988	-0.0185	0.0113289	-0.0985083	0.112252	-0.158325	0.101457	-0.090075	0.0587345	-0.047125	0.0439203	-0.106248	0.127721	-0.0560929	0.0436888	-0.17	0.1224	-0.09265	0.04505	-0.269285	0.126055	-0.13737	0.0931831	-0.209754	0.0394739	-0.46073	0.110746	0.0855685	0.292767	0.0207556	0.0488284	0.55435	0.25095	-0.3184	0.181522
2019-07-21	-0.0564767	0.107447	-0.16992	0.104409	0.01899	0.0226988	-0.0185	0.0113289	-0.101958	0.102105	-0.168675	0.0753929	-0.090075	0.0587345	-0.047125	0.0439203	-0.0925	0.0965115	-0.0732167	0.0358831	-0.117083	0.0882842	-0.0872	0.0265745	-0.232839	0.148741	-0.13737	0.0931831	-0.209754	0.0394739	-0.351392	0.141885	0.198213	0.280815	0.0207556	0.0488284	0.55435	0.25095	0.0195333	0.181522
2019-07-22	-0.0536094	0.100804	-0.16992	0.104409	0.0275917	0.0204323	-0.0185	0.0113289	-0.0982259	0.0985954	-0.168675	0.0753929	-0.0788778	0.0529954	-0.047125	0.0439203	-0.0925	0.0965115	-0.0732167	0.0358831	-0.117083	0.0882842	-0.0872	0.0265745	-0.227704	0.140565	-0.143892	0.0763627	-0.187829	0.0424165	-0.351392	0.141885	0.198213	0.280815	0.0207556	0.0488284	0.55435	0.25095	0.0195333	0.181522
2019-07-23	-0.0686471	0.111147	-0.16992	0.104409	-0.0175214	0.0483052	-0.0185	0.0113289	-0.0950069	0.0902137	-0.168675	0.0753929	-0.0692208	0.0408945	-0.047125	0.0439203	-0.0843181	0.124075	-0.0486708	0.0441149	-0.117083	0.0882842	-0.0872	0.0265745	-0.227704	0.140565	-0.143892	0.0763627	-0.187829	0.0424165	-0.351392	0.141885	0.198213	0.280815	0.0207556	0.0488284	0.55435	0.25095	0.0195333	0.181522
2019-07-24	-0.0686471	0.111147	-0.16992	0.104409	-0.0175214	0.0483052	-0.0185	0.0113289	-0.0950069	0.0902137	-0.168675	0.0753929	-0.0692208	0.0408945	-0.047125	0.0439203	-0.0767111	0.114408	-0.0486708	0.0441149	-0.0942625	0.0664668	-0.0872	0.0265745	-0.222417	0.147975	-0.143892	0.0763627	-0.222138	0.0521461	-0.301221	0.129987	0.198213	0.280815	0.0207556	0.0488284	0.55435	0.25095	0.0195333	0.181522
2019-07-25	-0.0522849	0.115228	-0.120833	0.0983719	-0.0175214	0.0483052	-0.0185	0.0113289	-0.105215	0.0881036	-0.168675	0.0753929	-0.0630731	0.0381165	-0.0838958	0.0453428	-0.0767111	0.114408	-0.0486708	0.0441149	-0.0942625	0.0664668	-0.0872	0.0265745	-0.215683	0.142714	-0.143892	0.0763627	-0.222138	0.0521461	-0.281019	0.11437	0.198213	0.280815	0.0207556	0.0488284	0.55435	0.25095	0.0195333	0.181522
2019-07-26	-0.0522849	0.115228	-0.120833	0.0983719	-0.0175214	0.0483052	-0.0185	0.0113289	-0.105215	0.0881036	-0.168675	0.0753929	-0.0630731	0.0381165	-0.0838958	0.0453428	-0.0767111	0.114408	-0.0486708	0.0441149	-0.0942625	0.0664668	-0.0872	0.0265745	-0.215683	0.142714	-0.143892	0.0763627	-0.222138	0.0521461	-0.281019	0.11437	0.175472	0.247133	-0.0640333	0.0915492	0.55435	0.25095	0.0361	0.12942
2019-07-27	-0.0396183	0.115562	-0.120833	0.0983719	-0.0175214	0.0483052	0.0195	0.0519924	-0.104318	0.0841231	-0.168675	0.0753929	-0.0630731	0.0381165	-0.0812071	0.0394662	-0.0734111	0.104018	-0.0486708	0.0441149	-0.0942625	0.0664668	-0.0773	0.0212394	-0.200817	0.139248	-0.0992929	0.078449	-0.222138	0.0521461	-0.281019	0.11437	0.175472	0.247133	-0.0640333	0.0915492	0.55435	0.25095	0.0361	0.12942
2019-07-28	-0.0396183	0.115562	-0.120833	0.0983719	-0.0175214	0.0483052	0.0195	0.0519924	-0.10806	0.0834153	-0.168675	0.0753929	-0.0630731	0.0381165	-0.0924333	0.0384178	-0.0734111	0.104018	-0.0486708	0.0441149	-0.0942625	0.0664668	-0.0773	0.0212394	-0.205663	0.137695	-0.0992929	0.078449	-0.236679	0.0506763	-0.281019	0.11437	0.195478	0.216298	-0.0640333	0.0915492	0.614367	0.156825	0.0361	0.12942
2019-07-29	-0.0388882	0.110096	-0.120833	0.0983719	-0.0153312	0.0418908	0.0195	0.0519924	-0.10703	0.0800587	-0.165583	0.0665622	-0.0630731	0.0381165	-0.0924333	0.0384178	-0.0744292	0.0976579	-0.051725	0.0377004	-0.0942625	0.0664668	-0.0773	0.0212394	-0.194288	0.128851	-0.112331	0.0691786	-0.221805	0.049682	-0.248728	0.105908	0.24798	0.286838	0.0934733	0.172734	0.614367	0.156825	0.0361	0.12942
2019-07-30	-0.0248199	0.111675	-0.0786286	0.0932384	-0.0153312	0.0418908	0.0195	0.0519924	-0.0848056	0.0807733	-0.0913125	0.0652813	-0.0630731	0.0381165	-0.100031	0.036731	-0.0744292	0.0976579	-0.051725	0.0377004	-0.0942625	0.0664668	-0.0773	0.0212394	-0.18908	0.125191	-0.112331	0.0691786	-0.221805	0.049682	-0.233105	0.0960064	0.24798	0.286838	0.0934733	0.172734	0.614367	0.156825	0.0361	0.12942
2019-07-31	-0.0248199	0.111675	-0.0786286	0.0932384	-0.0153312	0.0418908	0.0195	0.0519924	-0.0815207	0.0791084	-0.0814577	0.0608533	-0.0630731	0.0381165	-0.100031	0.036731	-0.0744292	0.0976579	-0.051725	0.0377004	-0.0942625	0.0664668	-0.0773	0.0212394	-0.189937	0.122494	-0.112331	0.0691786	-0.224375	0.0467389	-0.233105	0.0960064	0.24798	0.286838	0.0934733	0.172734	0.614367	0.156825	0.0361	0.12942
2019-08-01	-0.0248199	0.111675	-0.0786286	0.0932384	-0.0153312	0.0418908	0.0195	0.0519924	-0.0815207	0.0791084	-0.0814577	0.0608533	-0.0630731	0.0381165	-0.100031	0.036731	-0.0754425	0.090952	-0.051725	0.0377004	-0.0942625	0.0664668	-0.08034	0.0167305	-0.180675	0.121619	-0.112331	0.0691786	-0.224375	0.0467389	-0.20532	0.0911778	0.150241	0.308724	0.0934733	0.172734	0.50285	0.157267	-0.1456	0.178993
2019-08-02	-0.0248199	0.111675	-0.0786286	0.0932384	-0.0153312	0.0418908	0.0195	0.0519924	-0.0815207	0.0791084	-0.0814577	0.0608533	-0.0630731	0.0381165	-0.100031	0.036731	-0.0754425	0.090952	-0.051725	0.0377004	-0.0942625	0.0664668	-0.08034	0.0167305	-0.183489	0.118466	-0.112331	0.0691786	-0.224375	0.0467389	-0.21376	0.0836604	0.121571	0.295457	0.0934733	0.172734	0.41684	0.149122	-0.1456	0.178993
2019-08-03	-0.0221243	0.107426	-0.0786286	0.0932384	-0.00724444	0.0378189	0.0195	0.0519924	-0.0700543	0.0793074	-0.0814577	0.0608533	-0.02197	0.0431702	-0.106735	0.035148	-0.0769197	0.0889262	-0.0561567	0.0353758	-0.0942625	0.0664668	-0.08034	0.0167305	-0.183489	0.118466	-0.112331	0.0691786	-0.224375	0.0467389	-0.21376	0.0836604	0.111558	0.27922	0.0934733	0.172734	0.3868	0.132495	-0.1456	0.178993
2019-08-04	-0.0221243	0.107426	-0.0786286	0.0932384	-0.00724444	0.0378189	0.0195	0.0519924	-0.0717941	0.0765661	-0.0892	0.0566685	-0.0194469	0.0404608	-0.106735	0.035148	-0.0769197	0.0889262	-0.0561567	0.0353758	-0.0942625	0.0664668	-0.08034	0.0167305	-0.177376	0.119341	-0.112331	0.0691786	-0.206038	0.047729	-0.21376	0.0836604	0.0954411	0.273043	0.0934733	0.172734	0.33845	0.124515	-0.1456	0.178993
2019-08-05	-0.0225618	0.10246	-0.0786286	0.0932384	-0.00724444	0.0378189	0.0181875	0.0450459	-0.0611004	0.0747233	-0.0784438	0.0540888	-0.0194469	0.0404608	-0.0854105	0.0347826	-0.0769197	0.0889262	-0.0561567	0.0353758	-0.0942625	0.0664668	-0.08034	0.0167305	-0.164088	0.119662	-0.112331	0.0691786	-0.186894	0.0490384	-0.19304	0.079697	0.086303	0.260073	0.0934733	0.172734	0.33845	0.124515	-0.173014	0.15374
2019-08-06	-0.00995833	0.0983386	-0.046975	0.0867295	-0.00724444	0.0378189	0.0243444	0.040201	-0.0611004	0.0747233	-0.0784438	0.0540888	-0.0194469	0.0404608	-0.0854105	0.0347826	-0.0769197	0.0889262	-0.0561567	0.0353758	-0.0942625	0.0664668	-0.08034	0.0167305	-0.164088	0.119662	-0.112331	0.0691786	-0.186894	0.0490384	-0.19304	0.079697	0.112412	0.23925	0.182524	0.157865	0.33845	0.124515	-0.183737	0.133574
2019-08-07	-0.00995833	0.0983386	-0.046975	0.0867295	-0.00724444	0.0378189	0.0243444	0.040201	-0.0627422	0.0737002	-0.0918647	0.0525503	-0.0194469	0.0404608	-0.076915	0.0340738	-0.0786842	0.0874311	-0.06145	0.0335117	-0.0942625	0.0664668	-0.08034	0.0167305	-0.164088	0.119662	-0.112331	0.0691786	-0.186894	0.0490384	-0.19304	0.079697	0.112412	0.23925	0.182524	0.157865	0.33845	0.124515	-0.183737	0.133574
2019-08-08	-0.00736352	0.0951176	-0.046975	0.0867295	0.00054	0.0347104	0.0243444	0.040201	-0.0658299	0.0728708	-0.101128	0.0504034	-0.0194469	0.0404608	-0.076915	0.0340738	-0.0786842	0.0874311	-0.06145	0.0335117	-0.0942625	0.0664668	-0.08034	0.0167305	-0.155208	0.11636	-0.112331	0.0691786	-0.160252	0.0454064	-0.19304	0.079697	0.124854	0.233234	0.182524	0.157865	0.33845	0.124515	-0.146411	0.123573
2019-08-09	0.000842963	0.0942817	-0.0223556	0.0803527	0.00054	0.0347104	0.0243444	0.040201	-0.0667216	0.0745919	-0.101128	0.0504034	-0.0194469	0.0404608	-0.07959	0.0369283	-0.08094	0.0868043	-0.0682176	0.0321981	-0.0942625	0.0664668	-0.08034	0.0167305	-0.155586	0.116921	-0.112331	0.0691786	-0.161387	0.0459752	-0.19304	0.079697	0.124854	0.233234	0.182524	0.157865	0.33845	0.124515	-0.146411	0.123573
2019-08-10	0.000842963	0.0942817	-0.0223556	0.0803527	0.00054	0.0347104	0.0243444	0.040201	-0.0784754	0.075346	-0.101128	0.0504034	-0.0547083	0.043233	-0.07959	0.0369283	-0.0734801	0.0886171	-0.0797444	0.0324714	-0.0942625	0.0664668	-0.0464333	0.036555	-0.152824	0.120715	-0.112331	0.0691786	-0.153102	0.0497151	-0.19304	0.079697	0.124854	0.233234	0.182524	0.157865	0.33845	0.124515	-0.146411	0.123573
2019-08-11	0.000842963	0.0942817	-0.0223556	0.0803527	0.00054	0.0347104	0.0243444	0.040201	-0.0784754	0.075346	-0.101128	0.0504034	-0.0547083	0.043233	-0.07959	0.0369283	-0.0734801	0.0886171	-0.0797444	0.0324714	-0.0942625	0.0664668	-0.0464333	0.036555	-0.146495	0.119597	-0.112331	0.0691786	-0.153102	0.0497151	-0.174051	0.0761892	0.122378	0.222552	0.175096	0.136917	0.33845	0.124515	-0.146411	0.123573
2019-08-12	0.000842963	0.0942817	-0.0223556	0.0803527	0.00054	0.0347104	0.0243444	0.040201	-0.0879034	0.0735157	-0.101128	0.0504034	-0.0780875	0.0420562	-0.084495	0.0348451	-0.0737039	0.0866428	-0.0804158	0.0307222	-0.0942625	0.0664668	-0.0464333	0.036555	-0.149843	0.115246	-0.122472	0.0618469	-0.153007	0.050072	-0.174051	0.0761892	0.151052	0.231094	0.175096	0.136917	0.330689	0.110086	-0.05263	0.144952
2019-08-13	0.000826599	0.0911373	-0.0223556	0.0803527	0.000490909	0.0313968	0.0243444	0.040201	-0.0914251	0.0730974	-0.101128	0.0504034	-0.0886525	0.0413721	-0.084495	0.0348451	-0.0737039	0.0866428	-0.0804158	0.0307222	-0.0942625	0.0664668	-0.0464333	0.036555	-0.147133	0.109854	-0.139125	0.0577697	-0.139912	0.0500996	-0.162361	0.0718852	0.14273	0.219001	0.175096	0.136917	0.29425	0.10499	-0.0411545	0.131616
2019-08-14	0.000826599	0.0911373	-0.0223556	0.0803527	0.000490909	0.0313968	0.0243444	0.040201	-0.0906193	0.0730349	-0.101128	0.0504034	-0.0886525	0.0413721	-0.0820775	0.034723	-0.0494158	0.0862095	-0.0834375	0.0293019	-0.01411	0.0952635	-0.0507	0.0311878	-0.147133	0.109854	-0.139125	0.0577697	-0.139912	0.0500996	-0.162361	0.0718852	0.124453	0.215815	0.120263	0.132616	0.29425	0.10499	-0.0411545	0.131616
2019-08-15	-0.00431155	0.0891839	-0.03777	0.0735041	0.000490909	0.0313968	0.0243444	0.040201	-0.0906193	0.0730349	-0.101128	0.0504034	-0.0886525	0.0413721	-0.0820775	0.034723	-0.0180931	0.0987389	-0.0834375	0.0293019	0.0798583	0.121984	-0.0507	0.0311878	-0.139283	0.106186	-0.144986	0.0525824	-0.122467	0.0516906	-0.150395	0.0682989	0.124453	0.215815	0.120263	0.132616	0.29425	0.10499	-0.0411545	0.131616
2019-08-16	-0.00431155	0.0891839	-0.03777	0.0735041	0.000490909	0.0313968	0.0243444	0.040201	-0.0906193	0.0730349	-0.101128	0.0504034	-0.0886525	0.0413721	-0.0820775	0.034723	-0.0209831	0.0947617	-0.0921075	0.0262603	0.0798583	0.121984	-0.0507	0.0311878	-0.140911	0.103092	-0.149871	0.0482488	-0.122467	0.0516906	-0.150395	0.0682989	0.108449	0.210157	0.120263	0.132616	0.240309	0.109217	-0.035225	0.120294
2019-08-17	0.00312222	0.0868785	-0.03777	0.0735041	0.0220667	0.0358745	0.02507	0.0359642	-0.0858925	0.0729918	-0.0869474	0.049741	-0.0886525	0.0413721	-0.0820775	0.034723	-0.0316643	0.115502	-0.129307	0.0435794	0.0798583	0.121984	-0.0455438	0.0274972	-0.139776	0.101069	-0.149871	0.0482488	-0.122467	0.0516906	-0.146989	0.064246	0.108449	0.210157	0.120263	0.132616	0.240309	0.109217	-0.035225	0.120294
2019-08-18	-0.0227381	0.118805	-0.03777	0.0735041	-0.0555143	0.0744714	0.02507	0.0359642	-0.0886825	0.0728677	-0.0869474	0.049741	-0.0970225	0.0411604	-0.0820775	0.034723	-0.0316643	0.115502	-0.129307	0.0435794	0.0798583	0.121984	-0.0455438	0.0274972	-0.141701	0.094437	-0.148496	0.0416338	-0.122467	0.0516906	-0.15414	0.0609923	0.108449	0.210157	0.120263	0.132616	0.240309	0.109217	-0.035225	0.120294
2019-08-19	-0.0164935	0.116327	-0.0190364	0.0690758	-0.0555143	0.0744714	0.02507	0.0359642	-0.0915433	0.0721129	-0.09553	0.0479626	-0.0970225	0.0411604	-0.0820775	0.034723	-0.0316643	0.115502	-0.129307	0.0435794	0.0798583	0.121984	-0.0455438	0.0274972	-0.141701	0.094437	-0.148496	0.0416338	-0.122467	0.0516906	-0.15414	0.0609923	0.108449	0.210157	0.120263	0.132616	0.240309	0.109217	-0.035225	0.120294
2019-08-20	-0.0111148	0.114054	-0.0029	0.0650892	-0.0555143	0.0744714	0.02507	0.0359642	-0.0890175	0.0722602	-0.0879525	0.0481838	-0.0970225	0.0411604	-0.0820775	0.034723	-0.0327401	0.115364	-0.132535	0.0434922	0.0798583	0.121984	-0.0455438	0.0274972	-0.14577	0.0936645	-0.148496	0.0416338	-0.122467	0.0516906	-0.166348	0.0589705	0.0999307	0.188981	0.0790697	0.111448	0.266092	0.102981	-0.0453692	0.111119
2019-08-21	-0.00782761	0.109319	0.0107538	0.0614105	-0.0593067	0.0694327	0.02507	0.0359642	-0.0982733	0.0742138	-0.0879525	0.0481838	-0.09685	0.0411511	-0.110018	0.0386341	-0.0327401	0.115364	-0.132535	0.0434922	0.0798583	0.121984	-0.0455438	0.0274972	-0.159982	0.0981468	-0.19113	0.0576184	-0.122467	0.0516906	-0.166348	0.0589705	0.111162	0.184054	0.0790697	0.111448	0.306515	0.102993	-0.0521	0.103096
2019-08-22	-0.00881698	0.106617	0.00778571	0.0569325	-0.0593067	0.0694327	0.02507	0.0359642	-0.097285	0.0744799	-0.0849875	0.0485928	-0.09685	0.0411511	-0.110018	0.0386341	-0.0426868	0.106656	-0.132535	0.0434922	0.0552357	0.105995	-0.0507611	0.0248052	-0.145001	0.0966223	-0.181291	0.0547879	-0.103567	0.0522003	-0.150146	0.0582433	0.111162	0.184054	0.0790697	0.111448	0.306515	0.102993	-0.0521	0.103096
2019-08-23	-0.00735444	0.104232	0.0121733	0.0531826	-0.0593067	0.0694327	0.02507	0.0359642	-0.102374	0.0763539	-0.0849875	0.0485928	-0.09685	0.0411511	-0.125285	0.0421336	-0.0288408	0.105037	-0.123405	0.0440125	0.0876438	0.0973472	-0.0507611	0.0248052	-0.146947	0.0953216	-0.168409	0.0530519	-0.122285	0.0521812	-0.150146	0.0582433	0.124535	0.185691	0.0790697	0.111448	0.306515	0.102993	-0.01198	0.104025
2019-08-24	-0.00735444	0.104232	0.0121733	0.0531826	-0.0593067	0.0694327	0.02507	0.0359642	-0.103966	0.0763065	-0.0849875	0.0485928	-0.0989075	0.0409188	-0.128002	0.0422738	-0.0077237	0.111017	-0.12116	0.0441525	0.14875	0.105378	-0.0507611	0.0248052	-0.13065	0.0903385	-0.172113	0.0473806	-0.0696925	0.049668	-0.150146	0.0582433	0.115735	0.178428	0.0475472	0.10651	0.306515	0.102993	-0.00685625	0.0974413
2019-08-25	-0.00735444	0.104232	0.0121733	0.0531826	-0.0593067	0.0694327	0.02507	0.0359642	-0.103966	0.0763065	-0.0849875	0.0485928	-0.0989075	0.0409188	-0.128002	0.0422738	-0.0077237	0.111017	-0.12116	0.0441525	0.14875	0.105378	-0.0507611	0.0248052	-0.131175	0.0887812	-0.173687	0.0449767	-0.0696925	0.049668	-0.150146	0.0582433	0.124023	0.176737	0.0475472	0.10651	0.293132	0.0962877	0.0313889	0.0974249
2019-08-26	-0.00735444	0.104232	0.0121733	0.0531826	-0.0593067	0.0694327	0.02507	0.0359642	-0.0947442	0.0790282	-0.0849875	0.0485928	-0.0957675	0.0398736	-0.103478	0.0478987	-0.0061212	0.111217	-0.116352	0.0443222	0.14875	0.105378	-0.0507611	0.0248052	-0.136182	0.0894174	-0.173687	0.0449767	-0.0847125	0.0507964	-0.150146	0.0582433	0.119212	0.174414	0.0475472	0.10651	0.293132	0.0962877	0.0169579	0.0932778
2019-08-27	-0.00985847	0.102328	0.0121733	0.0531826	-0.0668187	0.0653813	0.02507	0.0359642	-0.101358	0.0801045	-0.0849875	0.0485928	-0.115608	0.0419665	-0.103478	0.0478987	0.0166705	0.120775	-0.116352	0.0443222	0.217125	0.116442	-0.0507611	0.0248052	-0.101737	0.0872488	-0.14326	0.0457708	-0.0663075	0.050683	-0.0956433	0.0543012	0.119212	0.174414	0.0475472	0.10651	0.293132	0.0962877	0.0169579	0.0932778
2019-08-28	-0.00985847	0.102328	0.0121733	0.0531826	-0.0668187	0.0653813	0.02507	0.0359642	-0.0831217	0.0773139	-0.0457375	0.0417594	-0.115608	0.0419665	-0.08802	0.0497233	0.0166705	0.120775	-0.116352	0.0443222	0.217125	0.116442	-0.0507611	0.0248052	-0.101737	0.0872488	-0.14326	0.0457708	-0.0663075	0.050683	-0.0956433	0.0543012	0.119212	0.174414	0.0475472	0.10651	0.293132	0.0962877	0.0169579	0.0932778
2019-08-29	-0.00563456	0.0974953	0.0121733	0.0531826	-0.0585588	0.061968	0.0294818	0.0328286	-0.0761517	0.0764671	-0.0457375	0.0417594	-0.12154	0.0416641	-0.0611775	0.0486567	0.0336576	0.125076	-0.116352	0.0443222	0.268086	0.117007	-0.0507611	0.0248052	-0.103655	0.0872485	-0.149015	0.0457702	-0.0663075	0.050683	-0.0956433	0.0543012	0.115573	0.169945	0.0366282	0.0985812	0.293132	0.0962877	0.0169579	0.0932778
2019-08-30	-0.00257315	0.0921298	0.022325	0.0507729	-0.0671944	0.0590588	0.03715	0.0309338	-0.0803508	0.0785884	-0.04324	0.0413757	-0.121368	0.0416602	-0.076445	0.0522361	0.0336576	0.125076	-0.116352	0.0443222	0.268086	0.117007	-0.0507611	0.0248052	-0.103655	0.0872485	-0.149015	0.0457702	-0.0663075	0.050683	-0.0956433	0.0543012	0.125724	0.16453	0.0636405	0.0951819	0.293132	0.0962877	0.0204	0.088558
2019-08-31	-0.00435403	0.0904348	0.0169824	0.0479912	-0.0671944	0.0590588	0.03715	0.0309338	-0.0713433	0.0814168	-0.0162175	0.0465244	-0.121368	0.0416602	-0.076445	0.0522361	0.0336576	0.125076	-0.116352	0.0443222	0.268086	0.117007	-0.0507611	0.0248052	-0.102117	0.0873792	-0.149015	0.0457702	-0.0663075	0.050683	-0.0910283	0.054511	0.115339	0.163283	0.0324844	0.0939273	0.293132	0.0962877	0.0204	0.088558
2019-09-01	-0.00110052	0.0828723	0.0201278	0.0453557	-0.0646579	0.0559216	0.0412286	0.0273702	-0.0713433	0.0814168	-0.0162175	0.0465244	-0.121368	0.0416602	-0.076445	0.0522361	0.0336576	0.125076	-0.116352	0.0443222	0.268086	0.117007	-0.0507611	0.0248052	-0.0999969	0.0890187	-0.149015	0.0457702	-0.0599475	0.05346	-0.0910283	0.054511	0.120699	0.161778	0.0324844	0.0939273	0.293132	0.0962877	0.03648	0.0867619
2019-09-02	-0.013577	0.0944947	0.0282579	0.0436658	-0.110217	0.0683751	0.0412286	0.0273702	-0.0699583	0.0805763	-0.0120625	0.0450372	-0.121368	0.0416602	-0.076445	0.0522361	0.0140855	0.12164	-0.116352	0.0443222	0.268086	0.117007	-0.109477	0.0463972	-0.0879219	0.0811105	-0.149015	0.0457702	-0.0599475	0.05346	-0.0548033	0.0403241	0.131776	0.160846	0.0324844	0.0939273	0.326363	0.0956005	0.03648	0.0867619
2019-09-03	-0.013577	0.0944947	0.0282579	0.0436658	-0.110217	0.0683751	0.0412286	0.0273702	-0.0745167	0.080557	-0.0120625	0.0450372	-0.135043	0.041623	-0.076445	0.0522361	0.0140855	0.12164	-0.116352	0.0443222	0.268086	0.117007	-0.109477	0.0463972	-0.0785219	0.0781887	-0.149015	0.0457702	-0.0599475	0.05346	-0.0266033	0.0340675	0.138971	0.161348	0.0350542	0.0878985	0.326363	0.0956005	0.055495	0.0917794
2019-09-04	-0.015528	0.0930891	0.022405	0.0418364	-0.110217	0.0683751	0.0412286	0.0273702	-0.0896858	0.0854608	-0.009645	0.0447373	-0.148652	0.0413615	-0.11076	0.0599279	0.0140855	0.12164	-0.116352	0.0443222	0.268086	0.117007	-0.109477	0.0463972	-0.0868136	0.0784296	-0.149015	0.0457702	-0.0599475	0.05346	-0.0514783	0.0346169	0.148371	0.165038	0.0350542	0.0878985	0.326363	0.0956005	0.083695	0.0962935
2019-09-05	-0.0128854	0.0900044	0.022405	0.0418364	-0.117193	0.0681387	0.0561313	0.0297702	-0.0993008	0.0881476	-0.034595	0.0487511	-0.152548	0.0424496	-0.11076	0.0599279	0.0010811	0.118005	-0.116352	0.0443222	0.229073	0.10246	-0.109477	0.0463972	-0.107995	0.0878968	-0.176665	0.0561185	-0.0738175	0.0548819	-0.0735033	0.0395543	0.154969	0.166732	0.0350542	0.0878985	0.326363	0.0956005	0.10349	0.0983294
2019-09-06	-0.0141937	0.0897905	0.022405	0.0418364	-0.121118	0.067896	0.0561313	0.0297702	-0.108747	0.0890496	-0.034595	0.0487511	-0.164357	0.0380392	-0.12729	0.0640794	-0.00288057	0.118955	-0.128238	0.0455618	0.229073	0.10246	-0.109477	0.0463972	-0.11156	0.0879533	-0.199385	0.0556622	-0.0738175	0.0548819	-0.0614783	0.0403172	0.163217	0.157572	0.0350542	0.0878985	0.326363	0.0956005	0.128235	0.0870312
2019-09-07	-0.0141937	0.0897905	0.022405	0.0418364	-0.121118	0.067896	0.0561313	0.0297702	-0.108747	0.0890496	-0.034595	0.0487511	-0.164357	0.0380392	-0.12729	0.0640794	-0.00288057	0.118955	-0.128238	0.0455618	0.229073	0.10246	-0.109477	0.0463972	-0.10912	0.088315	-0.199385	0.0556622	-0.0664975	0.0554598	-0.0614783	0.0403172	0.181083	0.159223	0.0428922	0.0829375	0.326363	0.0956005	0.173995	0.0930258
2019-09-08	-0.0141937	0.0897905	0.022405	0.0418364	-0.121118	0.067896	0.0561313	0.0297702	-0.108747	0.0890496	-0.034595	0.0487511	-0.164357	0.0380392	-0.12729	0.0640794	-0.0130256	0.119788	-0.127768	0.0455924	0.198168	0.0997669	-0.109477	0.0463972	-0.10912	0.088315	-0.199385	0.0556622	-0.0664975	0.0554598	-0.0614783	0.0403172	0.181083	0.159223	0.0428922	0.0829375	0.326363	0.0956005	0.173995	0.0930258
2019-09-09	-0.0141937	0.0897905	0.022405	0.0418364	-0.121118	0.067896	0.0561313	0.0297702	-0.102811	0.0899137	-0.034595	0.0487511	-0.164357	0.0380392	-0.10948	0.0652749	-0.0113556	0.119783	-0.122758	0.0455858	0.198168	0.0997669	-0.109477	0.0463972	-0.102769	0.0875901	-0.199385	0.0556622	-0.0474425	0.0542979	-0.0614783	0.0403172	0.181083	0.159223	0.0428922	0.0829375	0.326363	0.0956005	0.173995	0.0930258
2019-09-10	-0.0196804	0.0893923	0.022405	0.0418364	-0.137577	0.0674435	0.0561313	0.0297702	-0.102811	0.0899137	-0.034595	0.0487511	-0.164357	0.0380392	-0.10948	0.0652749	-0.0113556	0.119783	-0.122758	0.0455858	0.198168	0.0997669	-0.109477	0.0463972	-0.102769	0.0875901	-0.199385	0.0556622	-0.0474425	0.0542979	-0.0614783	0.0403172	0.181083	0.159223	0.0428922	0.0829375	0.326363	0.0956005	0.173995	0.0930258
2019-09-11	-0.0212721	0.089614	0.01763	0.0422415	-0.137577	0.0674435	0.0561313	0.0297702	-0.105408	0.0894164	-0.034595	0.0487511	-0.172148	0.0368484	-0.10948	0.0652749	-0.0113556	0.119783	-0.122758	0.0455858	0.198168	0.0997669	-0.109477	0.0463972	-0.090189	0.0867476	-0.192395	0.0565681	-0.0178125	0.0520612	-0.0603596	0.0401848	0.18141	0.156151	0.0438704	0.0782003	0.326363	0.0956005	0.173995	0.0930258
2019-09-12	-0.0223727	0.08782	0.01763	0.0422415	-0.137577	0.0674435	0.0528294	0.0281585	-0.104281	0.0884172	-0.049025	0.0455821	-0.172148	0.0368484	-0.09167	0.0661971	-0.0113556	0.119783	-0.122758	0.0455858	0.198168	0.0997669	-0.109477	0.0463972	-0.0896746	0.0848277	-0.19717	0.0551494	-0.0178125	0.0520612	-0.0540412	0.0379988	0.193564	0.158142	0.0803351	0.0824697	0.326363	0.0956005	0.173995	0.0930258
2019-09-13	-0.0223727	0.08782	0.01763	0.0422415	-0.137577	0.0674435	0.0528294	0.0281585	-0.104281	0.0884172	-0.049025	0.0455821	-0.172148	0.0368484	-0.09167	0.0661971	0.00922429	0.126136	-0.122758	0.0455858	0.198168	0.0997669	-0.0477375	0.0748714	-0.0979388	0.0867425	-0.19717	0.0551494	-0.0178125	0.0520612	-0.0788337	0.0421003	0.197282	0.155879	0.0914883	0.0790286	0.326363	0.0956005	0.173995	0.0930258
2019-09-14	-0.029721	0.0878384	0.01763	0.0422415	-0.159623	0.067465	0.0528294	0.0281585	-0.104281	0.0884172	-0.049025	0.0455821	-0.172148	0.0368484	-0.09167	0.0661971	0.00922429	0.126136	-0.122758	0.0455858	0.198168	0.0997669	-0.0477375	0.0748714	-0.0962054	0.0884504	-0.215675	0.0589968	0.0058925	0.0506992	-0.0788337	0.0421003	0.208143	0.155	0.0914883	0.0790286	0.358947	0.0951772	0.173995	0.0930258
2019-09-15	-0.029721	0.0878384	0.01763	0.0422415	-0.159623	0.067465	0.0528294	0.0281585	-0.104281	0.0884172	-0.049025	0.0455821	-0.172148	0.0368484	-0.09167	0.0661971	0.00492929	0.1238	-0.135642	0.041898	0.198168	0.0997669	-0.0477375	0.0748714	-0.0977438	0.0885874	-0.215675	0.0589968	0.0012775	0.0509379	-0.0788337	0.0421003	0.208143	0.155	0.0914883	0.0790286	0.358947	0.0951772	0.173995	0.0930258
2019-09-16	-0.029721	0.0878384	0.01763	0.0422415	-0.159623	0.067465	0.0528294	0.0281585	-0.107453	0.0881291	-0.049025	0.0455821	-0.172148	0.0368484	-0.101187	0.065812	0.00169111	0.122758	-0.128972	0.043148	0.181783	0.0943121	-0.0477375	0.0748714	-0.0963288	0.0890702	-0.215675	0.0589968	0.0012775	0.0509379	-0.0745887	0.043107	0.208143	0.155	0.0914883	0.0790286	0.358947	0.0951772	0.173995	0.0930258
2019-09-17	-0.029721	0.0878384	0.01763	0.0422415	-0.159623	0.067465	0.0528294	0.0281585	-0.107888	0.0880719	-0.05033	0.0454713	-0.172148	0.0368484	-0.101187	0.065812	0.00835278	0.125693	-0.108988	0.0477892	0.181783	0.0943121	-0.0477375	0.0748714	-0.100889	0.0893271	-0.215675	0.0589968	-0.0012225	0.0510373	-0.0857688	0.0435189	0.208143	0.155	0.0914883	0.0790286	0.358947	0.0951772	0.173995	0.0930258
2019-09-18	-0.029721	0.0878384	0.01763	0.0422415	-0.159623	0.067465	0.0528294	0.0281585	-0.115132	0.0875907	-0.05033	0.0454713	-0.172148	0.0368484	-0.122917	0.0651666	0.00835278	0.125693	-0.108988	0.0477892	0.181783	0.0943121	-0.0477375	0.0748714	-0.100889	0.0893271	-0.215675	0.0589968	-0.0012225	0.0510373	-0.0857688	0.0435189	0.208143	0.155	0.0914883	0.0790286	0.358947	0.0951772	0.173995	0.0930258
2019-09-19	-0.0395525	0.0871213	0.008275	0.0477573	-0.159623	0.067465	0.03269	0.027529	-0.118887	0.0869085	-0.05033	0.0454713	-0.172148	0.0368484	-0.134185	0.0642467	0.00873028	0.125675	-0.107855	0.0477629	0.181783	0.0943121	-0.0477375	0.0748714	-0.102434	0.0889097	-0.215675	0.0589968	-0.0058575	0.0503031	-0.0857688	0.0435189	0.208143	0.155	0.0914883	0.0790286	0.358947	0.0951772	0.173995	0.0930258
2019-09-20	-0.0366425	0.0875142	0.017005	0.0484703	-0.159623	0.067465	0.03269	0.027529	-0.115569	0.086485	-0.05033	0.0454713	-0.162192	0.0358381	-0.134185	0.0642467	-0.00779229	0.132995	-0.107855	0.0477629	0.132216	0.101192	-0.0477375	0.0748714	-0.102434	0.0889097	-0.215675	0.0589968	-0.0058575	0.0503031	-0.0857688	0.0435189	0.231172	0.154434	0.0914883	0.0790286	0.358947	0.0951772	0.24308	0.0922144
2019-09-21	-0.02913	0.0902791	0.017005	0.0484703	-0.132972	0.0706542	0.0285775	0.0284418	-0.107031	0.0847637	-0.0373225	0.0426954	-0.162192	0.0358381	-0.121578	0.0638562	-0.00564396	0.132964	-0.10141	0.0477102	0.132216	0.101192	-0.0477375	0.0748714	-0.0976204	0.0894539	-0.201235	0.0598138	-0.0058575	0.0503031	-0.0857688	0.0435189	0.231172	0.154434	0.0914883	0.0790286	0.358947	0.0951772	0.24308	0.0922144
2019-09-22	-0.02913	0.0902791	0.017005	0.0484703	-0.132972	0.0706542	0.0285775	0.0284418	-0.107031	0.0847637	-0.0373225	0.0426954	-0.162192	0.0358381	-0.121578	0.0638562	-0.00564396	0.132964	-0.10141	0.0477102	0.132216	0.101192	-0.0477375	0.0748714	-0.104124	0.0925233	-0.201235	0.0598138	-0.0253675	0.0555786	-0.0857688	0.0435189	0.231172	0.154434	0.0914883	0.0790286	0.358947	0.0951772	0.24308	0.0922144
2019-09-23	-0.02913	0.0902791	0.017005	0.0484703	-0.132972	0.0706542	0.0285775	0.0284418	-0.114802	0.0816233	-0.0373225	0.0426954	-0.152223	0.0346485	-0.15486	0.0603237	0.0195232	0.136739	-0.07955	0.0485085	0.132216	0.101192	0.00590385	0.0872966	-0.105039	0.0923846	-0.201235	0.0598138	-0.0253675	0.0555786	-0.0885138	0.0432232	0.231172	0.154434	0.0914883	0.0790286	0.358947	0.0951772	0.24308	0.0922144
2019-09-24	-0.02913	0.0902791	0.017005	0.0484703	-0.132972	0.0706542	0.0285775	0.0284418	-0.0977658	0.0934093	-0.0373225	0.0426954	-0.143615	0.0343253	-0.11236	0.0756583	-0.0114226	0.142344	-0.0973	0.0518877	0.132216	0.101192	-0.0691833	0.0963044	-0.0977387	0.0922175	-0.201235	0.0598138	-0.0253675	0.0555786	-0.0666137	0.0428649	0.231172	0.154434	0.0914883	0.0790286	0.358947	0.0951772	0.24308	0.0922144
2019-09-25	-0.0325233	0.0910196	0.017005	0.0484703	-0.132972	0.0706542	0.0183975	0.0307114	-0.0977658	0.0934093	-0.0373225	0.0426954	-0.143615	0.0343253	-0.11236	0.0756583	-0.0114226	0.142344	-0.0973	0.0518877	0.132216	0.101192	-0.0691833	0.0963044	-0.0927571	0.0910868	-0.201235	0.0598138	-0.0104225	0.0536816	-0.0666137	0.0428649	0.243204	0.156747	0.127585	0.0828459	0.358947	0.0951772	0.24308	0.0922144
2019-09-26	-0.0325233	0.0910196	0.017005	0.0484703	-0.132972	0.0706542	0.0183975	0.0307114	-0.0867642	0.0959552	-0.0373225	0.0426954	-0.11061	0.040747	-0.11236	0.0756583	-0.0116013	0.139432	-0.0973	0.0518877	0.131679	0.0950551	-0.0691833	0.0963044	-0.0927571	0.0910868	-0.201235	0.0598138	-0.0104225	0.0536816	-0.0666137	0.0428649	0.238417	0.157834	0.113225	0.0845972	0.358947	0.0951772	0.24308	0.0922144
2019-09-27	-0.0291367	0.0884455	0.048335	0.0422399	-0.143152	0.0703787	0.0074075	0.0329432	-0.0867642	0.0959552	-0.0373225	0.0426954	-0.11061	0.040747	-0.11236	0.0756583	-0.0116013	0.139432	-0.0973	0.0518877	0.131679	0.0950551	-0.0691833	0.0963044	-0.0989143	0.0929656	-0.219707	0.0626378	-0.0104225	0.0536816	-0.0666137	0.0428649	0.246969	0.15628	0.113225	0.0845972	0.384603	0.0930119	0.24308	0.0922144
2019-09-28	-0.0368308	0.0875064	0.048335	0.0422399	-0.166235	0.0691948	0.0074075	0.0329432	-0.0867592	0.0959549	-0.0373225	0.0426954	-0.110595	0.0407465	-0.11236	0.0756583	-0.0116013	0.139432	-0.0973	0.0518877	0.131679	0.0950551	-0.0691833	0.0963044	-0.106851	0.0906737	-0.219707	0.0626378	-0.0342325	0.0496068	-0.0666137	0.0428649	0.246534	0.156331	0.113225	0.0845972	0.384603	0.0930119	0.241775	0.0922913
2019-09-29	-0.0343083	0.0944572	0.048335	0.0422399	-0.20158	0.0667353	0.05032	0.0518108	-0.0867592	0.0959549	-0.0373225	0.0426954	-0.110595	0.0407465	-0.11236	0.0756583	-0.0116013	0.139432	-0.0973	0.0518877	0.131679	0.0950551	-0.0691833	0.0963044	-0.097936	0.090053	-0.207642	0.0639493	-0.0342325	0.0496068	-0.0519338	0.0394868	0.246534	0.156331	0.113225	0.0845972	0.384603	0.0930119	0.241775	0.0922913
2019-09-30	-0.0343083	0.0944572	0.048335	0.0422399	-0.20158	0.0667353	0.05032	0.0518108	-0.0990058	0.102835	-0.0480375	0.0418935	-0.11349	0.0410208	-0.13549	0.0844822	-0.0116013	0.139432	-0.0973	0.0518877	0.131679	0.0950551	-0.0691833	0.0963044	-0.108556	0.0917691	-0.207642	0.0639493	-0.0342325	0.0496068	-0.0837938	0.0432576	0.246534	0.156331	0.113225	0.0845972	0.384603	0.0930119	0.241775	0.0922913
2019-10-01	-0.0343083	0.0944572	0.048335	0.0422399	-0.20158	0.0667353	0.05032	0.0518108	-0.0913908	0.101734	-0.0480375	0.0418935	-0.11349	0.0410208	-0.112645	0.0831382	-0.0116013	0.139432	-0.0973	0.0518877	0.131679	0.0950551	-0.0691833	0.0963044	-0.108556	0.0917691	-0.207642	0.0639493	-0.0342325	0.0496068	-0.0837938	0.0432576	0.258606	0.152303	0.132825	0.0815496	0.401219	0.0892529	0.241775	0.0922913
2019-10-02	-0.0343083	0.0944572	0.048335	0.0422399	-0.20158	0.0667353	0.05032	0.0518108	-0.0931733	0.101644	-0.0480375	0.0418935	-0.118837	0.040799	-0.112645	0.0831382	-0.0116013	0.139432	-0.0973	0.0518877	0.131679	0.0950551	-0.0691833	0.0963044	-0.10848	0.0953331	-0.239027	0.0711419	-0.00854	0.0449764	-0.0778738	0.04477	0.258606	0.152303	0.132825	0.0815496	0.401219	0.0892529	0.241775	0.0922913
2019-10-03	-0.0222083	0.08636	0.048335	0.0422399	-0.16528	0.0546762	0.05032	0.0518108	-0.0887533	0.101942	-0.0480375	0.0418935	-0.118837	0.040799	-0.099385	0.0835018	-0.0196188	0.142754	-0.121353	0.0581474	0.131679	0.0950551	-0.0691833	0.0963044	-0.100128	0.0946036	-0.239027	0.0711419	0.016515	0.0434087	-0.0778738	0.04477	0.258606	0.152303	0.132825	0.0815496	0.401219	0.0892529	0.241775	0.0922913
2019-10-05	-0.0222083	0.08636	0.048335	0.0422399	-0.16528	0.0546762	0.05032	0.0518108	-0.0758875	0.101666	-0.0278775	0.0401596	-0.1004	0.0418416	-0.099385	0.0835018	-0.0196188	0.142754	-0.121353	0.0581474	0.131679	0.0950551	-0.0691833	0.0963044	-0.100128	0.0946036	-0.239027	0.0711419	0.016515	0.0434087	-0.0778738	0.04477	0.258938	0.152509	0.132825	0.0815496	0.401219	0.0892529	0.24277	0.092608
2019-10-06	-0.0222083	0.08636	0.048335	0.0422399	-0.16528	0.0546762	0.05032	0.0518108	-0.0758875	0.101666	-0.0278775	0.0401596	-0.1004	0.0418416	-0.099385	0.0835018	-0.0196188	0.142754	-0.121353	0.0581474	0.131679	0.0950551	-0.0691833	0.0963044	-0.0981901	0.0950597	-0.239027	0.0711419	0.02233	0.0443939	-0.0778738	0.04477	0.268961	0.151807	0.142357	0.0829465	0.421755	0.0868865	0.24277	0.092608
2019-10-07	-0.0219483	0.0862956	0.048335	0.0422399	-0.16528	0.0546762	0.0511	0.0517034	-0.0786325	0.0990868	-0.0208775	0.0390896	-0.1004	0.0418416	-0.11462	0.080867	-0.0157684	0.140499	-0.121353	0.0581474	0.143231	0.0903602	-0.0691833	0.0963044	-0.0974901	0.0950937	-0.239027	0.0711419	0.02443	0.0444666	-0.0778738	0.04477	0.268961	0.151807	0.142357	0.0829465	0.421755	0.0868865	0.24277	0.092608
2019-10-08	-0.0219483	0.0862956	0.048335	0.0422399	-0.16528	0.0546762	0.0511	0.0517034	-0.0603925	0.106973	0.0338425	0.0561515	-0.1004	0.0418416	-0.11462	0.080867	-0.0157684	0.140499	-0.121353	0.0581474	0.143231	0.0903602	-0.0691833	0.0963044	-0.111295	0.095993	-0.274582	0.0756211	0.01857	0.0386232	-0.0778738	0.04477	0.276147	0.150777	0.143022	0.0832261	0.442648	0.0850342	0.24277	0.092608
2019-10-09	-0.0219483	0.0862956	0.048335	0.0422399	-0.16528	0.0546762	0.0511	0.0517034	-0.0633125	0.106791	0.0338425	0.0561515	-0.1004	0.0418416	-0.12338	0.0806266	-0.0243276	0.142512	-0.14703	0.0617772	0.143231	0.0903602	-0.0691833	0.0963044	-0.0983085	0.095565	-0.228712	0.0754013	0.02016	0.0388011	-0.0863737	0.0440657	0.28797	0.154652	0.178492	0.0900573	0.442648	0.0850342	0.24277	0.092608
2019-10-10	-0.0234017	0.0862763	0.048335	0.0422399	-0.16964	0.0546457	0.0511	0.0517034	-0.0633125	0.106791	0.0338425	0.0561515	-0.1004	0.0418416	-0.12338	0.0806266	-0.0243276	0.142512	-0.14703	0.0617772	0.143231	0.0903602	-0.0691833	0.0963044	-0.0922318	0.0969713	-0.228712	0.0754013	0.02016	0.0388011	-0.0681438	0.0470378	0.28797	0.154652	0.178492	0.0900573	0.442648	0.0850342	0.24277	0.092608
2019-10-11	-0.03454	0.0849279	0.02953	0.0419017	-0.16964	0.0546457	0.03649	0.0497076	-0.0670042	0.107624	0.0188675	0.0584858	-0.0965	0.0407639	-0.12338	0.0806266	-0.0238779	0.139396	-0.14703	0.0617772	0.143231	0.0903602	-0.0678344	0.0900946	-0.0936401	0.096713	-0.228712	0.0754013	0.02016	0.0388011	-0.0723687	0.0465029	0.29697	0.155726	0.178492	0.0900573	0.469647	0.0869716	0.24277	0.092608
2019-10-12	-0.03454	0.0849279	0.02953	0.0419017	-0.16964	0.0546457	0.03649	0.0497076	-0.0670042	0.107624	0.0188675	0.0584858	-0.0965	0.0407639	-0.12338	0.0806266	-0.0304296	0.140205	-0.166685	0.0632221	0.143231	0.0903602	-0.0678344	0.0900946	-0.0818318	0.0939076	-0.228712	0.0754013	0.02016	0.0388011	-0.0369437	0.0403453	0.278103	0.163329	0.178492	0.0900573	0.375428	0.0961488	0.28039	0.0965484
2019-10-13	-0.0363517	0.0851348	0.02953	0.0419017	-0.175075	0.0549666	0.03649	0.0497076	-0.0729975	0.107806	-0.0059375	0.060176	-0.089675	0.0387327	-0.12338	0.0806266	-0.0358158	0.137944	-0.194257	0.0636095	0.143231	0.0903602	-0.0564206	0.0853954	-0.0861251	0.0930434	-0.236677	0.0743333	0.015245	0.0387802	-0.0369437	0.0403453	0.28484	0.161332	0.198703	0.086381	0.375428	0.0961488	0.28039	0.0965484
2019-10-14	-0.0379083	0.085406	0.02953	0.0419017	-0.175075	0.0549666	0.03182	0.0501707	-0.0729975	0.107806	-0.0059375	0.060176	-0.089675	0.0387327	-0.12338	0.0806266	-0.0358158	0.137944	-0.194257	0.0636095	0.143231	0.0903602	-0.0564206	0.0853954	-0.0882368	0.0927647	-0.236677	0.0743333	0.015245	0.0387802	-0.0432787	0.0396983	0.284544	0.16426	0.218468	0.0860464	0.353735	0.1014	0.28143	0.096412
2019-10-15	-0.0386233	0.0851036	0.02953	0.0419017	-0.17722	0.0544957	0.03182	0.0501707	-0.0729975	0.107806	-0.0059375	0.060176	-0.089675	0.0387327	-0.12338	0.0806266	-0.0358158	0.137944	-0.194257	0.0636095	0.143231	0.0903602	-0.0564206	0.0853954	-0.0882368	0.0927647	-0.236677	0.0743333	0.015245	0.0387802	-0.0432787	0.0396983	0.284544	0.16426	0.218468	0.0860464	0.353735	0.1014	0.28143	0.096412
2019-10-16	-0.0386233	0.0851036	0.02953	0.0419017	-0.17722	0.0544957	0.03182	0.0501707	-0.0876917	0.106571	-0.0405375	0.057804	-0.0967	0.0398103	-0.125837	0.080195	-0.0358158	0.137944	-0.194257	0.0636095	0.143231	0.0903602	-0.0564206	0.0853954	-0.0918418	0.0949935	-0.236677	0.0743333	0.00443	0.0438448	-0.0432787	0.0396983	0.284544	0.16426	0.218468	0.0860464	0.353735	0.1014	0.28143	0.096412
2019-10-17	-0.03674	0.0856542	0.0208	0.0412147	-0.16284	0.0558649	0.03182	0.0501707	-0.0876917	0.106571	-0.0405375	0.057804	-0.0967	0.0398103	-0.125837	0.080195	-0.0402192	0.138595	-0.207467	0.0647764	0.143231	0.0903602	-0.0564206	0.0853954	-0.0918418	0.0949935	-0.236677	0.0743333	0.00443	0.0438448	-0.0432787	0.0396983	0.298946	0.16421	0.218468	0.0860464	0.39694	0.101319	0.28143	0.096412
2019-10-18	-0.0357933	0.0857009	0.0208	0.0412147	-0.16284	0.0558649	0.03466	0.0502503	-0.0876917	0.106571	-0.0405375	0.057804	-0.0967	0.0398103	-0.125837	0.080195	-0.0402192	0.138595	-0.207467	0.0647764	0.143231	0.0903602	-0.0564206	0.0853954	-0.0946201	0.0952061	-0.245012	0.0746049	0.00443	0.0438448	-0.0432787	0.0396983	0.298946	0.16421	0.218468	0.0860464	0.39694	0.101319	0.28143	0.096412
2019-10-19	-0.0385617	0.0859044	0.0208	0.0412147	-0.16284	0.0558649	0.026355	0.0505967	-0.0876917	0.106571	-0.0405375	0.057804	-0.0967	0.0398103	-0.125837	0.080195	-0.0402192	0.138595	-0.207467	0.0647764	0.143231	0.0903602	-0.0564206	0.0853954	-0.0897918	0.0966142	-0.245012	0.0746049	0.0019	0.0432626	-0.0262637	0.0435519	0.298946	0.16421	0.218468	0.0860464	0.39694	0.101319	0.28143	0.096412
2019-10-20	-0.0435417	0.0855313	0.008255	0.0406563	-0.16284	0.0558649	0.02396	0.050416	-0.0876917	0.106571	-0.0405375	0.057804	-0.0967	0.0398103	-0.125837	0.080195	-0.0233781	0.141122	-0.207467	0.0647764	0.143231	0.0903602	-0.00589737	0.0889433	-0.0862897	0.0986705	-0.245012	0.0746049	0.005005	0.0476435	-0.0188625	0.04359	0.298946	0.16421	0.218468	0.0860464	0.39694	0.101319	0.28143	0.096412
2019-10-21	-0.0435417	0.0855313	0.008255	0.0406563	-0.16284	0.0558649	0.02396	0.050416	-0.0881825	0.10703	-0.03296	0.0576083	-0.10575	0.0412981	-0.125837	0.080195	-0.0233781	0.141122	-0.207467	0.0647764	0.143231	0.0903602	-0.00589737	0.0889433	-0.0862897	0.0986705	-0.245012	0.0746049	0.005005	0.0476435	-0.0188625	0.04359	0.308406	0.166264	0.259742	0.0854852	0.39694	0.101319	0.268535	0.100351
2019-10-22	-0.0440133	0.0854177	0.008255	0.0406563	-0.164255	0.0556908	0.02396	0.050416	-0.0881825	0.10703	-0.03296	0.0576083	-0.10575	0.0412981	-0.125837	0.080195	-0.0267646	0.138894	-0.207467	0.0647764	0.133071	0.0860739	-0.00589737	0.0889433	-0.0862897	0.0986705	-0.245012	0.0746049	0.005005	0.0476435	-0.0188625	0.04359	0.308406	0.166264	0.259742	0.0854852	0.39694	0.101319	0.268535	0.100351
2019-10-23	-0.043925	0.0856001	0.008255	0.0406563	-0.161995	0.0558896	0.021965	0.0505053	-0.0881825	0.10703	-0.03296	0.0576083	-0.10575	0.0412981	-0.125837	0.080195	-0.0267646	0.138894	-0.207467	0.0647764	0.133071	0.0860739	-0.00589737	0.0889433	-0.0862897	0.0986705	-0.245012	0.0746049	0.005005	0.0476435	-0.0188625	0.04359	0.308406	0.166264	0.259742	0.0854852	0.39694	0.101319	0.268535	0.100351
2019-10-24	-0.043925	0.0856001	0.008255	0.0406563	-0.161995	0.0558896	0.021965	0.0505053	-0.0883392	0.106565	-0.0401625	0.0572847	-0.097235	0.0404633	-0.12762	0.0802324	-0.0267646	0.138894	-0.207467	0.0647764	0.133071	0.0860739	-0.00589737	0.0889433	-0.0832081	0.0984663	-0.245012	0.0746049	0.01425	0.047219	-0.0188625	0.04359	0.308406	0.166264	0.259742	0.0854852	0.39694	0.101319	0.268535	0.100351
2019-10-25	-0.0256117	0.0768544	0.008255	0.0406563	-0.107055	0.0412658	0.021965	0.0505053	-0.0866842	0.106671	-0.0401625	0.0572847	-0.09227	0.040743	-0.12762	0.0802324	-0.0373029	0.140617	-0.239083	0.068153	0.133071	0.0860739	-0.00589737	0.0889433	-0.0854968	0.0983814	-0.245012	0.0746049	0.00738375	0.0470417	-0.0188625	0.04359	0.298441	0.166238	0.259742	0.0854852	0.367045	0.101277	0.268535	0.100351
2019-10-26	-0.02816	0.0774025	0.008255	0.0406563	-0.1147	0.042278	0.021965	0.0505053	-0.08418	0.106563	-0.03265	0.0570819	-0.09227	0.040743	-0.12762	0.0802324	-0.0373029	0.140617	-0.239083	0.068153	0.133071	0.0860739	-0.00589737	0.0889433	-0.0860001	0.0983535	-0.245012	0.0746049	0.00738375	0.0470417	-0.0203725	0.043527	0.317314	0.169976	0.259742	0.0854852	0.383425	0.107811	0.308775	0.0998041
2019-10-27	-0.0334233	0.0786149	0.008255	0.0406563	-0.13049	0.0444588	0.021965	0.0505053	-0.08418	0.106563	-0.03265	0.0570819	-0.09227	0.040743	-0.12762	0.0802324	-0.0430379	0.142364	-0.256288	0.0714553	0.133071	0.0860739	-0.00589737	0.0889433	-0.077356	0.0939379	-0.245012	0.0746049	0.0165637	0.0427038	-0.00362	0.0378791	0.317314	0.169976	0.259742	0.0854852	0.383425	0.107811	0.308775	0.0998041
2019-10-28	-0.0320742	0.07842	0.008255	0.0406563	-0.11756	0.0443779	0.0130825	0.0502729	-0.0879583	0.107496	-0.043985	0.0588068	-0.09227	0.040743	-0.12762	0.0802324	-0.0458813	0.140156	-0.256288	0.0714553	0.133071	0.0860739	-0.0144275	0.0848091	-0.0784035	0.0938985	-0.245012	0.0746049	0.0134212	0.042617	-0.00362	0.0378791	0.294949	0.177732	0.259742	0.0854852	0.35264	0.117994	0.272465	0.101776
2019-10-29	-0.0259025	0.0774592	0.008255	0.0406563	-0.099045	0.0426571	0.0130825	0.0502729	-0.101567	0.10983	-0.043985	0.0588068	-0.09227	0.040743	-0.168445	0.0833331	-0.0458813	0.140156	-0.256288	0.0714553	0.133071	0.0860739	-0.0144275	0.0848091	-0.0785601	0.0933668	-0.245012	0.0746049	0.0207713	0.0422881	-0.01144	0.0369213	0.313314	0.176294	0.259742	0.0854852	0.377975	0.114726	0.302225	0.103004
2019-10-30	-0.0316125	0.0744719	0.008255	0.0406563	-0.116175	0.0369562	0.0130825	0.0502729	-0.101567	0.10983	-0.043985	0.0588068	-0.09227	0.040743	-0.168445	0.0833331	-0.0458813	0.140156	-0.256288	0.0714553	0.133071	0.0860739	-0.0144275	0.0848091	-0.0785601	0.0933668	-0.245012	0.0746049	0.0207713	0.0422881	-0.01144	0.0369213	0.313314	0.176294	0.259742	0.0854852	0.377975	0.114726	0.302225	0.103004
2019-10-31	-0.0316125	0.0744719	0.008255	0.0406563	-0.116175	0.0369562	0.0130825	0.0502729	-0.0970058	0.108241	-0.0303025	0.0557836	-0.09227	0.040743	-0.168445	0.0833331	-0.0458813	0.140156	-0.256288	0.0714553	0.133071	0.0860739	-0.0144275	0.0848091	-0.0788943	0.092264	-0.245012	0.0746049	0.0118288	0.0411919	-0.0035	0.0353553	0.313314	0.176294	0.259742	0.0854852	0.377975	0.114726	0.302225	0.103004
2019-11-01	-0.0302125	0.0740406	0.012455	0.0398609	-0.116175	0.0369562	0.0130825	0.0502729	-0.103448	0.10705	-0.03788	0.0560047	-0.130075	0.0383001	-0.14239	0.0828031	-0.0542046	0.142758	-0.256288	0.0714553	0.133071	0.0860739	-0.0393975	0.0889004	-0.0786843	0.0922582	-0.245012	0.0746049	0.0118288	0.0411919	-0.00287	0.03534	0.313314	0.176294	0.259742	0.0854852	0.377975	0.114726	0.302225	0.103004
2019-11-02	-0.0302125	0.0740406	0.012455	0.0398609	-0.116175	0.0369562	0.0130825	0.0502729	-0.097345	0.104648	-0.03788	0.0560047	-0.130075	0.0383001	-0.12408	0.079673	-0.0542046	0.142758	-0.256288	0.0714553	0.133071	0.0860739	-0.0393975	0.0889004	-0.0738676	0.0939745	-0.245012	0.0746049	0.0118288	0.0411919	0.01158	0.039605	0.326679	0.17582	0.259742	0.0854852	0.377975	0.114726	0.34232	0.102191
2019-11-03	-0.0302125	0.0740406	0.012455	0.0398609	-0.116175	0.0369562	0.0130825	0.0502729	-0.097345	0.104648	-0.03788	0.0560047	-0.130075	0.0383001	-0.12408	0.079673	-0.0542046	0.142758	-0.256288	0.0714553	0.133071	0.0860739	-0.0393975	0.0889004	-0.0738676	0.0939745	-0.245012	0.0746049	0.0118288	0.0411919	0.01158	0.039605	0.340322	0.173724	0.300673	0.0810853	0.377975	0.114726	0.34232	0.102191
2019-11-04	-0.0302125	0.0740406	0.012455	0.0398609	-0.116175	0.0369562	0.0130825	0.0502729	-0.106487	0.10631	-0.03788	0.0560047	-0.1575	0.0426326	-0.12408	0.079673	-0.0425858	0.14454	-0.256288	0.0714553	0.167928	0.0887852	-0.0393975	0.0889004	-0.077031	0.093351	-0.245012	0.0746049	0.00233875	0.0397489	0.01158	0.039605	0.352722	0.173253	0.337873	0.0800728	0.377975	0.114726	0.34232	0.102191
2019-11-05	-0.0302125	0.0740406	0.012455	0.0398609	-0.116175	0.0369562	0.0130825	0.0502729	-0.104018	0.106641	-0.03788	0.0560047	-0.150095	0.0434516	-0.12408	0.079673	-0.0410842	0.144449	-0.256288	0.0714553	0.167928	0.0887852	-0.0348925	0.0887522	-0.0725626	0.0948402	-0.245012	0.0746049	0.0157438	0.0431303	0.01158	0.039605	0.352722	0.173253	0.337873	0.0800728	0.377975	0.114726	0.34232	0.102191
2019-11-06	-0.0302125	0.0740406	0.012455	0.0398609	-0.116175	0.0369562	0.0130825	0.0502729	-0.105853	0.10675	-0.03788	0.0560047	-0.1556	0.0437169	-0.12408	0.079673	-0.0374925	0.143037	-0.256288	0.0714553	0.178702	0.0864685	-0.0348925	0.0887522	-0.0725626	0.0948402	-0.245012	0.0746049	0.0157438	0.0431303	0.01158	0.039605	0.352722	0.173253	0.337873	0.0800728	0.377975	0.114726	0.34232	0.102191
2019-11-07	-0.0302125	0.0740406	0.012455	0.0398609	-0.116175	0.0369562	0.0130825	0.0502729	-0.105853	0.10675	-0.03788	0.0560047	-0.1556	0.0437169	-0.12408	0.079673	-0.0428125	0.142815	-0.272247	0.07101	0.178702	0.0864685	-0.0348925	0.0887522	-0.0741526	0.0947364	-0.245012	0.0746049	0.00635875	0.0432413	0.016195	0.0392338	0.352722	0.173253	0.337873	0.0800728	0.377975	0.114726	0.34232	0.102191
2019-11-08	-0.0302125	0.0740406	0.012455	0.0398609	-0.116175	0.0369562	0.0130825	0.0502729	-0.105853	0.10675	-0.03788	0.0560047	-0.1556	0.0437169	-0.12408	0.079673	-0.0428125	0.142815	-0.272247	0.07101	0.178702	0.0864685	-0.0348925	0.0887522	-0.062386	0.0915378	-0.245012	0.0746049	0.00635875	0.0432413	0.051495	0.0307162	0.352722	0.173253	0.337873	0.0800728	0.377975	0.114726	0.34232	0.102191
2019-11-09	-0.0302125	0.0740406	0.012455	0.0398609	-0.116175	0.0369562	0.0130825	0.0502729	-0.105853	0.10675	-0.03788	0.0560047	-0.1556	0.0437169	-0.12408	0.079673	-0.0428125	0.142815	-0.272247	0.07101	0.178702	0.0864685	-0.0348925	0.0887522	-0.0643818	0.0926482	-0.245012	0.0746049	0.00037125	0.0455446	0.051495	0.0307162	0.352722	0.173253	0.337873	0.0800728	0.377975	0.114726	0.34232	0.102191
2019-11-10	-0.0302125	0.0740406	0.012455	0.0398609	-0.116175	0.0369562	0.0130825	0.0502729	-0.111338	0.10762	-0.054335	0.0576468	-0.1556	0.0437169	-0.12408	0.079673	-0.0293625	0.147812	-0.272247	0.07101	0.178702	0.0864685	0.0054575	0.0965878	-0.0643818	0.0926482	-0.245012	0.0746049	0.00037125	0.0455446	0.051495	0.0307162	0.352722	0.173253	0.337873	0.0800728	0.377975	0.114726	0.34232	0.102191
2019-11-11	-0.0297125	0.0740419	0.012455	0.0398609	-0.116175	0.0369562	0.0145825	0.0502747	-0.111338	0.10762	-0.054335	0.0576468	-0.1556	0.0437169	-0.12408	0.079673	-0.0412842	0.149632	-0.308013	0.0747252	0.178702	0.0864685	0.0054575	0.0965878	-0.0581585	0.0895316	-0.245012	0.0746049	0.0190412	0.0388141	0.051495	0.0307162	0.360148	0.15364			0.377975	0.114726	0.34232	0.102191
2019-11-12	-0.0297125	0.0740419	0.012455	0.0398609	-0.116175	0.0369562	0.0145825	0.0502747	-0.111338	0.10762	-0.054335	0.0576468	-0.1556	0.0437169	-0.12408	0.079673	-0.0412842	0.149632	-0.308013	0.0747252	0.178702	0.0864685	0.0054575	0.0965878	-0.068301	0.0919983	-0.245012	0.0746049	-0.0113863	0.0442076	0.051495	0.0307162	0.360148	0.15364			0.377975	0.114726	0.34232	0.102191
2019-11-13	-0.0362842	0.0768189	0.012455	0.0398609	-0.116175	0.0369562	-0.0051325	0.0542816	-0.114258	0.107698	-0.063095	0.057792	-0.1556	0.0437169	-0.12408	0.079673	-0.0555758	0.148691	-0.350888	0.0728227	0.178702	0.0864685	0.0054575	0.0965878	-0.068301	0.0919983	-0.245012	0.0746049	-0.0113863	0.0442076	0.051495	0.0307162	0.342268	0.152275			0.377975	0.114726	0.30656	0.100129
2019-11-14	-0.0362842	0.0768189	0.012455	0.0398609	-0.116175	0.0369562	-0.0051325	0.0542816	-0.116573	0.10786	-0.063095	0.057792	-0.162545	0.0441146	-0.12408	0.079673	-0.0433875	0.15025	-0.350888	0.0728227	0.215268	0.0891222	0.0054575	0.0965878	-0.0730426	0.0919546	-0.245012	0.0746049	-0.0113863	0.0442076	0.03727	0.0305851	0.342268	0.152275			0.377975	0.114726	0.30656	0.100129
2019-11-15	-0.0396558	0.0778626	0.012455	0.0398609	-0.116175	0.0369562	-0.0152475	0.0557488	-0.116573	0.10786	-0.063095	0.057792	-0.162545	0.0441146	-0.12408	0.079673	-0.0433875	0.15025	-0.350888	0.0728227	0.215268	0.0891222	0.0054575	0.0965878	-0.0709376	0.091685	-0.245012	0.0746049	-0.0113863	0.0442076	0.043585	0.0297647	0.30656	0.100129					0.30656	0.100129
2019-11-16	-0.0396558	0.0778626	0.012455	0.0398609	-0.116175	0.0369562	-0.0152475	0.0557488	-0.116573	0.10786	-0.063095	0.057792	-0.162545	0.0441146	-0.12408	0.079673	-0.0433875	0.15025	-0.350888	0.0728227	0.215268	0.0891222	0.0054575	0.0965878	-0.0812318	0.0952223	-0.273147	0.0789609	-0.0122138	0.0442043	0.041665	0.0296386	0.30656	0.100129					0.30656	0.100129
2019-11-17	-0.0396558	0.0778626	0.012455	0.0398609	-0.116175	0.0369562	-0.0152475	0.0557488	-0.118432	0.107278	-0.063095	0.057792	-0.162545	0.0441146	-0.129655	0.0788835	-0.0433875	0.15025	-0.350888	0.0728227	0.215268	0.0891222	0.0054575	0.0965878	-0.0812318	0.0952223	-0.273147	0.0789609	-0.0122138	0.0442043	0.041665	0.0296386	0.30656	0.100129					0.30656	0.100129
2019-11-18	-0.0396558	0.0778626	0.012455	0.0398609	-0.116175	0.0369562	-0.0152475	0.0557488	-0.118432	0.107278	-0.063095	0.057792	-0.162545	0.0441146	-0.129655	0.0788835	-0.0421683	0.150508	-0.34723	0.0733537	0.215268	0.0891222	0.0054575	0.0965878	-0.0796935	0.0951293	-0.273147	0.0789609	-0.00759875	0.0440036	0.041665	0.0296386	0.30656	0.100129					0.30656	0.100129
2019-11-19	-0.05005	0.0805733	-0.017995	0.0449063	-0.116175	0.0369562	-0.01598	0.0557649	-0.126575	0.103957	-0.063095	0.057792	-0.186975	0.0352772	-0.129655	0.0788835	-0.0421683	0.150508	-0.34723	0.0733537	0.215268	0.0891222	0.0054575	0.0965878	-0.0836376	0.0954095	-0.284979	0.0792982	-0.00759875	0.0440036	0.041665	0.0296386	0.30656	0.100129					0.30656	0.100129
2019-11-20	-0.04945	0.080461	-0.017995	0.0449063	-0.116175	0.0369562	-0.01418	0.0556026	-0.127718	0.10354	-0.063095	0.057792	-0.186975	0.0352772	-0.133085	0.078334	-0.048905	0.148795	-0.36744	0.069771	0.215268	0.0891222	0.0054575	0.0965878	-0.114273	0.103353	-0.284979	0.0792982	-0.0498237	0.0434228	-0.008015	0.0500807	0.30656	0.100129					0.30656	0.100129
2019-11-21	-0.04945	0.080461	-0.017995	0.0449063	-0.116175	0.0369562	-0.01418	0.0556026	-0.126219	0.10362	-0.063095	0.057792	-0.186975	0.0352772	-0.128587	0.0784396	-0.04359	0.148684	-0.381275	0.0641432	0.215268	0.0891222	0.0352375	0.100248	-0.118606	0.100901	-0.301619	0.075968	-0.0498237	0.0434228	-0.004375	0.0502434	0.30656	0.100129					0.30656	0.100129
2019-11-22	-0.0551167	0.0809635	-0.017995	0.0449063	-0.133175	0.0380377	-0.01418	0.0556026	-0.126219	0.10362	-0.063095	0.057792	-0.186975	0.0352772	-0.128587	0.0784396	-0.04359	0.148684	-0.381275	0.0641432	0.215268	0.0891222	0.0352375	0.100248	-0.119334	0.101214	-0.301619	0.075968	-0.0599437	0.0439897	0.00356	0.0503784	0.30656	0.100129					0.30656	0.100129
2019-11-23	-0.0551167	0.0809635	-0.017995	0.0449063	-0.133175	0.0380377	-0.01418	0.0556026	-0.121908	0.103351	-0.063095	0.057792	-0.186975	0.0352772	-0.115653	0.0780835	-0.0462467	0.147665	-0.402285	0.0617885	0.215268	0.0891222	0.0482775	0.100222	-0.116216	0.101389	-0.301619	0.075968	-0.0599437	0.0439897	0.012915	0.0507305	0.30656	0.100129					0.30656	0.100129
2019-11-24	-0.0551167	0.0809635	-0.017995	0.0449063	-0.133175	0.0380377	-0.01418	0.0556026	-0.126605	0.107032	-0.0771875	0.0641423	-0.186975	0.0352772	-0.115653	0.0780835	-0.0489417	0.146255	-0.41037	0.0583384	0.215268	0.0891222	0.0482775	0.100222	-0.116216	0.101389	-0.301619	0.075968	-0.0599437	0.0439897	0.012915	0.0507305	0.30656	0.100129					0.30656	0.100129
2019-11-25	-0.0551167	0.0809635	-0.017995	0.0449063	-0.133175	0.0380377	-0.01418	0.0556026	-0.128343	0.107229	-0.0771875	0.0641423	-0.19219	0.0358726	-0.115653	0.0780835	-0.04928	0.146272	-0.411385	0.0583812	0.215268	0.0891222	0.0482775	0.100222	-0.116216	0.101389	-0.301619	0.075968	-0.0599437	0.0439897	0.012915	0.0507305	0.314075	0.0982224					0.314075	0.0982224
2019-11-26	-0.0551167	0.0809635	-0.017995	0.0449063	-0.133175	0.0380377	-0.01418	0.0556026	-0.128401	0.107225	-0.0771875	0.0641423	-0.192362	0.0358591	-0.115653	0.0780835	-0.04928	0.146272	-0.411385	0.0583812	0.215268	0.0891222	0.0482775	0.100222	-0.116216	0.101389	-0.301619	0.075968	-0.0599437	0.0439897	0.012915	0.0507305	0.314075	0.0982224					0.314075	0.0982224
2019-11-27	-0.0551167	0.0809635	-0.017995	0.0449063	-0.133175	0.0380377	-0.01418	0.0556026	-0.127169	0.107388	-0.0771875	0.0641423	-0.188667	0.0363443	-0.115653	0.0780835	-0.058455	0.148109	-0.411385	0.0583812	0.215268	0.0891222	0.0207525	0.102885	-0.118919	0.100075	-0.301619	0.075968	-0.0599437	0.0439897	0.004805	0.0480493	0.314075	0.0982224					0.314075	0.0982224
2019-11-28	-0.0517233	0.0811372	-0.017995	0.0449063	-0.122995	0.0384061	-0.01418	0.0556026	-0.130437	0.106352	-0.0771875	0.0641423	-0.19847	0.0331569	-0.115653	0.0780835	-0.058455	0.148109	-0.411385	0.0583812	0.215268	0.0891222	0.0207525	0.102885	-0.118296	0.100107	-0.301619	0.075968	-0.0582175	0.0440755	0.00495	0.0480384	0.299845	0.101454					0.299845	0.101454
2019-11-29	-0.04994	0.0806548	-0.017995	0.0449063	-0.122995	0.0384061	-0.00883	0.0548962	-0.134925	0.106618	-0.0906525	0.0645831	-0.19847	0.0331569	-0.115653	0.0780835	-0.058455	0.148109	-0.411385	0.0583812	0.215268	0.0891222	0.0207525	0.102885	-0.118296	0.100107	-0.301619	0.075968	-0.0582175	0.0440755	0.00495	0.0480384	0.299845	0.101454					0.299845	0.101454
2019-11-30	-0.0612	0.0834354	-0.051775	0.0497276	-0.122995	0.0384061	-0.00883	0.0548962	-0.134925	0.106618	-0.0906525	0.0645831	-0.19847	0.0331569	-0.115653	0.0780835	-0.0612833	0.148985	-0.41987	0.0605672	0.215268	0.0891222	0.0207525	0.102885	-0.118296	0.100107	-0.301619	0.075968	-0.0582175	0.0440755	0.00495	0.0480384	0.299845	0.101454					0.299845	0.101454
2019-12-01	-0.076435	0.0916059	-0.051775	0.0497276	-0.15408	0.0520102	-0.02345	0.05669	-0.132647	0.106574	-0.0906525	0.0645831	-0.191635	0.0330166	-0.115653	0.0780835	-0.0612833	0.148985	-0.41987	0.0605672	0.215268	0.0891222	0.0207525	0.102885	-0.102057	0.103365	-0.285284	0.0787814	-0.0258375	0.0465842	0.00495	0.0480384	0.299845	0.101454					0.299845	0.101454
2019-12-02			-0.051775	0.0497276	-0.15408	0.0520102	-0.02345	0.05669			-0.0906525	0.0645831	-0.191635	0.0330166	-0.115653	0.0780835			-0.41987	0.0605672	0.215268	0.0891222	0.0207525	0.102885			-0.285284	0.0787814	-0.0258375	0.0465842	0.00495	0.0480384							0.299845	0.101454
