# Supplementary material for: Neutral bots probe political bias on social media
Source: Nat Commun. 2021 Sep 22;12:5580. doi: 10.1038/s41467-021-25738-6 (PMC8458339; doi:10.1038/s41467-021-25738-6)
Supplement: Supplementary file 4 — Source Data [file 41467_2021_25738_MOESM4_ESM.zip › Source Data/Table S3.xlsx]

## Sheet: hashtag
Left	C. Left	Center	C. Right	Right
0.0953162	0.249125	-0.0462424	-0.0443472	-0.294449
-0.00206494	0.311125	-0.00992117	0.00373682	0.0976633
-0.0323778	0.122092	-0.0106751	0.00927233	0.107086
-0.0344875	0.101584	-0.0209803	-0.0673246	0.12783
-0.0416913	0.00837895	-0.0340954	-0.0277007	0.123218
-0.0214806	-0.0126098	-0.0683208	0.0192232	0.0481329
-0.0213167	-0.00770423	-0.066039	0.0682495	-0.0980373
-0.00949056	-0.0252634	-0.0759754	0.0707684	-0.150064
-0.00653747	0.00726174	-0.0338253	0.0588631	-0.171555
-0.0147923	0.0418131	0.0335198	0.0715131	-0.0601034
-0.0529084	0.042216	0.0418714	0.0518488	0.0642205
-0.0210737	0.0110024	0.0348792	0.0501016	0.125765
-0.0868149	0.013693	0.00365211	0.00249044	0.137191
-0.0984024	-0.00801898	-0.022789	-0.00522909	0.105057
-0.130613	-0.0236565	-0.0249131	0.000691764	0.119499
-0.130724	-0.0381564	0.00318833	-0.00240707	0.0506857
-0.114878	-0.0353361	0.041785	-0.0144543	0.0551942
-0.0854189	-0.00380249	0.0307123	-0.0452204	0.00248621
-0.0670717	0.00438177	0.0262066	-0.00174654	-0.0263167
0.0490294	0.0261777	0.0550633	-0.0449541	0.0123263
0.0486167	0.0437776	0.042341	-0.0126694	-0.0411273
0.0533821	-0.0664225	0.0263625	-0.000458176	-0.0288247
0.0571877	-0.148512	0.045772	-0.0322304	0.0661098
-0.111167	-0.148829	0.0506749	-0.0859543	0.0840083
-0.149351	-0.128077	0.0804934	-0.0768408	0.102034
-0.136602	-0.143581	0.0163925	-0.072681	0.033426
-0.112219	-0.199661	-0.00502865	-0.0611333	-0.0173978
-0.0615383	-0.218777	0.0399017	-0.0328169	0.0985054
-0.0417169	-0.203813	0.0270183	-0.0235319	0.0241881
0.0254341	-0.265466	-0.0312528	0.00276559	-0.0410554
0.0215129	-0.252139	-0.0333717	-0.0257644	-0.046402
0.0859342	-0.193656	-0.0373129	-0.0409122	-0.122945
0.0332528	-0.137551	-0.0234102	-0.0380343	-0.190838
0.0239128	-0.126756	-0.000473347	-0.0484922	-0.107031
-0.0243147	-0.15811	0.0191008	-0.074341	-0.105303
0.0487	-0.117527	0.0174376	-0.108344	-0.0829811
-0.0289442	-0.127223	0.00821113	-0.110014	-0.0266899
-0.10363	-0.0383256	-0.0242579	-0.109302	0.00984465
-0.0973834	-0.0371835	-0.016866	-0.11189	0.0196225
-0.0519795	-0.0239912	-0.0239611	-0.0411244	-0.0387369
-0.0457464	-0.118903	-0.0104809	-0.0497792	-0.00686805
0.0517584	-0.0996998	-0.00363393	-0.0763833	-0.0847185
0.0451929	-0.113176	0.00538518	-0.0914999	-0.0208826
0.0655607	-0.132016	-0.00196825	-0.117483	0.0357501
-0.0166412	-0.0632031	0.0230409	-0.15729	0.0548654
0.0239955	-0.0040738	0.0420129	-0.172295	-0.0631281
0.0213254	0.00749797	0.0307436	-0.167228	0.015812
0.0325746	-0.048549	0.022959	-0.131634	-0.00497997
0.104541	-0.0423257	-0.0330397	-0.0754917	-0.104633
0.143142	-0.0565061	-0.0260982	-0.0631795	-0.0785363
0.137482	-0.0543788	-0.0118638	-0.0952553	0.00253885
0.15638	-0.0462709	0.00706909	-0.0873292	0.0488863
0.0505725	-0.0356496	0.00769133	-0.0605265	-0.0147752
-0.0436185	-0.0402682	0.0285574	-0.0649658	0.0105806
-0.0460091	-0.030692	-0.0352974	-0.0517165	0.0371138
-0.0808875	-0.00162213	0.0409358	0.025826	0.0425904
-0.0917994	-0.0115543	0.0515612	-0.0283096	-0.0662817
-0.112487	0.00591862	0.0534333	-0.0153384	-0.0828129
-0.030696	0.0407369	0.0444269	0.00055778	-0.110109
-0.0387195	0.0519609	0.0232096	-0.0690085	-0.218291
-0.0131404	0.0107492	0.0630706	-0.0768536	-0.132071
0.00521965	-0.0317647	-0.00141354	-0.0438581	-0.148486
-0.0602817	-0.0105596	0.00896759	-0.0357019	-0.0684514
-0.0790725	0.010538	0.0198895	-0.0479585	-0.0949078
-0.129549	-0.0088305	0.0564245	-0.039581	-0.0833097
-0.0999096	0.0208468	-0.00382253	-0.109212	-0.123634
-0.129094	0.00567364	-0.00593147	-0.0557689	-0.0639346
-0.00868445	0.0344863	-0.00276791	-0.0420417	-0.0430866
0.0487519	0.0557607	0.0108506	-0.0557881	-0.0798381
0.0228145	0.0512263	0.0472431	-0.0298939	-0.133404
-0.0408656	0.00639678	0.0598691	-0.0674174	-0.077367
-0.109042	0.0209346	0.021269	-0.0802477	-0.0971672
-0.0925831	0.0127936	0.035727	-0.0588766	-0.0776627
-0.020392	-0.00704061	0.000991962	-0.0517585	-0.0553061
-0.0233356	0.0129246	0.00458047	-0.0411513	-0.0459945
-0.0671934	0.023575	0.0167028	-0.084566	-0.109781
-0.0868162	-0.00191888	0.0242087	-0.0762138	-0.0925436
-0.0513795	0.0034768	0.0380634	-0.0620143	-0.107919
-0.0442973	0.00601391	0.0594709	0.0062911	-0.0802041
0.00245555	-0.00164168	0.0550679	0.00383841	0.112146
0.0140104	0.0159355	0.0157444	-0.00845606	0.113031
-0.0478465	-0.0194054	0.01921	0.0359889	0.0291745
-0.0567854	0.108707	0.0334707	0.0464093	0.0160383
0.0500701	0.227793	0.0293437	0.00163556	-0.0476852
0.0306764	-0.0252145	0.0332264	0.0192987	-0.026169
0.0428884	-0.0286629	-0.0425271	0.0341721	-0.099103
0.0163785	-0.00416908	-0.0278081	0.0386632	-0.0878571
0.0345466	0.0279917	-0.020311	0.00161984	-0.0782318
0.0703632	0.0476292	-0.0233311	-0.0346149	-0.0783667
0.0358894	0.0201253	0.0070247	-0.0453552	-0.152855
-0.118313	0.0266115	0.0362391	-0.0634522	-0.0411418
-0.136687	-0.0552778	0.0314351	-0.112458	0.0195543
-0.156264	-0.0325776	0.0253564	-0.0924775	0.00602146
-0.152339	-0.0150881	0.0460254	-0.0914262	-0.0119486
-0.0595808	0.0129422	0.0446702	-0.114568	-0.069143
-0.101513	0.0312455	0.0460177	-0.0703582	-0.0509672
-0.0123181	0.0580449	0.033705	-0.0591199	-0.0610659
-0.00731879	0.0253494	0.0497334	-0.0359967	-0.018985
0.0664866	0.0591272	0.0508601	-0.0470133	0.00770298
0.0833374	0.0479902	0.02554	-0.0489717	0.0035233
0.098107	-0.00769113	0.0291992	-0.0653641	0.0558117
0.119101	-0.0256689	0.0293996	-0.0696897	0.0269586
0.0183359	-0.0539256	0.0269633	-0.122497	0.0715727
0.0787371	-0.0494969	0.0221982	-0.0669577	0.107722
0.0738725	-0.0537784	0.0299153	-0.0755811	0.0682226
-0.00369918	-0.0728056	0.0206639	-0.086424	0.0271265
-0.0095079	-0.0426725	0.0172465	-0.0551127	-0.000676525
-0.0342818	-0.0186017	0.0311287	-0.060501	-0.0044651
0.0419936	0.0032586	0.0203355	-0.0337601	-0.00651515
0.070075	0.0109205	0.0269065	-0.0238415	0.030245
0.106084	0.0149599	0.0426611	-0.040678	-0.559798
0.11885	0.0077918	0.0586046	-0.0538287	-0.144953
0.0746974	-0.028407	0.063758	-0.0480516	-0.220557
0.0725185	-0.026427	0.0730531	-0.00601672	0.0482837
0.0855813	-0.0122611	0.0723624	-0.0323698	0.125183
0.0625938	-0.0104709	0.0698786	-0.00689627	0.218278
0.0372332	0.00427347	0.0761898	-0.0142692	0.243568
0.022641	0.0211273	0.058305	-0.0290806	0.24554
0.0349052	-0.0240515	0.0565262	-0.0265434	-0.0359334
-0.0198556	-0.0276229	0.00476235	-0.0143561	-0.0664934
0.00278509	-0.0183971	-0.00194433	0.00445307	0.0060388
-0.0244178	-0.0227361	0.0145638	0.0178217	0.0528439
-0.000809893	-0.0645625	0.0156673	0.0109132	0.0505854
-0.0263719	-0.0416005	0.0219297	0.00882005	-0.0456518
0.0268036	-0.0188212	0.029385	0.0161808	-0.00576987
0.0351797	-0.0222978	0.0387655	-0.0124304	0.0316921
0.0599479	-0.0478902	0.0210562	0.053254	-0.0310438
0.0491627	0.00529852	0.0031272	0.0619917	0.00802985
0.0813724	0.00324365	0.0159223	0.0163546	-0.0577425
0.00730501	0.0190716	-0.0111235	0.0536815	-0.0557204
-0.0307283	0.218071	-0.0248795	0.0509911	0.115401
-0.0187552	0.0282897	-0.104755	-0.160497	0.0920184
-0.0292918	-0.00342431	-0.00601995	-0.0468985	-0.0762431
-0.0216679	0.0780603	0.00545033	0.169045	-0.0937252
-0.0177555	-0.136687	-0.0615631	0.13704	-0.10389
-0.0144972	-0.0988719	-0.0560592	0.175232	-0.0400739
-0.0480467	-0.0394262	-0.0330711	0.226059	-0.0293808
-0.0109285	-0.0147896	-0.0207353	0.238312	-0.0303819
-0.0242778	-0.0173687	-0.0211831	0.192394	0.0185983
-0.0541298	-0.00989594	-0.0241484	0.187049	-0.0539195
-0.0419945	-0.0242543	-0.019733	0.121417	0.00131081
-0.00829647	-0.0123085	-0.0247082	0.0719395	-0.0112708
-0.0275435	-0.00599815	-0.0295556	0.0629035	0.0587091
-0.0260256	0.00490751	0.00870311	0.053437	0.0586665
0.0040546	0.0744699	-0.0520975	0.155666	-0.0458041
0.0171463	0.0632528	-0.045208	0.300378	-0.174549
0.00715124	0.058664	-0.0226276	0.307467	-0.172532
-0.0188193	0.0741313	-0.029874	0.282122	-0.204037
-0.0068366	0.0384188	-0.0689384	0.248986	-0.146332
0.0149613	0.0275289	-0.0925038	0.281111	-0.105304
-0.0108312	0.0252638	-0.0260269	0.251547	-0.124359
-0.0131059	0.0226671	-0.0197343	0.132692	-0.0445748
-0.0168204	0.0260428	-0.0160936	0.0563428	-0.077504
-0.0261531	0.00217628	0.00399856	0.0183164	-0.0653472
0.0337551	-0.0226063	0.0155595	0.0287822	-0.0582858
-0.00258382	-0.0334115	0.0479993	0.0256705	-0.0901306
-0.0124742	-0.0249437	0.0353812	0.05211	-0.107523
-0.0190112	0.000867058	0.0102835	0.0550397	-0.0963128
-0.023303	-0.0086273	0.0219024	0.0575443	-0.157785
-0.0216123	0.0209829	0.00993036	0.0674748	-0.161388
-0.00837122	0.0145224	-0.0269701	0.110676	-0.151697
-0.0202438	0.025923	-0.0351133	0.102599	-0.166878
-0.0141748	0.00107514	-0.0553363	0.0617562	-0.181489
0.00186797	0.00993058	-0.0461439	0.0241164	-0.103648
-0.00390463	0.00576174	-0.0515353	-0.0127579	-0.0683631
-0.00781193	0.0081788	-0.0246775	0.021477	-0.101441
0.00144204	0.0216591	0.0194538	0.00990297	-0.141736
0.00338729	0.025838	0.00387997	0.0709776	-0.211962
0.0281596	0.0134293	0.0265859	0.101808	-0.149768
0.00590526	-0.0131861	0.0412718	0.105346	-0.150214
-0.0061349	-2.82061e-05	-0.0226801	0.0863336	-0.128651
-0.0180814	0.0164785	-0.0149545	-0.0564251	-0.00611953
-0.0380848	0.0085105	-0.0104074	-0.0028446	-0.0212423
0.0135473	-0.0226318	-0.0110893	-0.0116105	-0.152794
-0.0215028	-0.00576184	0.00242028	-0.0138227	-0.084932
-0.0145768	-0.00639948	-0.015398	0.036	-0.173313
-0.0145838	-0.0141312	-0.0167418	-0.0319214	-0.152047
-0.00462367	-0.0199547	-0.00937602	-0.0865332	-0.132297
-0.00637045	-0.0375694	-0.00696129	-0.0731393	-0.059469
-0.00830066	-0.0424696	0.00890103	-0.0366142	-0.125922
0.00803135	-0.0551229	0.0100058	-0.0156651	-0.125274
-0.00958703	-0.0412015	0.0472747	0.0034117	-0.0665543
-0.0424186	-0.0749605	0.0550231	0.000336494	-0.0917897
-0.0245957	-0.0692453	0.0960332	0.0469509	-0.200093
-0.0238146	-0.0658683	0.0562218	0.112061	-0.0789205
-0.0222975	-0.0493926	0.0800921	0.0570029	-0.059072
-0.00690506	-0.0463791	0.0501773	0.069723	-0.0611937
-0.0189901	-0.0313313	0.0363093	0.0613536	-0.0597535
-0.0565328	-0.0333905	0.0212315	0.0562965	-0.0574246
-0.0412065	-0.0209629	0.0194261	0.0543831	-0.139837
-0.00497575	-0.0222042	-0.00400442	0.0333758	-0.124004
-0.0836828	0.013568	0.0171114	0.000371066	-0.0866081
0.000250265	0.0149665	0.017743	0.0284782	-0.0436842
-0.0329121	0.0181616	0.028176	0.00518982	-0.0734323
-0.0339542	0.0114165	0.00259061	0.0645994	-0.0332761
-0.012913	0.0135885	-0.0218279	-0.0131563	-0.0698398
-0.0131908	0.0168355	-0.0336499	0.156583	-0.0840176
-0.0118779	0.0317291	-0.0137886	0.196286	-0.116292
-0.0156252	0.0291597	-0.0523036	0.188236	-0.0588406
-0.00921683	0.0130227	-0.00808357	0.11056	-0.169191
-0.0163293	0.0156248	-0.00111161	0.0712696	-0.255951
3.12451e-05	0.0228259	0.0179662	0.0143252	0.0219899
-0.0184499	0.0168081	0.0480289	0.0696624	0.0304435
0.0158333	0.0123958	0.0478994	0.101902	-0.00810197
0.0464642	0.0184992	0.0440944	0.112817	0.0107842
-0.00122368	0.0129658	0.00791636	0.124322	0.00699194
0.000509304	0.00332257	0.00435283	0.0877887	-0.02651
-0.0102872	0.00706131	-0.0326259	0.0217307	-0.0521857
-0.000149914	-0.0622874	-0.000803724	0.0521648	-0.131847
-0.0124251	-0.0914351	-0.0114603	0.108068	-0.122727
0.0197303	-0.0845642	-0.0303074	0.117052	-0.0243613
0.0280741	-0.070665	-0.057425	0.0597226	-0.0682187
-0.0144027	-0.0418009	-0.0450273	0.040046	-0.00441271
0.0325115	-0.0442589	-0.0340546	-0.0355247	-0.172963
-0.00434611	-0.00935424	-0.0446462	-0.0278529	-0.192931
0.00174771	-0.00877735	-0.0164771	-0.0379036	-0.129354
0.00968501	0.000751622	-0.00406397	-0.0121834	-0.0854186
0.0074193	-0.0228386	-0.00203217	-0.0331832	-0.108355
-0.0102537	-0.0175823	0.0378946	-0.00397991	-0.142726
-0.0120586	-0.0393389	-0.000634444	-0.0223481	-0.0381754
0.0129462	-0.0216515	-0.00777477	-0.0969303	-0.198266
-0.0106046	-0.0168856	-0.00067579	-0.130494	0.0259469
0.00470119	-0.0195415	0.00775789	-0.0990311	0.0144584
-0.00885169	-0.0207222	-0.00963525	0.010345	0.0674748
0.0216434	-0.0192694	-0.0183414	0.0585415	-0.259057
0.0116376	-0.0317257	-0.0989043	0.0441598	-0.238462
-0.0104921	-0.0135601	-0.097155	0.00493333	-0.179879
0.00797008	-0.0109844	-0.066132	-0.0468099	-0.109656
0.00495818	-0.0153037	-0.0669704	-0.0373748	-0.0194903
-0.0132502	-0.0260655	0.00734247	0.0767685	-0.0499451
-0.0204777	-0.0239426	0.0426984	0.0748093	0.00107249
-0.000546207	-0.0578507	0.0518676	0.11539	-0.124293
0.00257426	-0.0304267	0.0484204	-0.0223627	-0.157065
-0.00607005	-0.0422586	0.0599338	0.0901469	-0.119832
0.00525686	-0.0576876	0.0292398	0.101635	-0.127907
0.017867	-0.0523336	0.0160091	0.0641491	-0.118017
-0.0527713	-0.0615929	0.0300097	0.0164382	-0.137635
-0.0555576	-0.0888069	0.0177555	0.0957575	-0.234148
-0.035705	-0.0739699	-0.0125676	0.0941703	-0.132842
0.00952727	-0.0773871	0.000329934	0.0738366	-0.252974
0.0402898	-0.0536867	0.0247402	-0.0203666	-0.215926
-0.0188236	-0.0356967	-0.00156214	0.0516413	-0.131928
-0.00528432	-0.0165963	-0.0142663	0.0624541	-0.0779469
-0.0340927	-0.0132667	0.0123384	0.0114371	-0.079266
0.00441902	-0.0188142	0.0153471	-0.0624555	-0.0383271
0.0291519	-0.0176419	-0.00338421	0.0112063	-0.123682
0.0281991	-0.00873599	0.0074302	-0.0984487	0.0195817
-0.0113611	-0.0180453	-0.00372816	-0.146025	0.101148
-0.0518105	-0.0146631	-0.0305122	-0.113643	0.137318
-0.0321804	-0.0323441	0.00788886	-0.0766263	0.103772
0.0850695	-0.0121343	-0.0325896	-0.0502538	0.128102
0.0783158	-0.00643262	-0.0721403	-0.114601	0.0740202
0.0304075	0.00398998	-0.0818155	-0.0356085	0.0505465
0.00717492	0.0194215	-0.0481228	0.0345349	0.00114076
0.0225413	0.0183303	-0.0631028	-0.0622607	-0.0373077
-0.0265868	0.0339671	-0.0597693	-0.0130832	-0.033455
0.00276579	0.0322136	-0.0441966	0.0446877	-0.00768499
-0.207315	6.85931e-06	-0.00281299	-0.0306746	-0.038127
-0.034321	-0.0214165	0.0168146	-0.0389027	-0.0508497
-0.0331324	0.109364	0.0664339	0.0230612	-0.0105929
-0.0618061	-0.0285403	0.0269902	-0.0025712	-0.00329209
-0.0441627	-0.0520601	-0.00775354	0.0129447	0.0158797
-0.00805958	-0.0382909	-0.220288	0.0238706	-0.0605419
-0.023222	-0.0111995	-0.0313617	0.00147608	-0.144953
-0.00274744	-0.0353335	-0.0484007	-0.0391381	-0.176999
0.0132454	-0.030117	-0.0437733	-0.0701575	-0.211668
0.00968757	-0.0262906	-0.0701902	-0.0409585	-0.21446
0.0143904	0.00649526	-0.0654491	-0.0451079	-0.235293
0.00463792	-0.00263259	0.0236556	-0.0271052	-0.144173
0.0172159	-0.00280856	-0.0668767	0.0511128	-0.0453447
-0.00664516	0.0705593	-0.0377968	0.150639	-0.00104111
-0.00421253	0.0705838	-0.00530547	0.177676	-0.116887
-0.033955	0.0733716	-0.054671	0.212185	-0.16186
-0.0255856	0.0917845	-0.0505868	0.232655	-0.11273
-0.0017039	0.0535363	-0.0307817	0.278479	-0.133195
-0.00767599	0.0440989	-0.0212955	0.176132	-0.12166
-0.032408	0.0147302	-0.106367	0.143034	-0.11389
-0.061133	0.0102212	-0.0841271	0.156931	-0.163709
-0.0352501	0.0416128	-0.014315	0.0651817	-0.120898
-0.0265961	0.0268019	-0.080954	0.195139	-0.00944252
-0.0151152	0.0169402	-0.0455906	0.229314	-0.0228825
-0.0143552	0.0192239	0.00558377	0.22426	-0.00370309
-0.0605101	0.00243918	-0.0528435	0.199564	0.00324695
-0.0430234	-0.00827157	-0.00716107	0.236058	0.0317685
-0.0574084	0.00779393	0.0528128	0.284386	-0.0169231
-0.0345449	0.00634008	0.0485417	0.241278	-0.016554
-0.0290358	0.0473289	0.0557074	0.186321	-0.0756815
-0.0175784	0.060645	0.0606076	0.0563399	-0.109357
-0.030652	0.0574428	0.0270324	-0.0243899	-0.100067
-0.0606101	0.0627453	0.0329221	0.0619111	-0.118162
-0.0401936	0.0777519	-0.0498115	0.0905276	-0.116237
-0.0286567	0.0753954	-0.0364273	0.0405462	-0.19276
-0.00642313	0.0529666	-0.034509	0.0905459	-0.113557
-0.0182028	0.0628771	-0.0359675	0.102342	-0.0269306
-0.0114797	0.065807	-0.0412162	0.0988536	0.0457145
-0.0345634	0.0458938	0.0219709	0.211977	0.0514968
-0.0531553	0.0484231	-0.0534316	0.234442	0.0569503
-0.0391765	0.0524414	-0.0163491	0.162036	0.000822264
-0.0345819	0.0209692	0.0213597	0.162444	0.0183581
-0.0566614	0.0385199	-0.0345086	0.172678	0.0470907
-0.0295355	0.0106886	-0.0369143	0.13861	-0.0252222
-0.020909	0.0245339	-0.00351919	0.141673	0.0880934
-0.0357543	0.0170482	-0.00755091	0.0617276	0.0322721
-0.0374735	0.0471679	-0.00436818	0.1116	0.0532906
-0.0550414	0.0842064	0.000113613	0.104632	-0.0474468
-0.0438864	0.176735	0.000995053	0.0819007	-0.0559402
-0.0357421	0.0912581	0.0158705	0.119577	-0.11987
-0.0078478	0.187597	-0.0325939	0.0795385	-0.0967537
-0.0463954	0.20521	-0.0178173	0.0816222	-0.116968
-0.022308	0.194699	-0.0197883	0.0895008	-0.149254
-0.0244093	0.166118	-0.0124401	0.0508805	-0.11131
-0.0262097	0.174294	-0.0039652	0.0637572	-0.039274
-0.0222731	0.0299995	0.00230187	0.148276	-0.0255986
-0.0337442	0.0100049	-0.0424621	0.196328	-0.0632383
-0.0115403	0.113859	-0.0361107	0.132324	-0.0659286
-0.0212906	0.113046	0.0358913	0.0893266	-0.0669568
0.00263625	0.14592	0.0351747	0.0176317	-0.00166426
-0.0223891	0.152307	-0.0423765	0.0193233	-0.0538688
-0.013215	0.157296	-0.0131016	0.0825507	-0.13192
-0.00995617	0.143714	0.0292795	0.111366	-0.18728
-0.0116025	0.0756433	-0.00792829	0.0314456	-0.149391
-0.0316931	0.136115	0.0848338	0.0394842	-0.0214678
-0.0357883	0.183005	0.113336	0.0382249	0.016328
-0.0193766	0.181067	0.10995	0.0907724	-0.0124974
-0.0142056	0.208052	0.133016	0.100288	-0.0567472
-0.022932	0.147507	0.0338586	0.0514759	-0.0856406
-0.0380691	0.156143	-0.0238442	0.0595739	-0.0023967
-0.032169	0.085721	-0.00211978	0.132128	-0.0151217
0.0173265	0.115316	0.0266621	0.0781766	-0.0380508
-0.00917924	0.00139554	0.00444695	0.0443474	0.068738
-0.018297	0.0652483	0.02242	0.0216597	0.0679915
0.00452502	0.107177	0.010981	-0.0826848	0.0381302
-0.0322858	0.104988	0.0296108	0.0108975	0.101936
-0.0383246	0.119895	0.013933	0.066412	0.0451151
-0.0274329	0.0952594	0.0312791	0.0869558	0.0117507
-0.0234402	0.138309	-0.0107457	-0.0741437	-0.0276421
-0.0102162	0.141513	-0.0064506	0.0172426	-0.0531895
-0.0122613	0.165632	-0.010091	-0.0849686	-0.0726468
-0.0200637	0.135138	-0.0227317	0.00906938	-0.135024
-0.020021	0.0226551	-0.0455885	-0.0431045	-0.106237
-0.0287826	0.0553501	0.00964982	-0.140052	-0.127195
-0.048807	0.0992821	0.132842	-0.0997094	-0.0806812
-0.0284688	0.140446	0.0947924	-0.096487	-0.0708678
-0.0104337	0.175521	0.110847	-0.099725	-0.0137495
-0.0521354	0.0618965	0.126631	-0.0931676	-0.026639
-0.0146751	0.0371409	0.136738	-0.0721187	0.00768828
-0.023465	0.0422356	-0.0706293	0.170668	-0.0115579
-0.0420832	0.0161628	-0.0307372	0.142903	-0.017417
-0.0181475	0.00995865	-0.00511265	0.0253532	-0.122387
-0.00841948	0.0287439	-0.0027805	0.0427398	-0.103042
-0.0342504	-0.091339	-0.031794	0.051534	-0.122817
-0.0270909	0.101599	-0.0148304	0.0418683	-0.09402
-0.0557703	0.109025	0.0222137	0.0446308
-0.048047	0.118739	0.0291589	0.0730131
-0.0301404	0.0910491	0.0233591	0.0516148
-0.0421962	0.131902	-0.0154649	0.101445
-0.00146353	0.126389	-0.0574394	0.0573759
-0.0043204	0.0738935	-0.0801949	0.0549003
-0.0197773	0.0556584	-0.0806672	0.0289116
-0.0140559	0.0929897	-0.0276294	0.000297648
-0.0393452	0.0918573	-0.00436399	0.0199162
-0.0100464	0.0836646	-0.0294105	0.0270605
-0.0454805	0.0300242	-0.0328885	0.0284489
-0.0138805	-0.0317664	-0.0104581	0.0627664
-0.0268219	-0.00816058	0.0339937	0.0408879
-0.0321936	-0.00839576	0.0109648	0.0414871
-0.0656864	0.03593	0.00403354	-0.05924
-0.0341653	-0.0237013	0.0428144	-0.0514243
-0.0305493	-0.0280676	0.0629719	-0.010788
-0.030854	0.0349518	0.104981	-0.00385456
-0.0143695	0.0605993	0.138162	-0.0272388
-0.0171654	0.00850604	0.128765	-0.0425721
-0.0273286	-0.0846888	0.10351	-0.0173654
0.00411993	0.00137492	0.128429	-0.0768237
-0.0300207	-0.0259919	0.107229	-0.0135212
-0.0425125	-0.0558531	0.0661474	-0.0391115
-0.0358416	-0.00310434	0.0471551	-0.000209998
-0.0131293	0.0204517	0.0118728	-0.0190187
-0.00561782	-0.049262	-0.00871574	-0.049418
-0.0259145	0.0241903	-0.0130675	-0.0613095
-0.0133408	0.0411639	-0.0335953	-0.133864
-0.0146051	0.13006	-0.0576366
-0.00701947	0.0837943	-0.0684105
-0.0305601		-0.043438
-0.0287109		-0.0303292
-0.0326985		-0.0466877
-0.00256519		0.0227495
		0.0432015
		0.0200648
		0.0367596
		0.0169177
		0.0404275

## Sheet: link
Left	C. Left	Center	C. Right	Right
-0.405576	-0.211122	-0.080581	-0.0751101	-0.0584227
-0.0398782	-0.134047	0.00498241	-0.209643	0.102525
-0.0420589	-0.0524511	-0.0186855	-0.253417	0.0139535
-0.0967916	-0.0392468	-0.0420965	-0.253706	0.0318319
-0.199144	-0.0618164	-0.0941242	0.0367459	0.156116
-0.178349	0.0035096	-0.159046	0.0063082	-0.21927
-0.231502	-0.0137052	-0.159605	0.0115249	-0.333944
-0.224724	-0.0225446	-0.135118	-0.0099727	-0.2558
-0.318453	0.0033986	-0.112152	-0.0260031	-0.266573
-0.0984543	0.0107976	-0.0711189	-0.0469183	-0.261442
0.0650214	0.0177966	-0.0212108	-0.0687509	-0.1472
0.0512939	-0.00660448	-0.0370441	-0.0453229	-0.083542
0.0464655	0.0414742	-0.0003106	-0.0607015	-0.0778678
-0.023625	0.0116097	-0.0054109	-0.0658496	-0.0648716
-0.024118	-0.0782967	0.0104456	-0.0399999	-0.0824691
-0.00325218	-0.0593837	-0.0102285	-0.0800195	-0.144671
0.0269255	-0.0157783	0.0145411	-0.111012	-0.142939
-0.0046571	-0.0095449	0.0079444	-0.145022	-0.146356
-0.0665894	-0.0262664	-0.154411	-0.0770999	-0.0964315
-0.0290407	-0.0819209	-0.182719	-0.111698	-0.058525
-0.0146111	-0.0153099	-0.180327	-0.0992511	-0.0924841
0.0644717	0.0487478	-0.106938	-0.0786137	0.0172358
-0.0220934	0.0917902	-0.0711668	-0.0771149	-0.0563942
-0.00616447	0.0880657	-0.12154	-0.0712438	-0.066469
-0.00108595	0.0881418	-0.123243	-0.0901323	-0.117202
-0.0137659	0.128063	-0.0891804	-0.0771503	-0.0898305
0.0327147	0.101987	-0.0964018	-0.0610617	-0.0528476
0.075632	0.0288859	-0.0841198	-0.0971483	-0.0779363
-0.0182729	0.0703151	-0.155204	-0.0630158	-0.13406
0.0507151	0.0513345	-0.136359	-0.0661322	-0.132412
0.0644716	0.0321221	-0.14412	-0.0901738	-0.167342
0.108595	0.0713418	-0.25181	-0.0970132	-0.12221
0.0608364	0.0106274	-0.224918	-0.0908592	-0.143116
0.125217	0.0749431	-0.0752736	-0.102049	-0.0826781
0.130513	0.0758336	0.0392788	-0.115006	-0.0905103
0.0541439	0.0571897	0.143324	-0.0503223	-0.0182295
0.055315	0.0458529	0.0440788	-0.0517159	-0.0137962
0.0690039	0.0405744	0.0717927	-0.112019	0.0206307
0.0557381	0.0427706	0.0636454	-0.108953	-0.0393704
0.0719578	0.0659877	0.069114	-0.135062	0.0764136
0.0900935	0.0794514	-0.0152289	-0.0966919	0.0746149
0.0400992	0.0534523	0.0438604	-0.0828606	0.0825059
0.012365	0.0784629	0.0408572	-0.0763156	0.0576143
-0.0470622	0.0605214	0.0944167	-0.098369	0.0239922
0.0153627	-0.0900916	0.0721815	-0.0842315	0.00630313
0.0437548	-0.0691603	0.0335037	-0.177328	-0.0476647
0.0329157	-0.0441713	0.0057508	-0.0787616	-0.124522
0.0592091	-0.0409738	0.0142961	-0.0681056	-0.158642
0.0639787	-0.0367999	0.042896	-0.115072	-0.204811
0.112688	-0.0609179	0.0542304	-0.0758747	-0.185259
0.0372809	-0.0584409	0.0641303	-0.119532	-0.10536
0.109334	-0.0677712	1.84e-05	-0.105623	-0.005133
0.143411	-0.0674634	-0.0182402	-0.0836135	0.0348259
0.0838019	-0.0392824	-0.140185	-0.119625	0.0427151
0.0713561	-0.0650068	-0.0723002	-0.0985393	-0.0427481
0.028558	-0.0680074	-0.0545951	-0.0756452	-0.0232705
-0.0215977	-0.108376	-0.0887576	-0.120864	-0.00960287
-0.0693477	-0.0566821	-0.101201	-0.162885	0.0393803
0.0530523	-0.0084083	-0.028697	-0.0739345	-0.0121624
0.0878863	0.0415209	-0.021348	-0.0518146	-0.050971
0.124586	0.0333932	-0.0303505	-0.0740753	-0.0808774
0.119338	-0.0302364	-0.0692661	-0.10353	-0.0848169
0.0303914	-0.00710827	-0.0408207	-0.0653975	-0.0805895
0.09394	0.0237638	-0.0378022	-0.0666595	-0.0356834
0.11868	0.0177748	-0.050196	-0.122048	-0.0502847
0.146839	0.0308304	-0.0523553	-0.111461	-0.043113
0.0812057	0.0750295	-0.0194289	-0.0439295	-0.0258834
0.0639296	0.0523767	0.00911873	-0.0381297	0.0045667
-0.0264056	-0.0217073	-0.0420979	-0.0803342	0.0190276
0.0127705	-0.0120114	-0.0787111	-0.0813297	0.0227685
0.0198364	-0.005798	-0.049245	-0.0989643	0.0085443
-0.0205138	0.0213495	-0.0626982	-0.158005	-0.0584848
-0.072053	-0.0122056	-0.0713658	-0.131627	-0.107433
-0.147161	0.025981	-0.124254	-0.107406	-0.101549
-0.0771021	0.0366665	-0.0785199	-0.137894	-0.0887973
-0.0149957	-0.0118116	-0.088864	-0.17067	-0.0534695
-0.0365467	-0.045943	-0.172763	-0.154402	-0.0297406
-0.0931606	-0.0330312	-0.0354673	-0.13686	-0.0106372
-0.056481	0.025101	-0.0541064	-0.139024	0.0106565
-0.0757967	0.0188069	-0.0361906	-0.110746	0.0027698
-0.0637663	0.00358163	-0.0410292	-0.0900927	-0.0011004
-0.0770663	-0.0120071	0.00576387	-0.0109833	-0.06729
-0.0667152	0.0173414	0.0048388	-0.11656	-0.10347
-0.057678	0.0275935	-0.0240882	-0.118475	0.0054743
-0.106741	-0.0993649	-0.0177158	-0.203212	-0.0183604
0.003604	-0.0847432	0.0201003	-0.166603	0.0023194
0.0145576	-0.0902377	-0.0681104	-0.160937	0.0237469
-0.0521038	-0.0668996	-0.0264993	-0.265909	0.0426772
-0.0384763	-0.0303696	-0.0158007	-0.278607	0.0427459
-0.0200107	-0.0425979	-0.024011	-0.207874	0.0086501
-0.0543102	-0.00897913	-0.0192208	-0.33136	-0.0313201
-0.0401447	-0.0282975	-0.0072804	-0.312656	-0.105336
-0.0282488	-0.0617193	-0.00587937	-0.342106	-0.0827975
0.0325552	-0.0194802	-0.0408064	-0.355333	-0.0672035
0.0071154	-0.00718717	0.0101741	-0.371317	-0.0330771
0.0480626	-0.0149068	-0.101517	-0.333342	0.0089023
0.065994	-0.0664266	-0.111021	-0.351251	-0.0086311
-0.0525777	-0.044471	-0.122919	-0.312436	0.0010459
-0.0914273	-0.0669858	-0.1224	-0.297917	0.0255057
0.00353403	-0.0518168	-0.117278	-0.267427	0.047529
-0.0206269	-0.0143302	-0.157361	-0.28445	-0.0177246
0.0314875	-0.0141908	-0.0807855	-0.214663	0.0290869
-0.0321771	-0.0191095	-0.123283	-0.218906	0.0569522
-5.64333e-05	-0.0343917	-0.12564	-0.304085	0.073548
-0.0352071	0.020783	-0.163994	-0.17385	0.0082327
0.0503035	0.0178802	-0.101096	-0.209961	0.0520804
0.0734772	-0.0316045	-0.0930265	-0.197487	0.0946765
0.0505928	-0.0370799	-0.121794	-0.352071	0.0772378
0.0093021	-0.0014089	-0.162592	-0.303173	0.0764766
-0.040914	0.0442995	-0.124384	-0.288187	-0.012035
0.0436812	0.0563713	-0.110315	-0.28984	-0.118716
0.0611805	0.0364966	-0.117022	-0.224716	-0.130275
0.036335	-0.0843639	-0.0836135	-0.327423	-0.126812
0.0856761	-0.0671522	-0.0785973	-0.296778	-0.180465
0.0711584	-0.0476423	-0.0773777	-0.291249	-0.119248
-0.0751662	0.0243471	-0.0121614	-0.256196	-0.0914135
-0.0510597	0.0107266	-0.0473203	-0.216669	-0.109303
-0.0361547	-0.0556934	-0.0966672	-0.241273	-0.139777
-0.0285433	-0.0579557	-0.0638702	-0.205922	-0.131689
-0.0437114	-0.0779235	-0.12383	-0.239817	-0.0450546
-0.0798208	-0.0447411	-0.216539	-0.384627	-0.0501951
-0.0978279	-0.0292766	-0.16007	-0.306979	-0.0225072
-0.0916627	0.0174527	-0.0010278	-0.274332	0.0297912
-0.0569417	0.0280208	-0.0338464	-0.296787	-0.0019989
-0.0285719	0.00762357	0.0145647	-0.285166	0.102408
0.0132053	-0.0479337	0.00855933	-0.250278	0.0871312
0.0419897	-0.0333116	-0.00959877	-0.19714	0.0120356
0.0546615	-0.02632	-0.0610415	-0.163984	0.128287
-0.00894733	-0.023042	-0.0664391	-0.186112	0.121322
-0.0282809	0.00434073	-0.157919	-0.235868	-0.0299376
-0.0282202	-0.336088	-0.117755	-0.332258	-0.0823358
-0.464773	-0.089629	-0.113469	-0.302348	-0.146776
-0.216103	0.0409956	-0.180462	-0.129269	-0.127848
-0.20105	0.0784731	0.010077	0.0339838	-0.189776
-0.219194	0.0690224	0.0458446	0.039426	-0.0843706
-0.199755	-0.0213549	-0.0872397	-0.00436033	-0.0593077
-0.250175	0.0180759	-0.0712461	-0.0166164	-0.17051
-0.227396	0.0185477	-0.0725365	-0.012977	0.0609904
-0.191692	0.0147141	-0.0946226	0.0447656	0.127688
-0.111353	-0.0114025	-0.090445	0.0444554	0.0608037
0.0039195	0.0472263	-0.0665525	0.0618184	0.00026546
-0.0191668	0.0561149	-0.0508025	0.0754695	0.00292503
0.0213691	0.0739715	-0.0567676	0.0418662	0.107661
0.0406466	0.0822122	-0.0328529	0.082577	0.0866329
-0.0290682	0.0941925	-0.0475409	0.109067	0.0490108
-0.0837525	0.0556524	-0.0366235	0.120883	-0.0009649
-0.0395342	0.0923885	-0.0741444	-0.105689	-0.0720584
0.112289	-0.0216593	-0.072528	-0.13522	-0.0176283
0.140225	0.0107445	-0.0314032	-0.10207	-0.00682567
0.14275	0.040417	-0.0414148	-0.0753642	0.0164699
0.0957442	0.0243003	-0.0097159	0.0245046	0.100293
-0.0338356	0.0205595	0.009034	0.0934122	0.00737153
-0.0152731	0.0324137	-0.0347498	0.0916374	0.0458103
-0.0196478	0.0192738	-0.0192396	0.169596	-0.0206829
-0.00411207	0.0199294	-0.0126269	0.156891	-0.0087503
-0.00276977	0.0166136	-0.0109817	0.111053	-0.120997
0.0444645	0.0175054	0.00726335	0.156453	-0.13568
0.0810212	0.029868	0.0237664	0.137109	-0.0295494
0.0685348	0.0225744	-0.0220828	0.0013612	-0.0283091
-0.0311294	-0.0032326	-0.0151985	-0.0687848	0.0927931
-0.0162713	0.0117278	-0.0367827	-0.0775166	0.0882435
0.0249656	0.0046359	-0.0599314	-0.0803735	0.122589
0.0306579	-0.0145567	-0.0679472	-0.105383	0.130028
0.0051502	-0.0319108	-0.0609585	-0.0792327	0.0352826
-0.0801443	-0.0035285	-0.0988787	-0.0078846	0.00727433
-0.0856332	-0.0075327	-0.0257154	-0.0682031	0.0823698
-0.0241666	-0.0129213	-0.0339791	0.0091928	0.117397
-0.0078123	-0.0626835	-0.0510203	0.143355	0.0978382
0.0053486	-0.031196	-0.0469449	-0.0191791	0.0303982
0.0331227	-0.0605159	-0.0823603	-0.0307561	-0.103135
0.0284842	-0.0350047	-0.108655	0.0322858	-0.0337623
-0.0351379	-0.0170928	-0.0920466	0.0757086	-0.0201752
0.0047928	-0.0246475	-0.188245	0.179244	0.0553892
-0.0256708	-0.0440478	-0.0981205	0.113171	0.020693
-0.0480141	-0.0029469	-0.083471	0.181091	0.0734734
-0.0471855	-0.0432258	-0.106934	0.1574	0.0823005
0.0334312	-0.0470287	-0.0532059	0.167543	-0.0227981
0.0740462	-0.0340817	-0.00833457	0.128087	-0.0911305
0.0535245	-0.0189817	-0.0331879	-0.0604246	0.111546
0.0664297	-0.0102268	-0.139846	-0.0298218	0.0758532
0.0139015	-0.0118542	-0.0573654	-0.10609	0.151959
0.0112797	-0.0363652	-0.0724827	0.0398048	0.0776925
0.0722957	-0.0251001	-0.0934186	0.0294337	0.0802919
0.05623	-0.0479143	-0.0764227	0.253349	0.102782
0.0204171	-0.0164898	-0.0659108	0.168139	0.13454
-0.0463712	-0.0142569	-0.0423141	0.240236	0.167411
0.0601952	-0.0219706	-0.0836796	0.186326	0.188675
0.0489163	-0.0326537	-0.185866	0.124322	0.123258
0.00159553	-0.0814654	-0.140939	0.141159	0.0893249
0.0415415	-0.0871387	-0.121107	0.0137708	0.12074
0.0435576	-0.0108905	-0.0966134	0.0107375	0.161758
-0.0335795	-0.0009314	-0.104417	0.00679087	0.0818336
0.00449558	0.0403898	-0.159436	0.0294724	0.149145
-0.0073622	0.0320626	-0.192236	-0.0029241	0.0932991
0.00921163	0.0099546	-0.101398	0.0006952	0.0975312
0.00187167	-0.023649	-0.159544	-0.0072695	0.119611
0.0652478	-0.0273898	-0.0464546	0.118665	0.05019
0.0104894	-0.0569283	-0.0226669	0.163449	0.0573937
0.0128952	-0.0488848	-0.0825811	0.166884	0.0001882
0.0243356	-0.0170454	-0.0910332	0.173243	-0.0438186
0.0557499	-0.0004675	-0.0900486	0.0517672	-0.0778011
0.021294	-0.0250626	-0.121239	0.132073	-0.0528822
0.0179026	0.00261145	-0.102449	0.0419061	-0.0823431
0.0245478	0.0091743	-0.108052	-0.0533836	-0.0729049
0.0514554	-0.0991135	-0.124671	0.0429795	-0.0405263
0.0186391	-0.0852688	-0.113352	0.033771	-0.0202864
0.0207246	-0.195562	-0.194066	0.0949987	-0.0458858
0.0399606	-0.0488779	-0.136196	0.11309	-0.0147063
0.0323517	-0.0343031	-0.134863	-0.0745942	-0.103674
0.0135256	-0.0370735	-0.167273	-0.0441109	-0.0422712
0.0357661	-0.0507987	-0.146934	-0.0569379	0.0431226
0.0357227	-0.0658381	-0.144283	-0.0727466	0.050802
0.0328811	-0.0652868	-0.140098	0.0618128	-0.00243907
0.0333666	-0.0711232	-0.132381	0.0364109	-0.0485309
0.02291	-0.0510887	-0.154395	0.188641	0.0045315
-0.0224885	-0.0039635	-0.181898	0.0577609	-0.0237969
0.0638274	0.0047049	-0.13361	0.0531801	0.0321566
0.0620662	0.0042879	-0.0438103	0.0231613	0.0364015
0.0391369	-0.0007754	-0.0303997	-0.103932	0.0500206
0.0616746	-0.034011	-0.0941851	0.0595917	0.0591506
0.0564176	-0.0168831	-0.0503606	0.0242669	0.0262953
0.0375844	-0.0883654	-0.10698	0.0934623	0.0728498
0.0601936	0.0052722	-0.0430819	0.0309923	0.184611
0.050158	0.0109053	-0.0598512	0.0349201	0.215457
0.0530749	-0.0224983	-0.0039474	0.030329	-0.232306
0.0871506	-0.000655	-0.0120107	0.0114409	-0.215259
0.0568884	0.0235063	-0.0066	0.0452023	-0.150068
0.0719614	0.00664113	-0.0173405	0.0604059	-0.105231
0.0467407	0.0594041	0.0026606	0.113004	-0.0356582
-0.0366089	0.042071	-0.0138994	0.0303759	-0.0375085
0.0285046	0.0596309	-0.0610209	0.10648	-0.0391866
0.0766451	-0.0005773	-0.0794585	0.151211	-0.199358
0.0728763	0.0129416	-0.0363594	0.154816	-0.199848
0.089596	0.0052228	-0.102754	0.13885	-0.120427
0.0427731	0.0127749	-0.137383	-0.0632277	-0.0620469
0.0278734	-0.00868407	-0.131874	0.102556	-0.0250553
0.00479326	0.0016067	-0.198619	0.124789	-0.119925
0.0188661	0.0239601	-0.281736	0.187067	-0.134639
0.0553055	0.0432725	-0.105694	0.16321	-0.147619
0.0428001	0.0144795	-0.0524804	0.127235	-0.10799
0.0279746	-0.0286456	-0.108225	0.173918	-0.0309126
0.0850491	-0.0375689	-0.110371	0.24855	-0.0369068
0.0462845	-0.0340411	-0.130616	0.266648	0.0151514
0.0499929	-0.0547517	-0.150481	0.170636	0.0426705
0.0328237	-0.0316204	-0.200721	0.0146656	-0.0599356
-0.0301987	0.0203404	-0.212881	0.200197	-0.112402
0.0190693	0.00954645	-0.232249	0.132739	-0.173673
0.0336568	-0.0236868	-0.156486	0.215868	-0.127846
0.0412091	-0.00129912	-0.174306	0.295818	-0.187248
0.0470648	-0.0263819	-0.147502	0.0308505	-0.0828602
0.00510298	-0.0252567	-0.192099	0.325071	-0.013412
0.00493896	-0.0486541	-0.162239	0.316122	-0.0820939
0.0243759	-0.0434992	-0.164416	0.169312	-0.0595115
0.0759165	-0.0478393	-0.195124	0.247237	0.00449233
0.0459578	-0.100236	-0.203943	0.15803	-0.00271647
0.0154617	-0.0973095	-0.143965	-0.0105219	-0.0285243
0.0346196	-0.0923351	-0.172907	0.214156	-0.0260609
0.0246992	-0.0771642	-0.144741	0.12853	-0.113024
0.0358199	-0.0746161	-0.165184	0.130637	-0.0625824
0.0640018	-0.0163618	-0.167992	0.200704	-0.0177541
0.0779384	-0.0308885	-0.271294	0.002956	0.0405119
-0.018297	-0.0012118	-0.278673	-0.13024	0.032245
-0.00864949	0.0185151	-0.268786	-0.103233	0.106177
0.116049	-0.0167095	-0.377875	-0.104464	0.0525052
0.137392	0.0799911	-0.299256	-0.12592	-0.0959488
0.0962278	-0.142888	-0.169788	-0.232699	-0.108346
0.0499132	-0.18638	-0.158909	-0.180182	-0.017041
-0.0441668	-0.1797	-0.116953	-0.15628	-0.0114818
-0.00767312	-0.134082	-0.0693716	-0.152473	0.193387
0.0632613	-0.0264189	-0.0302361	-0.150518	0.16798
0.101841	-0.0561445	-0.0380802	-0.112785	0.0751218
0.0742944	-0.0377441	-0.0461011	-0.0928012	0.0365751
0.104652	-0.0679925	-0.0366526	-0.0703669	-0.0542885
0.134531	-0.0314297	-0.0864696	-0.0684201	-0.0323164
0.0925758	-0.013723	-0.081549	-0.0437571	-0.0138872
0.0901859	-0.01739	-0.0233024	-0.0608346	-0.0353484
0.0806777	-0.007109	9.4e-06	-0.011802	0.0494972
0.0821507	0.0035115	-0.0493187	0.0380228	0.0681516
0.0989742	0.0177919	0.029573	0.0456527	0.0923414
0.0634844	0.0113694	0.0259225	0.0199954	0.0737899
0.0841817	-0.0804103	-0.0243979	0.0296215	0.065127
0.123492	-0.0602034	0.00268195	0.0281151	0.0164079
0.0907416	-0.0472834	0.0484162	0.0127496	0.0225702
-0.0520777	0.0051606	0.0641981	-0.0418832	-0.0733329
0.0435214	0.0040344	0.0644112	-0.0594599	-0.0994855
0.0369999	-0.0553664	0.050354	0.0477662	-0.036799
0.0495754	-0.0523427	0.051267	0.0379337	-0.0243647
0.0727878	-0.0241449	0.025658	0.0606586	0.0250407
0.0559359	-0.0192168	0.015995	0.0913501	0.0538583
0.0378805	-0.016096	-0.0173415	0.0800051	-0.00747794
0.0372616	-0.0739282	0.0031387	0.006106	-0.0130031
0.0456607	-0.0220842	0.0013653	0.113696	-0.0081789
0.0907166	-0.011926	0.0131611	0.126747	-0.0541527
0.0142556	-0.0461724	-0.0200829	0.122589	-0.058809
0.027973	-0.0463645	-0.0260389	0.0383469	3.99e-05
0.0018231	-0.125371	-0.0567363	0.0341183	-0.114565
0.0129415	-0.136621	0.0189366	-0.0140801	0.0598873
0.01717	-0.0873103	-0.016787	-0.0026599	0.0604447
0.0115986	-0.0949133	-0.026267	0.0126493	-0.0122981
0.00751171	-0.174647	-0.0184496	0.0286604	-0.173091
-0.0147387	-0.131828	-0.0276174	0.0283172	-0.143505
0.0495657	-0.109505	-0.0333051	-0.0330236	-0.0428743
0.00870131	-0.10369	0.00679623	-0.110409	-0.0900912
-0.0192831	-0.112597	0.0104942	-0.125174	-0.0344793
0.00933213	-0.091454	0.0583733	-0.0856802	-0.0858534
0.0173143	-0.0267511	0.0654389	-0.041815	-0.0283506
0.0160874	-0.0629593	0.0633461	0.000404667	-0.209738
-0.00586853	-0.0430191	0.0616448	0.046256	-0.173566
-0.0455597	-0.0122904	0.0529197	0.00944197	-0.146188
0.0286289	-0.0398976	0.0228754	-0.0405465	-0.111401
0.0178892	-0.035641	0.0425638	-0.0175686	-0.147937
0.0443479	0.0215589	0.0250769	-0.031406	0.0269671
0.0524447	-0.0181322	0.0214049	-0.00901463	0.0404342
0.0552179	0.130641	-0.00994512	0.0320116	0.0502332
0.0468896	0.111671	-0.00223873	-0.100236	-0.0318878
0.0138039	-0.0439669	-0.0176329	-0.0947413	-0.00227708
0.0233623	-0.0366303	-0.0241073	-0.00883187	0.036
0.0060978	-0.00759495	0.0288965	-0.035223	0.030808
0.0160848	-0.0595826	0.0343053	0.0352444	0.0510509
0.0423573	-0.0426434	0.0001431	0.0522644	-0.0919611
0.0245208	-0.0229926	-0.000793267	-0.0129645	-0.0580155
0.0451533	-0.0340401	0.00124007	-0.0325464	-0.116046
0.0378743	-0.0376448	0.0511934	-0.0294191	-0.170359
0.0003229	-0.0084216	0.0305396	0.000639133	-0.105383
0.0227292	-0.0058411	-0.0585178	0.0753213	-0.0830095
0.0738315	0.0202937	-0.0761227	0.0565536	-0.0843715
0.06803	0.0204118	-0.0500751	-0.0147875	-0.0526481
0.0471904	-0.0344808	-0.0343479	-0.015467	-0.126882
0.0460529	0.0165626	-0.0607673	0.0658005	-0.142588
0.0451429	-0.0085215	-0.008916	0.173426	-0.195029
0.020202	0.0497647	0.0289927	0.140174	-0.0305715
0.0270214	0.0834362	-0.0118274	0.111784	0.0439268
-0.026108	0.126456	-0.0619429	0.084584	0.0927851
0.0544728	0.0049753	0.0216797	0.0176435	-0.124414
0.0603217	-0.0072726	0.0860589	0.0279569	-0.147378
0.0411493	-0.129379	0.0667084	0.0114438	-0.10761
0.0412251	-0.0954183	-0.0693465	-0.0241202	-0.0748471
0.0413238	0.0016982	-0.00105847	-0.00200668	-0.0578424
0.0197874	0.0028862	-0.0198496	-0.0471114	-0.0249269
-0.00603347	0.0735619	-0.0593288	0.0542823	-0.0460468
0.0460573	0.0442626	-0.0518945	0.0446182	-0.0184295
0.0693921	0.0967026	-0.0239071	0.0668519	0.0193428
0.0706647	0.081317	0.00465013	0.0558781	0.0712207
0.0668729	0.0650225	-0.125942	0.106255	0.0378327
0.0537113	0.07192	-0.0438497	0.0443512	-0.0012867
0.0432032	0.0257536	-0.0135376	0.00970397	0.0233887
0.0623563	0.0463913	-0.080354	0.0587799	0.00739275
0.0533031	0.137192	-0.0582302	-0.032011	0.0107537
0.0467691	0.137418	-0.041196	-0.0478155	0.0154801
0.0168635	0.199479	-0.049656	-0.0327869	0.0136588
0.0140268	0.0038413	0.0845954	-0.0384407	0.0396383
0.0370778	0.0060104	0.0855152	-0.075987	0.0924883
0.049929	0.0675014	-0.0240609	0.0300588
0.0374874	0.0411659	-0.125218	0.0218783
0.0175286	0.0471137	-0.11932	-0.0611228
0.0182771	0.111593	-0.100762	-0.0173189
0.0577154	0.105739	-0.0468154	0.0941066
0.0525797	0.117917	0.0099648	0.150281
0.0161683	-0.108574	0.0936085	0.141164
0.0134525	0.0378624	-0.0229156	0.166559
0.0443192	0.100126	-0.0627083	0.0262944
0.0838356	0.106395	-0.042704	0.0351547
0.0559069	0.069912	-0.0765649	0.0223668
0.0470855	0.0463821	-0.067681	0.269455
0.0331204	-0.158998	-0.180191	0.137228
0.0259258	0.131915	-0.0368395	0.0548824
0.0757916	0.00326547	0.0310247	-0.17732
0.061122	0.0526134	0.0444895	-0.127328
0.00757073	0.0806142	0.1029	0.0458363
0.0164298	0.0685508	0.0252627	0.00361757
0.0311889	0.0001557	-0.0207213	-0.122397
0.000584567	0.0359307	-0.0917334	0.0366436
-0.017612	-0.0665176	-0.0025797	0.0292355
0.00671417	0.0709737	0.00057875	-0.0116322
0.0240176	0.140961	-0.0314316	0.000918033
0.058023	0.135995	-0.0263126	-0.0678184
0.0775537	0.0924855	-0.070246	0.0336366
0.0425683	0.0857212	-0.0921228	0.0647396
-0.00271848	-0.00141115	-0.0886462	0.126333
0.0421983	0.00154093	-0.0759917	0.136088
0.0426895	0.0757009	0.0693523	0.0414961
0.0257316	0.0873598	0.0630036	0.0500351
0.041099	0.11519	0.00967585	0.0297674
0.042257	-0.0584829	0.0497756	0.0530641
0.0372534	-0.0260436	-0.0239553	0.0684213
0.0449116	0.118929	0.005079
0.0744365	0.10141	0.00738345
0.0694513	0.0905232	0.0196816
0.0944274	0.0403294	0.0258937
0.0720899		0.0328906
-0.00067724		-0.0120002
		0.0092117
		0.010105
