# Supplementary material for: Neutral bots probe political bias on social media
Source: Nat Commun. 2021 Sep 22;12:5580. doi: 10.1038/s41467-021-25738-6 (PMC8458339; doi:10.1038/s41467-021-25738-6)
Supplement: Supplementary file 4 — Source Data [file 41467_2021_25738_MOESM4_ESM.zip › Source Data/Fig S1.csv]

date	bot11	bot14	bot12	bot13	bot10	bot7	bot2	bot5	bot6	bot15	bot1	bot4	bot3	bot8	bot9
bin_popularity	0.22	0.61	0.22	0.61	0.22	0.14	0.2	0.43	0.43	0.61	0.2	0.43	0.2	0.14	0.14
seed_followers	18100000	1500000	18100000	1500000	18100000	4100000	1200000	16400000	16400000	1500000	1200000	16400000	1200000	4100000	4100000
number_of_followers	225.0	210.0	198.0	224.0	106.0	41.0	130.0	179.0	81.0	188.0	70.0	26.0	139.0	43.0	39.0
