# Supplementary material for: Neutral bots probe political bias on social media
Source: Nat Commun. 2021 Sep 22;12:5580. doi: 10.1038/s41467-021-25738-6 (PMC8458339; doi:10.1038/s41467-021-25738-6)
Supplement: Supplementary file 4 — Source Data [file 41467_2021_25738_MOESM4_ESM.zip › Source Data/Fig S5.csv]

		Individual_datapoint_1	Individual_datapoint_2	Individual_datapoint_3	mean	sem
follow_back	Left	0.547619048	0.466101695	0.459016393	0.490912379	0.020100933
follow_back	Center-left	0.526666667	0.564102564	0.730769231	0.607179487	0.044358727
follow_back	Center	0.25	0.416666667	0.634146341	0.433604336	0.078641874
follow_back	Center-right	0.619565217	0.607329843	0.560240964	0.595712008	0.012787183
follow_back	Right	0.621359223	0.673796791	0.564935065	0.62003036	0.022226273
friend_follow	Left	0.394285714	0.341614907	0.224	0.319966874	0.035592097
friend_follow	Center-left	0.372641509	0.297297297	0.193877551	0.287938786	0.036639743
friend_follow	Center	0.092592593	0.136363636	0.230088496	0.153014908	0.028677022
friend_follow	Center-right	0.382550336	0.473469388	0.422727273	0.426248999	0.018600495
friend_follow	Right	0.462093863	0.4921875	0.426470588	0.46025065	0.013430228
