# Supplementary material for: Neutral bots probe political bias on social media
Source: Nat Commun. 2021 Sep 22;12:5580. doi: 10.1038/s41467-021-25738-6 (PMC8458339; doi:10.1038/s41467-021-25738-6)
Supplement: Supplementary file 4 — Source Data [file 41467_2021_25738_MOESM4_ESM.zip › Source Data/Fig S4.xlsx]

## Sheet: panel A
date	Center group mean	Center group pooled sem	Center individual7 mean	Center individual7 sem	Center individual8 mean	Center individual8 sem	Center individual9 mean	Center individual9 sem	Center-left group mean	Center-left group pooled sem	Center-left individual4 mean	Center-left individual4 sem	Center-left individual5 mean	Center-left individual5 sem	Center-left individual6 mean	Center-left individual6 sem	Center-right group mean	Center-right group pooled sem	Center-right individual10 mean	Center-right individual10 sem	Center-right individual11 mean	Center-right individual11 sem	Center-right individual12 mean	Center-right individual12 sem	Left group mean	Left group pooled sem	Left individual1 mean	Left individual1 sem	Left individual2 mean	Left individual2 sem	Left individual3 mean	Left individual3 sem	Right group mean	Right group pooled sem	Right individual13 mean	Right individual13 sem	Right individual14 mean	Right individual14 sem	Right individual15 mean	Right individual15 sem
2019-07-13	-0.229228	0.0116646	-0.080581	0.0490284			-0.377875		-0.176399	0.0157216			-0.336088		-0.0167095	0.0577648	-0.036077	0.0031096	-0.0751101	0.00571773			0.002956		-0.296215	0.0474687	-0.405576		-0.464773	0.195889	-0.018297	0.0331865	-0.0147208	0.0680206	-0.0584227	0.133174	-0.012035	0.103949	0.0262953	0.118257
2019-07-14	-0.184452	0.0158114	0.00498241	0.0211757	-0.180462		-0.377875		-0.15574	0.0263266	-0.211122		-0.336088		0.0799911	0.0322975	-0.102675	0.028235	-0.0751101	0.00571773			-0.13024	0.0302903	-0.174316	0.0557861	-0.0398782	0.0452947	-0.464773	0.195889	-0.018297	0.0331865	0.0544466	0.0758028	0.102525	0.0545549	-0.012035	0.103949	0.0728498	0.0898474
2019-07-15	-0.158245	0.0277877	0.00498241	0.0211757	-0.180462		-0.299256	0.0615274	-0.122188	0.0382649	-0.134047	0.0330893	-0.089629	0.0939142	-0.142888	0.006626	-0.0891713	0.0278026	-0.0751101	0.00571773			-0.103233	0.0298069	-0.1711	0.0557389	-0.0398782	0.0452947	-0.464773	0.195889	-0.00864949	0.0324647	-0.0106375	0.0716366	0.0139535	0.0546867	-0.118716	0.0195894	0.0728498	0.0898474
2019-07-16	-0.158245	0.0277877	0.00498241	0.0211757	-0.180462		-0.299256	0.0615274	-0.0786466	0.040788	-0.134047	0.0330893	0.0409956	0.0323107	-0.142888	0.006626	-0.157053	0.0371455	-0.209643	0.0283265			-0.104464	0.0298999	-0.088937	0.0439273	-0.0420589	0.0338561	-0.216103	0.0194315	-0.00864949	0.0324647	0.0287229	0.0827715	0.0318319	0.0551003	-0.130275	0.0551091	0.184611	0.0433326
2019-07-17	-0.102621	0.0350943	-0.0186855	0.0183419	0.010077	0.0311784	-0.299256	0.0615274	-0.0931439	0.0407504	-0.134047	0.0330893	0.0409956	0.0323107	-0.18638	0.00636701	-0.212637	0.0550415	-0.209643	0.0283265	-0.302348	0.0612336	-0.12592	0.0291129	-0.088937	0.0439273	-0.0420589	0.0338561	-0.216103	0.0194315	-0.00864949	0.0324647	0.0298769	0.0829583	0.0318319	0.0551003	-0.126812	0.0554172	0.184611	0.0433326
2019-07-18	-0.102621	0.0350943	-0.0186855	0.0183419	0.010077	0.0311784	-0.299256	0.0615274	-0.0806514	0.0398952	-0.134047	0.0330893	0.0784731	0.0308085	-0.18638	0.00636701	-0.227229	0.0538637	-0.253417	0.0251616	-0.302348	0.0612336	-0.12592	0.0291129	-0.088937	0.0439273	-0.0420589	0.0338561	-0.216103	0.0194315	-0.00864949	0.0324647	0.0298769	0.0829583	0.0318319	0.0551003	-0.126812	0.0554172	0.184611	0.0433326
2019-07-19	-0.0985025	0.0344026	-0.0420965	0.013998	0.0458446	0.0329824	-0.299256	0.0615274	-0.0815749	0.0404033	-0.134047	0.0330893	0.0690224	0.0306991	-0.1797	0.00950176	-0.227229	0.0538637	-0.253417	0.0251616	-0.302348	0.0612336	-0.12592	0.0291129	-0.088937	0.0439273	-0.0420589	0.0338561	-0.216103	0.0194315	-0.00864949	0.0324647	0.0815868	0.0822534	0.156116	0.0497192	-0.126812	0.0554172	0.215457	0.046777
2019-07-20	-0.117051	0.0406697	-0.0941242	0.0217406	-0.0872397	0.0180147	-0.169788	0.0320268	-0.0692962	0.0395445	-0.0524511	0.0351407	-0.0213549	0.016272	-0.134082	0.0221784	-0.205225	0.0513038	-0.253706	0.0221618	-0.129269	0.048439	-0.232699	0.0294824	-0.0605978	0.0389957	-0.0967916	0.0345669	-0.20105	0.0178625	0.116049	0.014478	-0.21068	0.0792	-0.21927	0.0524478	-0.180465	0.0455291	-0.232306	0.0455656
2019-07-21	-0.129734	0.0425831	-0.159046	0.0252689	-0.0712461	0.021097	-0.158909	0.0301837	-0.0158633	0.0360758	-0.0392468	0.0285925	0.0180759	0.0202871	-0.0264189	0.0142306	-0.036484	0.0538334	0.0367459	0.0137034	0.0339838	0.0439553	-0.180182	0.0326802	-0.0936486	0.048369	-0.199144	0.0346673	-0.219194	0.0218641	0.137392	0.0298941	-0.222817	0.0766519	-0.333944	0.0532457	-0.119248	0.0343784	-0.215259	0.049458
2019-07-22	-0.116365	0.0414876	-0.159605	0.0224405	-0.0725365	0.0225709	-0.116953	0.0296702	-0.0331377	0.0298217	-0.0618164	0.0247635	0.0185477	0.0134506	-0.0561445	0.0135691	-0.0368486	0.0471968	0.0063082	0.0149671	0.039426	0.0456227	-0.15628	0.0120355	-0.0939589	0.0520379	-0.178349	0.0360003	-0.199755	0.021118	0.0962278	0.0351674	-0.165761	0.0819435	-0.2558	0.0553937	-0.0914135	0.0422688	-0.150068	0.0503101
2019-07-23	-0.099704	0.0413015	-0.135118	0.0246513	-0.0946226	0.0161941	-0.0693716	0.0317247	-0.0065068	0.0264456	0.0035096	0.0190389	0.0147141	0.014487	-0.0377441	0.0140339	-0.0484361	0.0336342	0.0115249	0.0135251	-0.00436033	0.0278179	-0.152473	0.0169595	-0.143921	0.0451333	-0.231502	0.0263251	-0.250175	0.024492	0.0499132	0.0307872	-0.160369	0.0745322	-0.266573	0.0578384	-0.109303	0.0308107	-0.105231	0.0426143
2019-07-24	-0.0776109	0.0386781	-0.112152	0.0227166	-0.090445	0.0175601	-0.0302361	0.0286565	-0.0310334	0.0275623	-0.0137052	0.0179836	-0.0114025	0.0150015	-0.0679925	0.0169468	-0.0590357	0.0318217	-0.0099727	0.0135311	-0.0166164	0.0281958	-0.150518	0.0116527	-0.165429	0.0449338	-0.224724	0.033545	-0.227396	0.0282556	-0.0441668	0.0172423	-0.145626	0.0853377	-0.261442	0.0602978	-0.139777	0.0425887	-0.0356582	0.0506078
2019-07-25	-0.0585839	0.0405044	-0.0711189	0.0254602	-0.0665525	0.0188945	-0.0380802	0.0282744	-0.00224936	0.0314943	-0.0225446	0.0242233	0.0472263	0.0150157	-0.0314297	0.0166986	-0.0505885	0.0203315	-0.0260031	0.0135605	-0.012977	0.0114083	-0.112785	0.0118603	-0.172606	0.0412846	-0.318453	0.0247057	-0.191692	0.0312943	-0.00767312	0.0168865	-0.105466	0.0837656	-0.1472	0.0608434	-0.131689	0.031502	-0.0375085	0.0549914
2019-07-26	-0.0393715	0.0427746	-0.0212108	0.0261161	-0.0508025	0.0232831	-0.0461011	0.0280798	0.0152635	0.0321104	0.0033986	0.0191073	0.0561149	0.0236637	-0.013723	0.0144611	-0.0316513	0.0281902	-0.0469183	0.0140628	0.0447656	0.0226144	-0.0928012	0.0128445	-0.0488488	0.0556475	-0.0984543	0.0399534	-0.111353	0.0334384	0.0632613	0.0263041	-0.0559277	0.0877862	-0.083542	0.0609204	-0.0450546	0.0454626	-0.0391866	0.051951
2019-07-27	-0.0434881	0.0413985	-0.0370441	0.0204284	-0.0567676	0.0241772	-0.0366526	0.0297215	0.0224597	0.0358106	0.0107976	0.0208375	0.0739715	0.0273274	-0.01739	0.0151543	-0.0315541	0.030296	-0.0687509	0.0150473	0.0444554	0.0161796	-0.0703669	0.0228348	0.0569271	0.0555443	0.0650214	0.0380269	0.0039195	0.0345278	0.101841	0.0274859	-0.10914	0.0916888	-0.0778678	0.0618662	-0.0501951	0.0472378	-0.199358	0.0564684
2019-07-28	-0.0398777	0.0415167	-0.0003106	0.0212555	-0.0328529	0.0251403	-0.0864696	0.0284986	0.0309666	0.0354174	0.0177966	0.0166091	0.0822122	0.0280587	-0.007109	0.0177954	-0.0173082	0.0238594	-0.0453229	0.0136469	0.0618184	0.0172762	-0.0684201	0.0118951	0.0354738	0.0543733	0.0512939	0.0370711	-0.0191668	0.0347502	0.0742944	0.0258894	-0.0957421	0.0808291	-0.0648716	0.06204	-0.0225072	0.035283	-0.199848	0.0457474
2019-07-29	-0.0448336	0.0425495	-0.0054109	0.0217606	-0.0475409	0.0240713	-0.081549	0.0306359	0.0303665	0.0408129	-0.00660448	0.0196793	0.0941925	0.0315608	0.0035115	0.0211873	-0.00966303	0.0253282	-0.0607015	0.0128251	0.0754695	0.0200042	-0.0437571	0.0118752	0.0574957	0.0591682	0.0464655	0.04036	0.0213691	0.0347168	0.104652	0.0318869	-0.0577016	0.078024	-0.0824691	0.0597423	0.0297912	0.0324845	-0.120427	0.0455205
2019-07-30	-0.0164934	0.0433731	0.0104456	0.0225027	-0.0366235	0.0261408	-0.0233024	0.0296585	0.0383062	0.0463861	0.0414742	0.0192452	0.0556524	0.0362017	0.0177919	0.0261898	-0.0282727	0.0297891	-0.0658496	0.0138784	0.0418662	0.0202143	-0.0608346	0.0193623	0.0505176	0.060577	-0.023625	0.0374043	0.0406466	0.041613	0.134531	0.0300965	-0.0695723	0.0853624	-0.144671	0.0605947	-0.0019989	0.0494279	-0.0620469	0.0435956
2019-07-31	-0.0281212	0.0383829	-0.0102285	0.0230316	-0.0741445	0.0188468	9.4e-06	0.0271092	0.0384559	0.0378906	0.0116097	0.0222093	0.0923885	0.020799	0.0113694	0.025562	0.0102584	0.0473979	-0.0399999	0.015617	0.082577	0.0164784	-0.011802	0.0442243	0.0131299	0.0612043	-0.024118	0.0394102	-0.0290682	0.041511	0.0925758	0.0290558	-0.0218622	0.0845114	-0.142939	0.059199	0.102408	0.0324844	-0.0250553	0.0574164
2019-08-01	-0.0357686	0.0453259	0.0145411	0.0223596	-0.072528	0.0275964	-0.0493187	0.031597	-0.0601221	0.0460659	-0.0782967	0.0178681	-0.0216593	0.0324015	-0.0804103	0.0310668	0.0223569	0.0465467	-0.0800195	0.0167557	0.109067	0.0255539	0.0380228	0.0380723	0.00106041	0.0564685	-0.00325218	0.0375537	-0.0837525	0.0385888	0.0901859	0.0246615	-0.0597168	0.0851171	-0.146356	0.0585153	0.0871312	0.031661	-0.119925	0.0595228
2019-08-02	0.00203806	0.0432442	0.0079444	0.021262	-0.0314032	0.0285719	0.029573	0.0280827	-0.0362809	0.0418649	-0.0593837	0.0171816	0.0107445	0.0296866	-0.0602034	0.0274122	0.0159645	0.0449356	-0.111012	0.0161456	0.120883	0.0226041	0.0380228	0.0380723	0.0226897	0.0567337	0.0269255	0.0379978	-0.0395342	0.0369294	0.0806777	0.0270733	-0.0730115	0.0918019	-0.0964315	0.0594815	0.0120356	0.0631433	-0.134639	0.0417759
2019-08-03	-0.0566345	0.0591384	-0.154411	0.0522234	-0.0414148	0.0206694	0.0259225	0.0263168	-0.00754823	0.0423243	-0.0157783	0.0174952	0.040417	0.0305009	-0.0472834	0.0270942	-0.0708961	0.0755662	-0.145022	0.017264	-0.105689	0.067333	0.0380228	0.0380723	0.0632609	0.0585052	-0.0046571	0.0385987	0.112289	0.0394907	0.0821507	0.0267539	-0.0259526	0.0989826	-0.058525	0.0606917	0.128287	0.0726674	-0.147619	0.0425826
2019-08-04	-0.0722775	0.0573694	-0.182719	0.0489174	-0.0097159	0.0229707	-0.0243979	0.026454	0.00663866	0.0453684	-0.0095449	0.0236125	0.0243003	0.029821	0.0051606	0.028588	-0.0580991	0.0762007	-0.0770999	0.0165001	-0.13522	0.0683041	0.0380228	0.0380723	0.0575366	0.0583141	-0.0665894	0.0386252	0.140225	0.0361503	0.0989742	0.0306893	-0.0263841	0.0926343	-0.0924841	0.059112	0.121322	0.0662584	-0.10799	0.0394313
2019-08-05	-0.0562038	0.0619944	-0.180327	0.056371	0.009034	0.02084	0.00268195	0.0248121	-0.000557478	0.0476326	-0.0262664	0.0188842	0.0205595	0.0371112	0.0040344	0.0276025	-0.0585815	0.0768124	-0.111698	0.0157745	-0.10207	0.069223	0.0380228	0.0380723	0.0590647	0.0549799	-0.0290407	0.0371425	0.14275	0.0351746	0.0634844	0.0266131	-0.0145381	0.0932097	0.0172358	0.0591262	-0.0299376	0.0697016	-0.0309126	0.0346792
2019-08-06	-0.0310906	0.0557524	-0.106938	0.0485417	-0.0347498	0.0205228	0.0484162	0.0253316	-0.0349579	0.0427058	-0.081921	0.0178924	0.0324137	0.0296534	-0.0553664	0.0284025	-0.0455308	0.0778065	-0.0992511	0.0171174	-0.0753642	0.0701195	0.0380228	0.0380723	0.055105	0.0565526	-0.0146111	0.038895	0.0957442	0.0349035	0.0841817	0.0280526	-0.0585456	0.0899592	-0.0563942	0.0597028	-0.0823358	0.062357	-0.0369068	0.038067
2019-08-07	-0.00873611	0.0549346	-0.0711668	0.0475758	-0.0192396	0.0208738	0.0641981	0.0249082	-0.0161263	0.0425684	-0.0153099	0.0213481	0.0192738	0.0283303	-0.0523427	0.0271096	-0.0053621	0.0756578	-0.0786137	0.0183886	0.0245046	0.0671481	0.0380228	0.0380723	0.0513761	0.0576499	0.0644717	0.0374693	-0.0338356	0.0328727	0.123492	0.0342241	-0.0660313	0.0941933	-0.066469	0.0605596	-0.146776	0.0671868	0.0151514	0.0397252
2019-08-08	-0.0232518	0.0631931	-0.12154	0.0590391	-0.0126269	0.0217444	0.0644112	0.0208391	0.0148441	0.0471459	0.0487478	0.0206558	0.0199294	0.034847	-0.0241449	0.0283555	0.0181067	0.0758925	-0.0771149	0.0157115	0.0934122	0.0681124	0.0380228	0.0380723	0.0177917	0.0577662	-0.0220934	0.0402304	-0.0152731	0.032167	0.0907416	0.0318973	-0.0674598	0.0885084	-0.117202	0.0593169	-0.127848	0.0636158	0.0426705	0.0324291
2019-08-09	-0.027957	0.0645448	-0.123243	0.0579657	-0.0109817	0.0243922	0.050354	0.0250525	0.029729	0.0467431	0.0917902	0.0218322	0.0166136	0.0345066	-0.0192168	0.0271305	0.0194721	0.0750369	-0.0712438	0.0161833	0.0916374	0.0669492	0.0380228	0.0380723	-0.0259633	0.0534353	-0.00616447	0.0395283	-0.0196478	0.0300076	-0.0520777	0.026037	-0.113181	0.088807	-0.0898305	0.0598202	-0.189776	0.0626753	-0.0599356	0.0341861
2019-08-10	-0.0102167	0.057794	-0.0891804	0.0513856	0.00726335	0.02333	0.051267	0.0221221	0.0298251	0.0449585	0.0880657	0.0234653	0.0175054	0.0319446	-0.016096	0.0255405	0.0417053	0.0776208	-0.0901323	0.01614	0.169596	0.0693425	0.0456527	0.0394791	0.0127744	0.054879	-0.00108595	0.0389461	-0.00411207	0.0320621	0.0435214	0.0277145	-0.0832066	0.0937088	-0.0528476	0.0601991	-0.0843706	0.0609091	-0.112402	0.0482247
2019-08-11	-0.0156591	0.0583781	-0.0964018	0.0507978	0.0237664	0.0232713	0.025658	0.0250366	0.0146939	0.0449645	0.0881418	0.0205342	0.029868	0.0336677	-0.0739282	0.0258617	0.0332453	0.0797777	-0.0771503	0.0151978	0.156891	0.0679458	0.0199954	0.046404	0.0068214	0.0562018	-0.0137659	0.0411263	-0.00276977	0.0315155	0.0369999	0.0281053	-0.103639	0.0947956	-0.0779363	0.0586039	-0.0593077	0.060892	-0.173673	0.0523697
2019-08-12	-0.0300692	0.0584561	-0.0841198	0.0499061	-0.0220828	0.0240224	0.015995	0.0262894	0.0428512	0.0449132	0.128063	0.0202484	0.0225744	0.0356157	-0.0220842	0.0232473	0.0265375	0.0800091	-0.0610617	0.014918	0.111053	0.0678822	0.0296215	0.0470218	0.0422515	0.056239	0.0327147	0.0392124	0.0444645	0.0327088	0.0495754	0.0295235	-0.144139	0.0960647	-0.13406	0.0594972	-0.17051	0.0655123	-0.127846	0.0481611
2019-08-13	-0.0625814	0.0645366	-0.155204	0.0589149	-0.0151985	0.0195531	-0.0173415	0.0269849	0.0289427	0.0508119	0.101987	0.0255556	-0.0032326	0.0380083	-0.011926	0.0272454	0.02914	0.0788978	-0.0971483	0.0165593	0.156453	0.0691902	0.0281151	0.0422596	0.0764804	0.0543172	0.075632	0.035791	0.0810212	0.0353355	0.0727878	0.0267543	-0.086223	0.0968132	-0.132412	0.0598217	0.0609904	0.0631729	-0.187248	0.0523511
2019-08-14	-0.0566675	0.061337	-0.136359	0.0517107	-0.0367827	0.0272931	0.0031387	0.0268244	-0.0018529	0.0474689	0.0288859	0.0247583	0.0117278	0.0367288	-0.0461724	0.0227299	0.0289475	0.0805464	-0.0630158	0.0139436	0.137109	0.0686952	0.0127496	0.047149	0.0353993	0.0547053	-0.0182729	0.039954	0.0685348	0.0315083	0.0559359	0.0265112	-0.0408382	0.0941143	-0.167342	0.0589905	0.127688	0.0595173	-0.0828602	0.0521637
2019-08-15	-0.067562	0.0611032	-0.14412	0.0475444	-0.0599314	0.0330144	0.0013653	0.0275054	0.00952884	0.0443643	0.0703151	0.0212233	0.0046359	0.0317721	-0.0463645	0.026554	-0.0355514	0.0853487	-0.0661322	0.0173358	0.0013612	0.0712753	-0.0418832	0.0513044	0.0191554	0.0518134	0.0507151	0.0388237	-0.0311294	0.0277765	0.0378805	0.0259668	-0.0249395	0.0977923	-0.12221	0.0617341	0.0608037	0.0605953	-0.013412	0.0551069
2019-08-16	-0.102199	0.0708116	-0.25181	0.0607387	-0.0679472	0.0309194	0.0131611	0.0295045	-0.0295311	0.0456143	0.0513345	0.0244997	-0.0145567	0.0318985	-0.125371	0.0259033	-0.0728062	0.074535	-0.0901738	0.0196695	-0.0687848	0.056881	-0.0594599	0.0498865	0.0284873	0.0548432	0.0644716	0.0425131	-0.0162713	0.0289234	0.0372616	0.0257803	-0.0749813	0.101124	-0.143116	0.05924	0.00026546	0.0605272	-0.0820939	0.0638409
2019-08-17	-0.101986	0.0631715	-0.224918	0.0575193	-0.0609585	0.0188372	-0.0200829	0.0269518	-0.0454698	0.0473655	0.0321221	0.0218103	-0.0319108	0.0372631	-0.136621	0.0245684	-0.0422545	0.0820728	-0.0970132	0.0197098	-0.0775166	0.0641602	0.0477662	0.0538937	0.0597403	0.0552012	0.108595	0.0430278	0.0249656	0.0272163	0.0456607	0.027564	-0.0464215	0.0916081	-0.0826781	0.0588089	0.00292503	0.0600829	-0.0595115	0.046506
2019-08-18	-0.0667304	0.0585878	-0.0752736	0.0478143	-0.0988787	0.0186698	-0.0260389	0.0337788	-0.006499	0.0463939	0.0713418	0.0191815	-0.0035285	0.0368812	-0.0873103	0.0252879	-0.044433	0.0836935	-0.0908592	0.0193373	-0.0803735	0.0688265	0.0379337	0.0509317	0.060737	0.0540507	0.0608364	0.0413995	0.0306579	0.0292759	0.0907166	0.0253501	0.00721426	0.0982071	-0.0905103	0.0587153	0.107661	0.0634287	0.00449233	0.0560215
2019-08-19	-0.014391	0.0452979	0.0392788	0.0268363	-0.0257154	0.0196851	-0.0567363	0.0339028	-0.0306062	0.0418467	0.0106274	0.0211559	-0.0075327	0.0321373	-0.0949133	0.0211159	-0.0489244	0.079825	-0.102049	0.0185925	-0.105383	0.0633461	0.0606586	0.0514862	0.0482076	0.0510204	0.125217	0.0405906	0.0051502	0.029109	0.0142556	0.0191951	0.0218957	0.0918137	-0.0182295	0.0594062	0.0866329	0.0591846	-0.00271647	0.0473373
2019-08-20	0.0427605	0.040994	0.143324	0.0327004	-0.0339791	0.0156776	0.0189366	0.0230966	-0.0375417	0.0526803	0.0749431	0.0341622	-0.0129213	0.0361578	-0.174647	0.0240477	-0.0342961	0.0733091	-0.115006	0.0193543	-0.0792327	0.0548046	0.0913502	0.0503339	0.0261138	0.0510648	0.130513	0.0396377	-0.0801443	0.0279317	0.027973	0.0227388	0.0022301	0.0911195	-0.0137962	0.0574092	0.0490108	0.0603646	-0.0285243	0.0468331
2019-08-21	-0.0079095	0.040188	0.0440788	0.021007	-0.0510203	0.0177707	-0.0167871	0.0319294	-0.0395592	0.0458091	0.0758336	0.0241361	-0.0626835	0.0313402	-0.131828	0.0272684	0.00726608	0.0774298	-0.0503223	0.0213826	-0.0078846	0.0576226	0.0800051	0.0530785	-0.00988876	0.052219	0.0541439	0.0432324	-0.0856332	0.0249748	0.0018231	0.0225107	-0.00213169	0.0941323	0.0206307	0.0576159	-0.0009649	0.0601567	-0.0260609	0.0529959
2019-08-22	-0.00047305	0.0520399	0.0717927	0.0279127	-0.0469449	0.0342685	-0.026267	0.0320237	-0.0278372	0.0465678	0.0571897	0.0183774	-0.031196	0.0320398	-0.109505	0.0319552	-0.0379377	0.0792047	-0.0517159	0.0190486	-0.0682031	0.0602508	0.006106	0.0539232	0.0146966	0.0517667	0.055315	0.0418588	-0.0241666	0.0283016	0.0129415	0.0198653	-0.0748176	0.0957204	-0.0393704	0.0568793	-0.0720584	0.0663585	-0.113024	0.0493956
2019-08-23	-0.0123882	0.0393337	0.0636454	0.0245838	-0.0823603	0.0204318	-0.0184497	0.0260773	-0.0394511	0.0443252	0.0458529	0.0209251	-0.0605159	0.0344728	-0.10369	0.0231292	0.00362333	0.0748751	-0.112019	0.0199835	0.0091928	0.0665882	0.113696	0.0365181	0.0261206	0.0507137	0.0690039	0.040644	-0.0078123	0.0280648	0.01717	0.0197357	-0.0012657	0.0813654	0.0764136	0.0587995	-0.0176283	0.0470586	-0.0625824	0.0401307
2019-08-24	-0.0223862	0.0389439	0.069114	0.0232704	-0.108655	0.0215488	-0.0276174	0.0257376	-0.0356757	0.0486358	0.0405744	0.0254464	-0.0350047	0.0339685	-0.112597	0.028295	0.0537165	0.0676823	-0.108953	0.0182986	0.143355	0.0528103	0.126747	0.0437632	0.0242284	0.0476361	0.0557381	0.0374116	0.0053486	0.0279205	0.0115986	0.0178026	0.0166784	0.0761917	0.0746149	0.0529376	-0.00682567	0.0437203	-0.0177541	0.0408882
2019-08-25	-0.0468602	0.0456035	-0.0152289	0.023065	-0.0920466	0.033983	-0.0333051	0.0245116	-0.0219254	0.0433383	0.0427706	0.0281665	-0.0170928	0.021804	-0.091454	0.0282358	-0.0105509	0.0677204	-0.135062	0.017266	-0.0191791	0.0580932	0.122589	0.0370368	0.0375307	0.0506234	0.0719578	0.0377805	0.0331227	0.0259197	0.00751171	0.0268292	0.0464959	0.0877201	0.0825059	0.0544661	0.0164699	0.0612601	0.0405119	0.0417726
2019-08-26	-0.0458627	0.0373579	0.0438604	0.0219302	-0.188245	0.0233447	0.00679623	0.0225669	0.00486304	0.0404064	0.0659877	0.0287152	-0.0246475	0.0218384	-0.0267511	0.0222367	-0.0297004	0.0648721	-0.0966919	0.0163777	-0.0307561	0.0564304	0.0383469	0.0343018	0.034613	0.0514781	0.0900935	0.041967	0.0284842	0.0254442	-0.0147387	0.0225025	0.0633841	0.0867889	0.0576143	0.0542995	0.100293	0.0590766	0.032245	0.0429774
2019-08-27	-0.0155897	0.0349489	0.0408572	0.0234517	-0.0981205	0.0188303	0.0104942	0.0209525	-0.00918524	0.0446228	0.0794514	0.0297496	-0.0440478	0.0241538	-0.0629593	0.0268677	-0.0054855	0.064124	-0.0828606	0.0165423	0.0322858	0.0537689	0.0341183	0.0368557	0.0181756	0.0524315	0.0400992	0.0403643	-0.0351379	0.0293069	0.0495657	0.0231474	0.0458469	0.0863314	0.0239922	0.0542343	0.00737153	0.0608163	0.106177	0.0394771
2019-08-28	0.0231063	0.0338754	0.0944167	0.023139	-0.083471	0.0199849	0.0583733	0.0180966	0.00249544	0.0440016	0.0534523	0.0313908	-0.0029469	0.0225674	-0.0430191	0.025201	-0.0048957	0.0644375	-0.0763156	0.0167982	0.0757086	0.0547918	-0.0140801	0.0358201	0.0086197	0.0498275	0.012365	0.0373237	0.0047928	0.0274242	0.00870131	0.0242055	0.0348729	0.0874311	0.00630313	0.053753	0.0458103	0.0608236	0.0525052	0.0426583
2019-08-29	0.0102287	0.0359874	0.0721815	0.0262586	-0.106934	0.0182793	0.0654389	0.0200239	0.00764889	0.0404548	0.0784629	0.0305862	-0.0432258	0.0216802	-0.0122904	0.0198672	0.0260717	0.0667667	-0.098369	0.0189668	0.179244	0.0546248	-0.0026599	0.0394963	-0.030672	0.0538195	-0.0470622	0.0411323	-0.0256708	0.030704	-0.0192831	0.0234859	-0.0547655	0.0865666	-0.0476647	0.0531483	-0.0206829	0.0595088	-0.0959488	0.0433255
2019-08-30	0.014548	0.0363643	0.0335037	0.0250348	-0.0532059	0.0201977	0.0633461	0.0204917	-0.00880162	0.0385792	0.0605214	0.0194449	-0.0470287	0.0245097	-0.0398976	0.0256585	0.0138629	0.0649594	-0.0842315	0.015754	0.113171	0.0552276	0.0126493	0.0366527	-0.0077731	0.0512594	0.0153627	0.036193	-0.0480141	0.0301015	0.00933213	0.0259662	-0.0805395	0.0844574	-0.124522	0.0507716	-0.0087503	0.0591719	-0.108346	0.042039
2019-08-31	0.019687	0.0338759	0.0057508	0.0215968	-0.00833457	0.0205069	0.0616448	0.0193747	-0.0532714	0.0451024	-0.0900916	0.0323838	-0.0340817	0.0227582	-0.035641	0.0259037	0.0108077	0.0689197	-0.177328	0.0203684	0.181091	0.0550425	0.0286605	0.0421943	0.00462787	0.0491548	0.0437548	0.0353513	-0.0471855	0.0273181	0.0173143	0.0257258	-0.0988932	0.0821509	-0.158642	0.0407613	-0.120997	0.0563227	-0.017041	0.0508911
2019-09-01	0.0113426	0.0397526	0.0142961	0.026639	-0.0331879	0.0228482	0.0529197	0.0225082	-0.0221944	0.038354	-0.0691603	0.0208339	-0.0189817	0.0229908	0.0215589	0.0256027	0.035652	0.0705132	-0.0787616	0.0182627	0.1574	0.0576763	0.0283172	0.0425351	0.0274781	0.0478456	0.0329157	0.0323959	0.0334312	0.0287549	0.0160874	0.0253336	-0.117324	0.071032	-0.204811	0.0385225	-0.13568	0.0471735	-0.0114818	0.0429043
2019-09-02	-0.0246916	0.0415101	0.042896	0.0273106	-0.139846	0.0226696	0.0228754	0.0252114	-0.0241768	0.0397731	-0.0441713	0.0168446	-0.0102268	0.0234636	-0.0181322	0.0300966	0.022138	0.0678272	-0.0681056	0.0189521	0.167543	0.0561323	-0.0330236	0.0393772	0.0424623	0.0501571	0.0592091	0.0354796	0.0740462	0.0282113	-0.00586853	0.0266952	-0.00714041	0.0847016	-0.185259	0.0533505	-0.0295494	0.0573703	0.193387	0.0418829
2019-09-03	0.0131429	0.0324723	0.0542304	0.0153957	-0.0573654	0.020469	0.0425638	0.0224473	0.0259376	0.0393697	-0.0409738	0.0219066	-0.0118542	0.0238118	0.130641	0.0256529	-0.0324647	0.0690067	-0.115072	0.0172841	0.128087	0.0547165	-0.110409	0.0441076	0.0239812	0.0523595	0.0639787	0.0436657	0.0535245	0.0271834	-0.0455597	0.0192363	0.011437	0.0923483	-0.10536	0.0579815	-0.0283091	0.0572421	0.16798	0.0523689
2019-09-04	0.00557484	0.0388729	0.0641303	0.0191195	-0.0724827	0.0270663	0.0250769	0.0237502	0.0128353	0.0421836	-0.0367999	0.0209089	-0.0363652	0.0241231	0.111671	0.0306316	-0.0871579	0.0648946	-0.0758747	0.0166042	-0.0604246	0.0537083	-0.125174	0.0383688	0.069249	0.0492818	0.112688	0.0335428	0.0664297	0.0314275	0.0286289	0.0236379	0.0542606	0.0779258	-0.005133	0.0422979	0.0927931	0.0570933	0.0751218	0.0403847
2019-09-05	-0.0239984	0.0323391	1.84e-05	0.0165039	-0.0934186	0.0207298	0.0214049	0.021173	-0.0433283	0.0451606	-0.0609179	0.0300253	-0.0251001	0.0228862	-0.0439669	0.0286031	-0.0783446	0.0667369	-0.119532	0.0194716	-0.0298218	0.0524138	-0.0856802	0.0421052	0.0230239	0.0514303	0.0372809	0.0363443	0.0139015	0.0284418	0.0178892	0.027924	0.0532148	0.078412	0.0348259	0.0417599	0.0882435	0.055878	0.0365751	0.043555
2019-09-06	-0.0348694	0.0330676	-0.0182402	0.0165894	-0.0764227	0.0223809	-0.00994512	0.0206568	-0.0476618	0.0452668	-0.0584409	0.031864	-0.0479143	0.0230144	-0.0366303	0.0266273	-0.0845095	0.0754411	-0.105623	0.0223376	-0.10609	0.0647147	-0.041815	0.0396677	0.0549873	0.0491147	0.109334	0.0365308	0.0112797	0.0277722	0.0443479	0.0234026	0.0370053	0.0784923	0.0427151	0.0416613	0.122589	0.0581923	-0.0542885	0.0406835
2019-09-07	-0.0694448	0.0390535	-0.140185	0.0248817	-0.0659108	0.0217939	-0.00223873	0.0241583	-0.0306187	0.0379172	-0.0677712	0.0220585	-0.0164898	0.0234288	-0.00759495	0.0233666	-0.014468	0.07051	-0.0836135	0.0224269	0.0398048	0.0554908	0.000404667	0.0434354	0.0893839	0.0517434	0.143411	0.0404206	0.0722957	0.0262768	0.0524447	0.0249163	0.018321	0.0884528	-0.0427481	0.0571538	0.130028	0.0560297	-0.0323164	0.0469085
2019-09-08	-0.0440824	0.0363384	-0.0723002	0.02459	-0.0423141	0.0220495	-0.0176329	0.019018	-0.047101	0.0410099	-0.0674634	0.0180904	-0.0142569	0.0216359	-0.0595826	0.0324749	-0.0146452	0.0685933	-0.119625	0.0198699	0.0294337	0.0548282	0.046256	0.042126	0.0650833	0.0522553	0.0838019	0.0362	0.05623	0.0286588	0.0552179	0.0295281	-0.000625044	0.0859409	-0.0232705	0.0552979	0.0352826	0.0573126	-0.0138872	0.0422117
2019-09-09	-0.0541273	0.038206	-0.0545951	0.021703	-0.0836796	0.023324	-0.0241073	0.024303	-0.0346321	0.0379929	-0.0392824	0.0170728	-0.0219706	0.0229603	-0.0426434	0.0277336	0.0547507	0.0741971	-0.0985393	0.0194211	0.253349	0.0555776	0.00944197	0.0508889	0.0462209	0.0520484	0.0713561	0.0399987	0.0204171	0.0259558	0.0468896	0.0265771	-0.012559	0.0879035	-0.00960287	0.0541105	0.00727433	0.0595041	-0.0353484	0.0450671
2019-09-10	-0.0819089	0.0384618	-0.0887576	0.0240136	-0.185866	0.0224393	0.0288965	0.0233893	-0.0402177	0.0486922	-0.0650068	0.0349053	-0.0326537	0.0238117	-0.0229926	0.0286817	0.0173158	0.0760002	-0.0756452	0.0195052	0.168139	0.0616037	-0.0405465	0.0466708	-0.00133642	0.0477792	0.028558	0.0392388	-0.0463712	0.0194043	0.0138039	0.0243912	0.0570824	0.0856296	0.0393803	0.0553497	0.0823698	0.0563392	0.0494972	0.0427547
2019-09-11	-0.0692785	0.0334464	-0.101201	0.0235944	-0.140939	0.0214807	0.0343053	0.0145742	-0.061171	0.040063	-0.0680074	0.0187276	-0.0814654	0.0259865	-0.0340401	0.0271942	0.0339343	0.0700862	-0.120864	0.018923	0.240236	0.0572066	-0.0175686	0.0421023	0.0206533	0.0497012	-0.0215977	0.0382601	0.0601952	0.023823	0.0233623	0.026189	0.0577954	0.0877171	-0.0121624	0.0539764	0.117397	0.0586435	0.0681516	0.0459478
2019-09-12	-0.049887	0.0378514	-0.028697	0.0242227	-0.121107	0.0202433	0.0001431	0.0240722	-0.0777199	0.0448576	-0.108376	0.0286374	-0.0871387	0.0263089	-0.0376448	0.0264794	-0.00265513	0.0684764	-0.162885	0.0191395	0.186326	0.0538641	-0.031406	0.043477	-0.00477784	0.0422547	-0.0693477	0.0282398	0.0489163	0.0263841	0.0060978	0.0216887	0.0464029	0.0870559	-0.050971	0.0545264	0.0978382	0.056065	0.0923414	0.047119
2019-09-13	-0.0395849	0.0390584	-0.021348	0.0241338	-0.0966134	0.0216053	-0.000793267	0.0250776	-0.0253314	0.0469157	-0.0566821	0.0337095	-0.0108905	0.0263908	-0.0084216	0.0242568	0.0137911	0.0735947	-0.0739345	0.0191481	0.124322	0.0588574	-0.00901463	0.0461191	0.0235776	0.0483777	0.0530523	0.0387446	0.00159553	0.025007	0.0160848	0.0211648	0.00777023	0.0805263	-0.0808774	0.0531593	0.0303982	0.0489311	0.0737899	0.0437352
2019-09-14	-0.0445092	0.0356023	-0.0303505	0.0228959	-0.104417	0.0216003	0.00124007	0.0200868	-0.00506027	0.0469347	-0.0084083	0.0239005	-0.0009314	0.0242934	-0.0058411	0.035521	0.040452	0.0710001	-0.0518146	0.0182776	0.141159	0.0537502	0.0320116	0.0481867	0.0572617	0.0520889	0.0878863	0.0378483	0.0415415	0.0255871	0.0423573	0.0299563	-0.0409416	0.0886845	-0.0848169	0.0522003	-0.103135	0.0606454	0.065127	0.0474204
2019-09-15	-0.0591694	0.0384865	-0.0692661	0.0237424	-0.159436	0.0228912	0.0511934	0.0232729	0.0340681	0.0498001	0.0415209	0.0329118	0.0403898	0.0243344	0.0202937	0.0324454	-0.0535135	0.0750517	-0.0740753	0.0202267	0.0137708	0.0550298	-0.100236	0.0525227	0.0642215	0.0512853	0.124586	0.0377761	0.0435576	0.0261974	0.0245208	0.0279259	-0.032648	0.0840826	-0.0805895	0.0404621	-0.0337623	0.0626692	0.0164079	0.0470346
2019-09-16	-0.0675058	0.0399815	-0.0408207	0.0260956	-0.192236	0.0244877	0.0305396	0.0218575	0.0286225	0.0405852	0.0333932	0.0219965	0.0320626	0.0236605	0.0204118	0.0277165	-0.0625114	0.071999	-0.10353	0.0176232	0.0107375	0.0546516	-0.0947413	0.0490395	0.0436374	0.0501813	0.119338	0.0373927	-0.0335795	0.028157	0.0451533	0.0240613	-0.0110961	0.0883641	-0.0356834	0.0558228	-0.0201752	0.0562532	0.0225702	0.048046
2019-09-17	-0.0659061	0.034192	-0.0378022	0.0172396	-0.101398	0.0208934	-0.0585179	0.0235002	-0.0182542	0.0485528	-0.0302364	0.0309507	0.0099546	0.0240176	-0.0344808	0.0325319	-0.0224795	0.0738556	-0.0653975	0.0223182	0.00679087	0.0560132	-0.00883187	0.0486265	0.0242538	0.0563093	0.0303914	0.0409986	0.00449558	0.0282391	0.0378743	0.0317723	-0.0227428	0.0803633	-0.0502847	0.0429358	0.0553892	0.053155	-0.0733329	0.0493472
2019-09-18	-0.0952877	0.0343224	-0.050196	0.0177321	-0.159544	0.0221297	-0.0761227	0.0221739	-0.00473154	0.0478012	-0.00710827	0.0267661	-0.023649	0.0282599	0.0165626	0.0315975	-0.0241367	0.0762546	-0.0666595	0.0233446	0.0294724	0.0570494	-0.035223	0.0509571	0.0289669	0.0531507	0.09394	0.0416782	-0.0073622	0.0259969	0.0003229	0.026355	-0.0430257	0.0814485	-0.0502847	0.0429358	0.020693	0.0592254	-0.0994855	0.0441147
2019-09-19	-0.0496283	0.0398895	-0.0523553	0.0268162	-0.0464546	0.0211652	-0.0500751	0.0241498	-0.00404917	0.0408184	0.0237638	0.0208803	-0.0273898	0.0235475	-0.0085215	0.0290222	-0.0299091	0.0739881	-0.122048	0.0251906	-0.0029241	0.0532503	0.0352444	0.0505124	0.0502068	0.0508159	0.11868	0.0407055	0.00921163	0.0250146	0.0227292	0.0236181	-0.0021462	0.086002	-0.043113	0.0427832	0.0734734	0.0608756	-0.036799	0.0509875
2019-09-20	-0.0254812	0.0434485	-0.0194289	0.0280349	-0.0226669	0.0277619	-0.0343479	0.0228007	0.00353708	0.0466843	0.0177748	0.0239234	-0.0569283	0.0243884	0.0497647	0.0350747	-0.0195003	0.0737423	-0.111461	0.022608	0.0006952	0.0548863	0.0522644	0.0495791	0.0741807	0.0580354	0.146839	0.0453037	0.00187167	0.0301739	0.0738315	0.0272403	0.0106841	0.0819914	-0.0258834	0.0448761	0.0823005	0.0604977	-0.0243647	0.041485
2019-09-21	-0.0447432	0.038857	0.00911873	0.0267589	-0.0825811	0.0223606	-0.0607673	0.0210906	0.0217939	0.0512049	0.0308304	0.024479	-0.0488848	0.0214945	0.0834362	0.0426955	-0.0213878	0.0735985	-0.0439295	0.0209736	-0.0072695	0.0536407	-0.0129645	0.0513925	0.0714945	0.0591401	0.0812057	0.0470281	0.0652478	0.0264539	0.06803	0.0305918	0.00226977	0.0865244	0.0045667	0.0563069	-0.0227981	0.0550072	0.0250407	0.0451537
2019-09-22	-0.047349	0.042842	-0.0420979	0.0295233	-0.0910332	0.0243831	-0.008916	0.0235121	0.06148	0.0582267	0.0750295	0.0325208	-0.0170454	0.0287323	0.126456	0.0429678	0.0159964	0.0734823	-0.0381297	0.0248185	0.118665	0.0533891	-0.0325464	0.0497319	0.0405365	0.0617345	0.0639296	0.0515136	0.0104894	0.0291745	0.0471904	0.0262195	-0.00608151	0.0948253	0.0190276	0.0559882	-0.0911305	0.0628443	0.0538583	0.0529805
2019-09-23	-0.046589	0.0412377	-0.0787111	0.0239807	-0.0900486	0.025107	0.0289927	0.0257909	0.0189615	0.0540034	0.0523767	0.0194076	-0.0004675	0.0243286	0.0049753	0.047323	0.0178987	0.0759479	-0.0803342	0.0273077	0.163449	0.0536317	-0.0294191	0.0521806	0.0108475	0.057991	-0.0264056	0.0484353	0.0128952	0.0287221	0.0460529	0.0229853	0.0422789	0.084831	0.0227685	0.0444895	0.111546	0.0543574	-0.00747794	0.0546067
2019-09-24	-0.0607705	0.0372693	-0.049245	0.0251812	-0.121239	0.0191631	-0.0118274	0.0229474	-0.0180142	0.0513681	-0.0217073	0.0233457	-0.0250626	0.0247769	-0.0072726	0.0417568	0.0287311	0.0775961	-0.0813297	0.0270062	0.166884	0.055957	0.000639133	0.0525618	0.0274163	0.0577739	0.0127705	0.0497732	0.0243356	0.0208864	0.0451429	0.0275316	0.0237981	0.0869933	0.0085443	0.0438845	0.0758532	0.0572301	-0.0130031	0.0558881
2019-09-25	-0.0756968	0.0423431	-0.0626982	0.0269802	-0.102449	0.021124	-0.0619429	0.0282503	-0.0462597	0.0627302	-0.0120114	0.0236388	0.00261145	0.0257721	-0.129379	0.0557279	0.0498668	0.075247	-0.0989643	0.0239546	0.173243	0.0541085	0.0753213	0.0522185	0.0319294	0.0600439	0.0198364	0.0524289	0.0557499	0.0249464	0.020202	0.024386	0.0284319	0.0870452	-0.0584848	0.0462568	0.151959	0.0558009	-0.0081789	0.0555078
2019-09-26	-0.0525794	0.0396489	-0.0713658	0.0248554	-0.108052	0.0206261	0.0216797	0.0261919	-0.0306807	0.0552004	-0.005798	0.024205	0.0091743	0.0240779	-0.0954183	0.0467564	-0.0165614	0.0830794	-0.158005	0.0241691	0.0517672	0.069063	0.0565536	0.0473134	0.00926722	0.0547683	-0.0205138	0.0457468	0.021294	0.0239368	0.0270214	0.025175	-0.0279644	0.0824901	-0.107433	0.0452381	0.0776925	0.05657	-0.0541527	0.0473119
2019-09-27	-0.0542886	0.0371793	-0.124254	0.0235243	-0.124671	0.0186993	0.0860589	0.024849	-0.0253553	0.0578966	0.0213495	0.0240558	-0.0991135	0.0295588	0.0016982	0.0472738	-0.0047807	0.0741622	-0.131627	0.0240745	0.132073	0.0555761	-0.0147875	0.0488032	-0.0267528	0.0579454	-0.072053	0.0491049	0.0179026	0.0269497	-0.026108	0.0235767	-0.0266886	0.0862313	-0.101549	0.0463032	0.0802919	0.0562641	-0.058809	0.0535704
2019-09-28	-0.041721	0.0410474	-0.0785199	0.0284391	-0.113352	0.0228122	0.0667084	0.0228955	-0.0315294	0.0637866	-0.0122056	0.035978	-0.0852688	0.0282131	0.0028862	0.0488386	-0.0269889	0.0775269	-0.107406	0.0224558	0.0419061	0.0540227	-0.015467	0.056469	-0.0227134	0.0537495	-0.147161	0.0421453	0.0245478	0.0249295	0.0544728	0.0279321	0.004675	0.0884609	-0.0887973	0.0458372	0.102782	0.057343	3.99e-05	0.0567326
2019-09-29	-0.117426	0.0423041	-0.088864	0.0267954	-0.194066	0.0250352	-0.0693465	0.024977	-0.0320063	0.0610252	0.025981	0.0222067	-0.195562	0.029545	0.0735619	0.0522536	-0.0418256	0.0867529	-0.137894	0.022959	-0.0533836	0.0628087	0.0658005	0.0616979	0.0115583	0.0563617	-0.0771021	0.0465456	0.0514554	0.0245575	0.0603217	0.026921	-0.0111649	0.0811977	-0.0534695	0.0456169	0.13454	0.0562362	-0.114565	0.0448216
2019-09-30	-0.103339	0.0472464	-0.172763	0.0264917	-0.136196	0.0333324	-0.00105847	0.0253492	0.0106837	0.0636813	0.0366665	0.0306897	-0.0488779	0.0231017	0.0442626	0.0546378	0.015245	0.0777538	-0.17067	0.0240369	0.0429795	0.0571454	0.173426	0.0529798	0.0149309	0.0557193	-0.0149957	0.043842	0.0186391	0.0248664	0.0411493	0.0295743	0.0658525	0.087187	-0.0297406	0.0440586	0.167411	0.0593803	0.0598873	0.0538009
2019-10-01	-0.0633933	0.0391612	-0.0354673	0.0256492	-0.134863	0.0239637	-0.0198496	0.0213264	0.0168626	0.055885	-0.0118116	0.0330022	-0.0343031	0.0218088	0.0967026	0.0432512	0.00651416	0.0738313	-0.154402	0.0217695	0.033771	0.0557513	0.140174	0.049133	0.00846769	0.0588088	-0.0365467	0.0467279	0.0207247	0.0270456	0.0412251	0.029822	0.0794942	0.0872734	-0.0106372	0.0480327	0.188675	0.0551419	0.0604447	0.0550504
2019-10-02	-0.0935695	0.0404305	-0.0541064	0.0246999	-0.167273	0.0256778	-0.0593288	0.0229924	-0.0005665	0.055225	-0.045943	0.0287917	-0.0370735	0.0252107	0.081317	0.0434769	0.0233075	0.0770992	-0.13686	0.0222163	0.0949987	0.0595304	0.111784	0.0500128	-0.00395872	0.0582884	-0.0931606	0.0445826	0.0399606	0.0277499	0.0413238	0.0312989	0.0405388	0.0816257	0.0106565	0.0463283	0.123258	0.0573109	-0.0122981	0.0435681
2019-10-03	-0.0783397	0.0422748	-0.0361906	0.0254992	-0.146934	0.0264401	-0.0518945	0.0248311	-0.00626913	0.0617825	-0.0330312	0.0228623	-0.0507987	0.0230494	0.0650225	0.0560788	0.0195499	0.0782332	-0.139024	0.022097	0.11309	0.0571574	0.084584	0.054564	-0.00144727	0.0533691	-0.056481	0.042698	0.0323517	0.0258828	0.0197874	0.0252992	-0.0269987	0.0859008	0.0027698	0.0487331	0.0893249	0.0549616	-0.173091	0.0521646
2019-10-04	-0.0697399	0.0423777	-0.0410292	0.0246196	-0.144283	0.0256247	-0.0239071	0.0266965	0.0103943	0.0595983	0.025101	0.0249647	-0.0658381	0.0249655	0.07192	0.0515814	-0.0558989	0.0836548	-0.110746	0.0247747	-0.0745942	0.0613566	0.0176435	0.0576152	-0.0227682	0.0509215	-0.0757967	0.043363	0.0135256	0.0232327	-0.00603347	0.0207892	-0.00795505	0.079529	-0.0011004	0.044506	0.12074	0.0551757	-0.143505	0.0439569
2019-10-05	-0.0432279	0.043526	0.00576387	0.024383	-0.140098	0.0261791	0.00465013	0.0283564	-0.00690878	0.0647908	0.0188069	0.0345313	-0.0652868	0.0260949	0.0257536	0.0523859	-0.0354156	0.0784343	-0.0900927	0.0249675	-0.0441109	0.0567096	0.0279569	0.0541089	0.00601904	0.0566042	-0.0637663	0.044419	0.0357661	0.0244206	0.0460573	0.0309035	0.017198	0.0890163	-0.06729	0.0534851	0.161758	0.0555017	-0.0428743	0.0526801
2019-10-06	-0.0844948	0.0412414	0.0048388	0.0258141	-0.132381	0.0264403	-0.125942	0.022483	-0.00705011	0.0660047	0.00358163	0.0327752	-0.0711232	0.0263134	0.0463913	0.0550061	-0.0188258	0.082512	-0.0109833	0.0327276	-0.0569379	0.0551051	0.0114438	0.0581496	0.00934949	0.0550575	-0.0770663	0.0437319	0.0357227	0.0252737	0.0693921	0.0279862	-0.0372424	0.0859976	-0.10347	0.0457386	0.0818336	0.0545285	-0.0900912	0.0554056
2019-10-07	-0.074111	0.0412401	-0.0240882	0.0263499	-0.154395	0.0261664	-0.0438497	0.0221771	0.0246987	0.0603094	-0.0120071	0.0223247	-0.0510887	0.0281883	0.137192	0.0520382	-0.0711422	0.0867033	-0.11656	0.0324454	-0.0727466	0.0665931	-0.0241202	0.0527432	0.0122768	0.0532985	-0.0667152	0.0406306	0.0328811	0.0243822	0.0706647	0.029656	0.0400466	0.0826295	0.0054743	0.0434694	0.149145	0.0513367	-0.0344793	0.0546384
2019-10-08	-0.0710505	0.0433968	-0.0177158	0.0240851	-0.181898	0.0280053	-0.0135376	0.0265936	0.0502654	0.0650663	0.0173414	0.0327287	-0.0039635	0.0276312	0.137418	0.0531257	-0.0195561	0.0820567	-0.118475	0.0341235	0.0618128	0.0540003	-0.00200668	0.0576731	0.0141872	0.0542298	-0.057678	0.0417065	0.0333666	0.0249218	0.0668729	0.0295707	-0.00363824	0.0828618	-0.0183604	0.0447435	0.0932991	0.0582746	-0.0858534	0.0464195
2019-10-09	-0.0646212	0.0427326	0.0201003	0.0267633	-0.13361	0.0296314	-0.080354	0.0203566	0.0772591	0.0619215	0.0275935	0.0328618	0.0047049	0.0250374	0.199479	0.0501091	-0.0713041	0.0808899	-0.203212	0.0302758	0.0364109	0.0584471	-0.0471114	0.0535239	-0.01004	0.0513089	-0.106741	0.0355549	0.02291	0.0294482	0.0537113	0.0276498	0.0238333	0.086624	0.0023194	0.0499706	0.0975312	0.0533762	-0.0283506	0.053926
2019-10-17	-0.056717	0.0410566	-0.0681104	0.0226712	-0.0438103	0.0271835	-0.0582302	0.0245211	-0.0304119	0.0588707	-0.0993649	0.0222042	0.0042879	0.025629	0.0038413	0.0515991	0.0254401	0.0803392	-0.166603	0.0272769	0.188641	0.0564612	0.0542823	0.0562844	0.00810623	0.0552105	0.003604	0.0427138	-0.0224885	0.0280912	0.0432032	0.0271925	-0.0221269	0.0880467	0.0237469	0.0516009	0.119611	0.0574131	-0.209738	0.0506807
2019-10-18	-0.0326983	0.0407444	-0.0264993	0.0260435	-0.0303997	0.0238703	-0.041196	0.024043	-0.0265027	0.0677155	-0.0847432	0.034262	-0.0007754	0.0253684	0.0060104	0.0568022	-0.0195194	0.0805122	-0.160937	0.0270779	0.0577609	0.055009	0.0446182	0.0580623	0.0469138	0.0501226	0.0145576	0.0423115	0.0638274	0.0226332	0.0623563	0.0214703	-0.0268995	0.0792866	0.0426772	0.0423684	0.05019	0.054298	-0.173566	0.0466009
2019-10-19	-0.0532139	0.0392175	-0.0158007	0.0189469	-0.0941851	0.0284018	-0.049656	0.0229383	-0.0189158	0.0630362	-0.0902377	0.0297971	-0.034011	0.0258933	0.0675014	0.0530339	-0.0486256	0.0827199	-0.265909	0.0309974	0.0531801	0.0568872	0.0668519	0.0577049	0.0210885	0.0546895	-0.0521038	0.0449364	0.0620662	0.0232858	0.0533031	0.0269913	-0.0153495	0.0800893	0.0427459	0.0441166	0.0573937	0.0530201	-0.146188	0.0479408
2019-10-20	0.00340793	0.0413105	-0.024011	0.0188096	-0.0503606	0.029597	0.0845954	0.0254445	-0.0142056	0.0560454	-0.0668996	0.0263282	-0.0168831	0.0257688	0.0411659	0.0458039	-0.0665225	0.0816257	-0.278607	0.0274826	0.0231613	0.054926	0.0558781	0.0596394	0.0158099	0.0510169	-0.0384763	0.0418509	0.0391369	0.0237039	0.0467691	0.0234441	-0.0341874	0.0816404	0.0086501	0.0502374	0.0001882	0.0515006	-0.111401	0.046428
2019-10-21	-0.013562	0.0452463	-0.0192208	0.0191476	-0.10698	0.033538	0.0855152	0.0275776	-0.0238738	0.0567576	-0.0303696	0.0277322	-0.0883654	0.0275556	0.0471137	0.0448908	-0.0685173	0.0876354	-0.207874	0.0308367	-0.103932	0.0631944	0.106255	0.0591906	0.0195091	0.0544579	-0.0200107	0.0436251	0.0616746	0.0274424	0.0168635	0.0246169	-0.0743587	0.0814114	-0.0313201	0.0433495	-0.0438186	0.0529281	-0.147937	0.0510885
2019-10-22	-0.0248077	0.0430254	-0.0072804	0.0178801	-0.0430819	0.0326743	-0.0240609	0.0254755	0.0247559	0.0615383	-0.0425979	0.0303598	0.0052722	0.0246776	0.111593	0.0513318	-0.0758058	0.0875979	-0.33136	0.0324658	0.0595917	0.0564095	0.0443512	0.0648434	0.00537805	0.0503288	-0.0543102	0.0424377	0.0564176	0.0237605	0.0140268	0.0205128	-0.0520568	0.0820722	-0.105336	0.0409549	-0.0778011	0.0600955	0.0269671	0.0460506
2019-10-23	-0.0636497	0.0418338	-0.00587937	0.0196916	-0.0598512	0.0301449	-0.125218	0.0250719	0.0358883	0.0605166	-0.00897913	0.0258942	0.0109053	0.0261956	0.105739	0.0516892	-0.092895	0.088208	-0.312656	0.0311178	0.0242669	0.0582095	0.00970397	0.0648233	0.0115058	0.0543689	-0.0401447	0.0439264	0.0375844	0.0244373	0.0370778	0.0269234	-0.0317485	0.0818715	-0.0827975	0.053303	-0.0528822	0.0511506	0.0404342	0.0437681
2019-10-24	-0.0546914	0.0431645	-0.0408064	0.0201942	-0.0039474	0.0346123	-0.11932	0.0210634	0.0223736	0.0567416	-0.0282975	0.0266744	-0.0224983	0.0272803	0.117917	0.045671	-0.0632879	0.0844995	-0.342106	0.0374258	0.0934623	0.054068	0.0587799	0.059415	0.0272913	0.0514405	-0.0282488	0.0431896	0.0601936	0.0236424	0.049929	0.0220554	-0.0331045	0.0874592	-0.0672035	0.0450499	-0.0823431	0.0625806	0.0502332	0.0496809
2019-10-25	-0.0341997	0.0411888	0.0101741	0.0218667	-0.0120107	0.0284597	-0.100762	0.0240429	-0.0569826	0.0680142	-0.0617193	0.026646	-0.000655	0.0260799	-0.108574	0.0608141	-0.118784	0.0861393	-0.355333	0.0321623	0.0309923	0.0584331	-0.032011	0.0609355	0.0400669	0.0540962	0.0325552	0.0456165	0.050158	0.024846	0.0374874	0.0228221	-0.0459566	0.0804441	-0.0330771	0.0467441	-0.0729049	0.0487128	-0.0318878	0.0506007
2019-10-26	-0.0516443	0.0477915	-0.101517	0.0228279	-0.0066	0.0332832	-0.0468154	0.0297245	0.0139628	0.061306	-0.0194802	0.0273814	0.0235063	0.0243102	0.0378624	0.0528539	-0.128071	0.0824674	-0.371317	0.0279245	0.0349201	0.0545414	-0.0478155	0.0610444	0.0259063	0.0522873	0.0071154	0.0419009	0.0530749	0.0249182	0.0175286	0.025115	-0.0113004	0.0799054	0.0089023	0.0447626	-0.0405263	0.0506924	-0.00227708	0.049497
2019-10-27	-0.0394657	0.0464704	-0.111021	0.0249154	-0.0173405	0.0302224	0.0099648	0.0290048	0.0331933	0.0653415	-0.00718717	0.0286875	0.00664113	0.0237167	0.100126	0.0575414	-0.111933	0.0863837	-0.333342	0.0319954	0.030329	0.0574226	-0.0327869	0.0623481	0.0511634	0.0533636	0.0480626	0.041811	0.0871506	0.0289887	0.0182771	0.0233224	0.00236082	0.0826204	-0.0086311	0.0514498	-0.0202864	0.0514434	0.036	0.0470663
2019-10-28	-0.00888319	0.0479024	-0.122919	0.0279333	0.0026606	0.0300787	0.0936085	0.0289673	0.0502973	0.0588729	-0.0149068	0.0240751	0.0594041	0.0240581	0.106395	0.0515191	-0.126084	0.0863284	-0.351251	0.0333222	0.0114409	0.0564195	-0.0384407	0.0624846	0.0601992	0.0504579	0.065994	0.0417886	0.0568884	0.0235975	0.0577154	0.0223042	-0.0046773	0.0838955	0.0010459	0.0461837	-0.0458858	0.0565883	0.030808	0.0490626
2019-10-29	-0.0530715	0.0449197	-0.1224	0.024767	-0.0138994	0.0285452	-0.0229156	0.0281306	0.0151855	0.0585553	-0.0664266	0.0218044	0.042071	0.0239631	0.069912	0.0521721	-0.114407	0.0860027	-0.312436	0.0330674	0.0452023	0.0526509	-0.075987	0.0653494	0.0239878	0.0539033	-0.0525777	0.0414103	0.0719614	0.0249519	0.0525797	0.0293038	0.0206168	0.0813618	0.0255057	0.0423074	-0.0147063	0.0554657	0.0510509	0.0491463
2019-10-30	-0.0803358	0.0447517	-0.117278	0.0260507	-0.0610209	0.0286545	-0.0627083	0.0265191	0.020514	0.0550058	-0.044471	0.0217097	0.0596309	0.0232761	0.0463821	0.0481156	-0.0691508	0.0848344	-0.297917	0.0327202	0.0604059	0.0590121	0.0300588	0.0579959	-0.0095061	0.0498384	-0.0914273	0.0389896	0.0467407	0.0267629	0.0161683	0.0222669	-0.0493686	0.08192	0.047529	0.0472364	-0.103674	0.0521995	-0.0919611	0.0492535
2019-10-31	-0.0931744	0.0387914	-0.157361	0.0204717	-0.0794585	0.0259192	-0.042704	0.0237562	-0.0755204	0.0679432	-0.0669858	0.0281126	-0.0005773	0.0276726	-0.158998	0.0593448	-0.0441815	0.0871646	-0.267427	0.0328657	0.113004	0.0578038	0.0218783	0.0627375	-0.00654077	0.0495259	0.00353403	0.0420853	-0.0366089	0.0188329	0.0134525	0.0239216	-0.0393371	0.0850764	-0.0177246	0.0439799	-0.0422712	0.0593926	-0.0580155	0.0500009
2019-11-01	-0.06457	0.0480291	-0.0807855	0.0332206	-0.0363594	0.0278816	-0.076565	0.025622	0.0310133	0.0608355	-0.0518168	0.0313741	0.0129416	0.026374	0.131915	0.0488992	-0.105065	0.0863835	-0.28445	0.0327582	0.0303759	0.0630753	-0.0611228	0.0561848	0.017399	0.0503677	-0.0206269	0.0407459	0.0285046	0.023299	0.0443192	0.0242388	-0.0146123	0.0809609	0.0290869	0.0447275	0.0431226	0.0520581	-0.116046	0.0499954
2019-11-02	-0.0979061	0.0480666	-0.123283	0.0317601	-0.102754	0.0293865	-0.067681	0.0258684	-0.00194732	0.0658347	-0.0143302	0.0329132	0.0052228	0.0218035	0.00326547	0.0566476	-0.041834	0.0846012	-0.214663	0.0328107	0.10648	0.0582779	-0.0173189	0.0583116	0.0639894	0.0525932	0.0314875	0.0416359	0.0766451	0.0271495	0.0838356	0.0239166	-0.0208683	0.0870554	0.0569522	0.0530205	0.050802	0.0526189	-0.170359	0.0525031
2019-11-03	-0.147738	0.0509486	-0.12564	0.0290739	-0.137383	0.0346242	-0.180191	0.0284817	0.0170658	0.0575489	-0.0141908	0.0276105	0.0127749	0.0248286	0.0526134	0.0475842	0.008804	0.0818453	-0.218906	0.0342939	0.151211	0.0564213	0.0941066	0.0548551	0.0322021	0.0510841	-0.0321771	0.0395671	0.0728763	0.0247817	0.0559069	0.0262841	-0.0114246	0.0890428	0.073548	0.0466213	-0.00243907	0.0584129	-0.105383	0.0559988
2019-11-04	-0.110902	0.0506493	-0.163994	0.0305891	-0.131874	0.0330289	-0.0368395	0.0282008	0.0176069	0.0630518	-0.0191095	0.0294942	-0.00868407	0.0339374	0.0806142	0.0484915	0.000337478	0.0800741	-0.304085	0.0319289	0.154816	0.0536907	0.150281	0.0561329	0.0455417	0.0527431	-5.64333e-05	0.0424921	0.089596	0.0295102	0.0470855	0.0195854	-0.0411026	0.0862545	0.0082327	0.0470776	-0.0485309	0.0586205	-0.0830095	0.0503106
2019-11-05	-0.0895636	0.0522717	-0.101096	0.0304409	-0.198619	0.0359259	0.0310247	0.0280757	0.0119219	0.0654119	-0.0343917	0.0306895	0.0016067	0.0264761	0.0685508	0.0553513	0.0353882	0.0819007	-0.17385	0.0280594	0.13885	0.055741	0.141164	0.0590263	0.0135621	0.0494467	-0.0352071	0.0400284	0.0427731	0.0232241	0.0331204	0.023406	-0.0092532	0.0846952	0.0520804	0.046781	0.0045315	0.0544937	-0.0843715	0.052274
2019-11-06	-0.110091	0.0518238	-0.0930265	0.0328204	-0.281736	0.0328203	0.0444896	0.0282829	0.0149663	0.0632586	0.020783	0.0333374	0.0239601	0.0255479	0.0001557	0.051359	-0.0355433	0.0882915	-0.209961	0.0241724	-0.0632277	0.0670462	0.166559	0.0591222	0.0347009	0.0520141	0.0503035	0.0397086	0.0278734	0.02596	0.0259258	0.0269317	0.00607717	0.0835247	0.0946765	0.0484031	-0.0237969	0.055737	-0.0526481	0.0471651
2019-11-07	-0.0415294	0.0491364	-0.121794	0.0251273	-0.105694	0.0342543	0.1029	0.0291733	0.0323611	0.0654593	0.0178802	0.0280861	0.0432725	0.0260745	0.0359307	0.0569623	-0.022879	0.0818185	-0.197487	0.026175	0.102556	0.0566138	0.0262944	0.0589359	0.051354	0.0515174	0.0734772	0.0428508	0.00479326	0.02182	0.0757916	0.0246404	-0.00582934	0.0861761	0.0772378	0.0545445	0.0321566	0.0507662	-0.126882	0.0511533
2019-11-08	-0.0632698	0.052011	-0.162592	0.0259727	-0.0524804	0.0356576	0.0252627	0.0320877	-0.0278809	0.0749951	-0.0316045	0.0293561	0.0144795	0.0282814	-0.0665176	0.0672686	-0.0640423	0.084441	-0.352071	0.0278124	0.124789	0.0594863	0.0351547	0.0594236	0.043527	0.0501128	0.0505928	0.0401259	0.0188662	0.024784	0.061122	0.0231966	-0.00990323	0.0875083	0.0764766	0.0467203	0.0364015	0.0566975	-0.142588	0.0550098
2019-11-09	-0.0844433	0.0506452	-0.124384	0.0300765	-0.108225	0.0328074	-0.0207213	0.0289916	0.0017494	0.0642418	-0.0370799	0.027532	-0.0286456	0.0274211	0.0709737	0.0550434	-0.0312464	0.0872495	-0.303173	0.0289035	0.187067	0.0584867	0.0223668	0.0641687	0.0240594	0.0515237	0.0093021	0.0395756	0.0553055	0.0241485	0.00757073	0.0277631	-0.022844	0.0852311	0.0764766	0.0467203	0.0500206	0.0565982	-0.195029	0.0510356
2019-11-10	-0.10414	0.052077	-0.110315	0.0339967	-0.110371	0.0322434	-0.0917334	0.0280678	0.0339943	0.0615026	-0.0014089	0.0275388	-0.0375689	0.0290141	0.140961	0.0506027	0.0481594	0.0821541	-0.288187	0.0271795	0.16321	0.0559303	0.269455	0.0596432	0.00610532	0.0495241	-0.040914	0.0391874	0.0428001	0.0246377	0.0164298	0.0235633	0.0350186	0.0845846	0.0764766	0.0467203	0.0591506	0.0551297	-0.0305715	0.0514581
2019-11-11	-0.0834059	0.0507826	-0.117022	0.0241969	-0.130616	0.0365161	-0.0025797	0.0302959	0.0487512	0.0630096	0.0442995	0.0285559	-0.0340411	0.0277074	0.135995	0.0527645	-0.00845871	0.0868756	-0.28984	0.0279588	0.127235	0.0631894	0.137228	0.0593929	0.0342816	0.0531156	0.0436812	0.0426368	0.0279746	0.0282533	0.0311889	0.0220737	0.0515387	0.0705952			0.0591506	0.0551297	0.0439268	0.0494244
2019-11-12	-0.0778385	0.0523623	-0.0836135	0.0330546	-0.150481	0.0321687	0.00057875	0.0298087	0.0313684	0.064185	0.0563713	0.0267359	-0.0547517	0.0289942	0.0924855	0.0545548	0.0013613	0.0823358	-0.224716	0.0289129	0.173918	0.056008	0.0548824	0.0590275	0.048938	0.0515328	0.0611805	0.0405922	0.0850491	0.0283728	0.000584567	0.0216436	0.0759679	0.0711257			0.0591506	0.0551297	0.0927851	0.0502541
2019-11-13	-0.103583	0.0509765	-0.0785973	0.0304734	-0.200721	0.0365051	-0.0314316	0.024438	0.0301991	0.0631322	0.0364966	0.0283193	-0.0316204	0.0277563	0.0857212	0.0530269	-0.0853978	0.087063	-0.327423	0.0305566	0.24855	0.0594761	-0.17732	0.062184	0.0216692	0.0498119	0.036335	0.0432876	0.0462845	0.0243742	-0.017612	0.0161689	-0.0326318	0.0703202			0.0591506	0.0551297	-0.124414	0.0489912
2019-11-14	-0.105524	0.0476472	-0.0773777	0.0308506	-0.212881	0.0286974	-0.0263126	0.0268697	-0.0218116	0.0663676	-0.0843639	0.028892	0.0203404	0.0273804	-0.00141115	0.0571025	-0.0524862	0.087945	-0.296778	0.0281629	0.266648	0.0580179	-0.127328	0.0659434	0.0474611	0.0545329	0.0856761	0.0447218	0.0499929	0.0264432	0.00671417	0.0239152	-0.0441135	0.0713799			0.0591506	0.0551297	-0.147378	0.0506489
2019-11-15	-0.104886	0.0516543	-0.0121614	0.0313519	-0.232249	0.034746	-0.070246	0.0272903	-0.0186883	0.0704488	-0.0671522	0.0289866	0.00954645	0.0284642	0.00154093	0.0617163	-0.0249257	0.0833656	-0.291249	0.0264824	0.170636	0.0587011	0.0458363	0.059141	0.0426665	0.0543065	0.0711584	0.0437384	0.0328237	0.0272252	0.0240176	0.0242871	-0.10761	0.0481417					-0.10761	0.0504915
2019-11-16	-0.0986429	0.0559214	-0.0473203	0.0365875	-0.156486	0.0360246	-0.0921228	0.0283463	0.00145724	0.0671649	-0.0476423	0.0320456	-0.0236868	0.0320321	0.0757009	0.0539375	-0.0793044	0.0832505	-0.256196	0.0255344	0.0146656	0.060174	0.00361757	0.057886	-0.0157806	0.0461947	-0.0751662	0.0392205	-0.0301987	0.0157785	0.058023	0.0236673	-0.0748471	0.0486169					-0.0748471	0.0509898
2019-11-17	-0.119873	0.0525996	-0.0966672	0.030514	-0.174306	0.034703	-0.0886462	0.0301328	0.0368026	0.0654642	0.0243471	0.0296302	-0.00129912	0.0279496	0.0873598	0.055272	-0.0462896	0.0880304	-0.216669	0.0265646	0.200197	0.0583916	-0.122397	0.0664006	0.0151878	0.0519697	-0.0510597	0.0401812	0.0190693	0.0271992	0.0775537	0.0248315	-0.0578424	0.0441248					-0.0578424	0.0462785
2019-11-18	-0.095788	0.0528467	-0.0638702	0.0361358	-0.147502	0.0334618	-0.0759917	0.0254276	0.0331783	0.0684167	0.0107266	0.0312269	-0.0263819	0.028737	0.11519	0.0578618	-0.0239633	0.0862422	-0.241273	0.0268231	0.132739	0.0619355	0.0366436	0.0602163	0.0133568	0.0540161	-0.0361547	0.0437675	0.0336568	0.0259171	0.0425683	0.0249445	-0.0249269	0.0465736					-0.0249269	0.0488468
2019-11-19	-0.0821922	0.0515168	-0.12383	0.0317516	-0.192099	0.0315478	0.0693523	0.0302646	-0.0464777	0.0728667	-0.0556934	0.0305927	-0.0252567	0.0275785	-0.0584829	0.0643742	0.0130605	0.0852828	-0.205922	0.025102	0.215868	0.0631601	0.0292355	0.0581478	0.00331576	0.0549351	-0.0285433	0.0451594	0.0412091	0.0275006	-0.00271848	0.0228908	-0.0460468	0.0450667					-0.0460468	0.0472663
2019-11-20	-0.105258	0.0539605	-0.216539	0.0318473	-0.162239	0.0350279	0.0630036	0.0310113	-0.0442178	0.0638359	-0.0579557	0.0303919	-0.0486541	0.0267899	-0.0260436	0.0533025	0.0147899	0.0830566	-0.239817	0.0256818	0.295818	0.0598745	-0.0116322	0.057825	0.0151839	0.0517459	-0.0437114	0.0442694	0.0470648	0.019948	0.0421984	0.0242425	-0.0184295	0.0454293					-0.0184295	0.0476467
2019-11-21	-0.104937	0.0533038	-0.16007	0.0352384	-0.164416	0.0345595	0.00967585	0.0262549	-0.000831378	0.0637172	-0.0779235	0.0310444	-0.0434992	0.0307954	0.118929	0.0505348	-0.117619	0.0865367	-0.384627	0.0293114	0.0308505	0.0630326	0.000918033	0.058354	-0.0106761	0.0511414	-0.0798208	0.0408366	0.00510298	0.0243496	0.0426895	0.0248285	0.0193428	0.0504607					0.0193428	0.0529236
2019-11-22	-0.0487919	0.0543641	-0.0010278	0.0360779	-0.195124	0.0322809	0.0497756	0.030122	0.00294319	0.0629335	-0.0447411	0.0297525	-0.0478393	0.027978	0.10141	0.0518527	-0.0165757	0.0889214	-0.306979	0.0287265	0.325071	0.0588987	-0.0678184	0.0663585	-0.0223858	0.0491887	-0.0978279	0.0399088	0.00493896	0.0231344	0.0257316	0.0230992	0.0712207	0.0482876					0.0712207	0.0506445
2019-11-23	-0.0872483	0.0489594	-0.0338464	0.030777	-0.203943	0.0310728	-0.0239553	0.026907	-0.0129966	0.0702562	-0.0292766	0.0284424	-0.100237	0.0280126	0.0905232	0.0619342	0.0251421	0.0898429	-0.274332	0.0312394	0.316122	0.0657093	0.0336366	0.0598775	-0.00872929	0.0508975	-0.0916627	0.0429319	0.0243759	0.0243174	0.041099	0.0203746	0.0378327	0.0495645					0.0378327	0.0519837
2019-11-24	-0.0414403	0.0587318	0.0145647	0.0341944	-0.143965	0.0362417	0.005079	0.0362168	-0.0131758	0.0654287	0.0174527	0.0302416	-0.0973095	0.027758	0.0403294	0.0549903	-0.0209119	0.0888705	-0.296787	0.0286284	0.169312	0.067465	0.0647396	0.0575905	0.0204106	0.0535932	-0.0569417	0.0442163	0.0759165	0.0269411	0.042257	0.0218758	-0.0012867	0.0475459					-0.0012867	0.0498666
2019-11-25	-0.0523215	0.055192	0.00855933	0.0332202	-0.172907	0.034324	0.00738345	0.0326964	-0.00799496	0.0649482	0.0280208	0.0273951	-0.0923351	0.0294223	0.0403294	0.0549903	0.0294682	0.0871573	-0.285166	0.0274125	0.247237	0.0651103	0.126333	0.0580107	0.0182131	0.0580672	-0.0285719	0.0497399	0.0459578	0.0261668	0.0372534	0.023457	0.0233887	0.0484774					0.0233887	0.0508435
2019-11-26	-0.0448861	0.0553414	-0.00959877	0.035486	-0.144741	0.0378958	0.0196816	0.0259534	-0.00973708	0.0644695	0.00762357	0.0286096	-0.0771642	0.0270094	0.0403294	0.0549903	0.0146134	0.0885308	-0.250278	0.0261522	0.15803	0.0675352	0.136088	0.0581079	0.0245262	0.0516489	0.0132053	0.0414377	0.0154617	0.023535	0.0449116	0.0257562	0.00739275	0.0465023					0.00739275	0.048772
2019-11-27	-0.0667773	0.0563508	-0.0610415	0.0298126	-0.165184	0.0349101	0.0258937	0.0372215	-0.0274068	0.0653584	-0.0479337	0.028341	-0.0746161	0.0295253	0.0403294	0.0549903	-0.0553884	0.0885069	-0.19714	0.0252008	-0.0105219	0.0687781	0.0414961	0.0570203	0.0503486	0.0546971	0.0419897	0.0455357	0.0346196	0.0261172	0.0744365	0.0231374	0.0107537	0.0459363					0.0107537	0.0481784
2019-11-28	-0.0671803	0.0578856	-0.0664391	0.0390248	-0.167992	0.0339425	0.0328906	0.0317928	-0.00311466	0.0657162	-0.0333116	0.0286818	-0.0163618	0.0300647	0.0403294	0.0549903	0.0334022	0.0824007	-0.163985	0.0264976	0.214156	0.0585021	0.0500351	0.0578294	0.049604	0.0511619	0.0546615	0.0412116	0.0246992	0.0251457	0.0694513	0.0234222	0.0154801	0.0489249					0.0154801	0.0513129
2019-11-29	-0.147071	0.0507778	-0.157919	0.0350544	-0.271294	0.0320506	-0.0120002	0.0240868	-0.00562638	0.0637045	-0.02632	0.0268904	-0.0308885	0.0267779	0.0403294	0.0549903	-0.00927131	0.0855863	-0.186112	0.0248649	0.12853	0.0669602	0.0297674	0.0543653	0.0404333	0.0511964	-0.00894733	0.0398472	0.0358199	0.0244386	0.0944274	0.0264222	0.0136588	0.0504934					0.0136588	0.0529579
2019-11-30	-0.129072	0.0522665	-0.117755	0.0328479	-0.278673	0.0301204	0.0092117	0.0319177	0.00535854	0.0650958	-0.023042	0.0287315	-0.0012118	0.0284917	0.0403294	0.0549903	-0.0173889	0.088737	-0.235868	0.0269564	0.130637	0.0673133	0.0530641	0.0583433	0.0359369	0.0513944	-0.0282809	0.0423012	0.0640018	0.0248723	0.0720899	0.0223046	0.0396384	0.0487302					0.0396384	0.0511087
2019-12-01	-0.12405	0.0555544	-0.113469	0.0354042	-0.268786	0.0300389	0.010105	0.0352012	0.0210617	0.064887	0.00434073	0.0270955	0.0185151	0.0295508	0.0403294	0.0549903	-0.0210441	0.0882497	-0.332258	0.0283559	0.200704	0.067547	0.0684213	0.05657	0.016347	0.0516237	-0.0282202	0.0411742	0.0779384	0.0270903	-0.00067724	0.022412	0.0924883	0.047028					0.0924883	0.0493234
2019-12-02			-0.113469	0.0354042	-0.268786	0.0300389	0.010105	0.0352012			0.00434073	0.0270955	0.0185151	0.0295508	0.0403294	0.0549903			-0.332258	0.0283559	0.200704	0.067547	0.0684213	0.05657			-0.0282202	0.0411742	0.0779384	0.0270903	-0.00067724	0.022412							0.0924883	0.0493234

## Sheet: panel B
date	Center group mean	Center group pooled sem	Center individual7 mean	Center individual7 sem	Center individual8 mean	Center individual8 sem	Center individual9 mean	Center individual9 sem	Center-left group mean	Center-left group pooled sem	Center-left individual4 mean	Center-left individual4 sem	Center-left individual5 mean	Center-left individual5 sem	Center-left individual6 mean	Center-left individual6 sem	Center-right group mean	Center-right group pooled sem	Center-right individual10 mean	Center-right individual10 sem	Center-right individual11 mean	Center-right individual11 sem	Center-right individual12 mean	Center-right individual12 sem	Left group mean	Left group pooled sem	Left individual1 mean	Left individual1 sem	Left individual2 mean	Left individual2 sem	Left individual3 mean	Left individual3 sem	Right group mean	Right group pooled sem	Right individual13 mean	Right individual13 sem	Right individual14 mean	Right individual14 sem	Right individual15 mean	Right individual15 sem
2019-07-13	-0.133265	0.100208	-0.0462424				-0.220288	0.293106	0.218071				0.218071				-0.010643	0.0761826	-0.0443472	0.096505			0.0230612	0.063481	-0.0102087	0.0687036	0.0953162	0.0534039	0.0813724	0.0353782	-0.207315		-0.350838	0.0955579	-0.294449	0.298018	-0.559798		-0.198266
2019-07-14	-0.123762	0.114111	-0.0462424		-0.104755	0.130578	-0.220288	0.293106	0.233598		0.249125		0.218071				-0.0234592	0.0762614	-0.0443472	0.096505			-0.0025712	0.0501057	-0.0426691	0.0745946	-0.00206494	0.0472573	0.0813724	0.0353782	-0.207315		-0.145396	0.111368	0.0976633	0.0580118	-0.559798		0.0259469	0.107916
2019-07-15	-0.0607864	0.086728	-0.0462424		-0.104755	0.130578	-0.0313617	0.0739615	0.149593	0.142406	0.311125	0.102072	0.0282897	0.0794803	0.109364	0.10771	-0.0234592	0.0762614	-0.0443472	0.096505			-0.0025712	0.0501057	0.0149955	0.0678228	-0.00206494	0.0472573	0.0813724	0.0353782	-0.034321	0.0499187	-0.00397334	0.122382	0.107086	0.0579686	-0.144953	0.0708345	0.0259469	0.107916
2019-07-16	-0.0607864	0.086728	-0.0462424		-0.104755	0.130578	-0.0313617	0.0739615	0.139022	0.15887	0.311125	0.102072	-0.00342431	0.0935357	0.109364	0.10771	0.00834078	0.0302003	0.00373682	0.0416689			0.0129447	0.0154412	-0.0197979	0.0595167	-0.0323778	0.0430501	0.00730501	0.0205363	-0.034321	0.0499187	-0.0260896	0.105075	0.12783	0.0582301	-0.220557	0.0665625	0.0144584	0.0805045
2019-07-17	-0.0157676	0.0492099	-0.00992117	0.0116435	-0.00601995	0.0450355	-0.0313617	0.0739615	0.0930535	0.132237	0.311125	0.102072	-0.00342431	0.0935357	-0.0285403	0.0720487	-0.0442967	0.0699802	0.00373682	0.0416689	-0.160497	0.075924	0.0238706	0.015958	-0.0197979	0.0595167	-0.0323778	0.0430501	0.00730501	0.0205363	-0.034321	0.0499187	0.063524	0.105142	0.12783	0.0582301	0.0482837	0.0647813	0.0144584	0.0805045
2019-07-18	-0.0157676	0.0492099	-0.00992117	0.0116435	-0.00601995	0.0450355	-0.0313617	0.0739615	0.120215	0.129025	0.311125	0.102072	0.0780603	0.0805093	-0.0285403	0.0720487	-0.0424515	0.0624587	0.00927233	0.0390965	-0.160497	0.075924	0.0238706	0.015958	-0.0197979	0.0595167	-0.0323778	0.0430501	0.00730501	0.0205363	-0.034321	0.0499187	0.063524	0.105142	0.12783	0.0582301	0.0482837	0.0647813	0.0144584	0.0805045
2019-07-19	-0.0121955	0.050701	-0.0106751	0.0146329	0.00545033	0.0434531	-0.0313617	0.0739615	0.112375	0.104308	0.311125	0.102072	0.0780603	0.0805093	-0.0520601	0.0374238	-0.0424515	0.0624587	0.00927233	0.0390965	-0.160497	0.075924	0.0238706	0.015958	-0.0197979	0.0595167	-0.0323778	0.0430501	0.00730501	0.0205363	-0.034321	0.0499187	0.0796588	0.102464	0.123218	0.058333	0.0482837	0.0647813	0.0674748	0.0716553
2019-07-20	-0.043648	0.0391821	-0.0209803	0.0145668	-0.0615631	0.0298718	-0.0484007	0.0307271	-0.0176285	0.0674657	0.122092	0.0391626	-0.136687	0.0458741	-0.0382909	0.035852	-0.0375823	0.0559658	-0.0673246	0.0366657	-0.0468985	0.05749	0.00147608	0.0169998	-0.0327827	0.0528217	-0.0344875	0.0431641	-0.0307283	0.0206563	-0.0331324	0.0332977	-0.0285801	0.0926888	0.0481329	0.0573033	0.125183	0.0661025	-0.259057	0.0423926
2019-07-21	-0.0446426	0.043486	-0.0340954	0.0234919	-0.0560592	0.0279336	-0.0437733	0.0273493	-0.002829	0.0667081	0.101584	0.034609	-0.0988719	0.0446831	-0.0111995	0.038846	0.0340688	0.0598772	-0.0277007	0.0296408	0.169045	0.0498711	-0.0391381	0.0245005	-0.0407509	0.0488061	-0.0416913	0.0362011	-0.0187552	0.0180165	-0.0618061	0.0313867	-0.039407	0.0888062	-0.0980373	0.0579812	0.218278	0.0581754	-0.238462	0.0439203
2019-07-22	-0.0571941	0.0461862	-0.0683208	0.0287923	-0.0330711	0.0270801	-0.0701902	0.0280028	-0.0221269	0.067809	0.00837895	0.0325451	-0.0394262	0.0508445	-0.0353335	0.0397668	0.0390417	0.0509247	0.0192232	0.0287115	0.13704	0.0377893	-0.0391381	0.0245005	-0.0316451	0.044409	-0.0214806	0.0285594	-0.0292918	0.0191644	-0.0441627	0.031408	-0.0287914	0.0888513	-0.150064	0.0587817	0.243568	0.0523414	-0.179879	0.049891
2019-07-23	-0.0507412	0.0445588	-0.066039	0.0270355	-0.0207353	0.0267739	-0.0654491	0.0271345	-0.0191721	0.0651504	-0.0126098	0.026423	-0.0147896	0.0510659	-0.030117	0.0407505	0.0577748	0.0547789	0.0682495	0.0313925	0.175232	0.0403016	-0.0701575	0.0262886	-0.0170147	0.038998	-0.0213167	0.0276515	-0.0216679	0.0194107	-0.00805958	0.0230553	-0.0118902	0.086779	-0.171555	0.0585205	0.24554	0.0484414	-0.109656	0.0501243
2019-07-24	-0.0245009	0.0445139	-0.0759754	0.029328	-0.0211831	0.0271785	0.0236556	0.0241005	-0.0171212	0.0656144	-0.00770423	0.0265374	-0.0173687	0.0467433	-0.0262906	0.0437407	0.0755566	0.0556692	0.0707684	0.0327514	0.226059	0.0405613	-0.0701575	0.0262886	-0.0168227	0.0409157	-0.00949056	0.0314167	-0.0177555	0.0198861	-0.023222	0.0214252	-0.0385091	0.0932346	-0.0601034	0.0570393	-0.0359334	0.0602649	-0.0194903	0.0517361
2019-07-25	-0.0416168	0.0470191	-0.0338253	0.0267587	-0.0241484	0.0299015	-0.0668767	0.0286661	-0.0095547	0.060417	-0.0252634	0.0253997	-0.00989594	0.0494209	0.00649526	0.0358035	0.0854054	0.0536261	0.0588631	0.0313147	0.238312	0.040056	-0.0409585	0.0240468	-0.00792737	0.0344914	-0.00653747	0.027697	-0.0144972	0.0176851	-0.00274744	0.0151242	-0.017406	0.0957052	0.0642205	0.0625826	-0.0664934	0.055298	-0.0499451	0.0556864
2019-07-26	-0.00800333	0.0409837	0.0335198	0.0295963	-0.019733	0.0197391	-0.0377968	0.0241258	-0.00654173	0.0600862	0.00726174	0.0259135	-0.0242543	0.0441989	-0.00263259	0.0384856	0.072933	0.0587239	0.0715131	0.0350121	0.192394	0.0444017	-0.0451079	0.0244128	-0.0165312	0.0397804	-0.0147923	0.0332734	-0.0480467	0.0196282	0.0132454	0.0157589	0.044292	0.0961645	0.125765	0.0574506	0.0060388	0.0592726	0.00107249	0.057953
2019-07-27	0.00395258	0.0459073	0.0418714	0.0283571	-0.0247082	0.0272086	-0.00530547	0.0278173	0.00889868	0.0571971	0.0418131	0.0269281	-0.0123085	0.0400434	-0.00280856	0.0363956	0.0705974	0.0617454	0.0518488	0.033319	0.187049	0.0495233	-0.0271052	0.0251204	-0.0180498	0.0365829	-0.0529084	0.0271013	-0.0109285	0.0225525	0.00968757	0.0151341	0.0219138	0.0978933	0.137191	0.0603254	0.0528439	0.0588793	-0.124293	0.058613
2019-07-28	-0.0164491	0.0523393	0.0348792	0.0275417	-0.0295556	0.0296007	-0.054671	0.0371295	0.0355924	0.0562704	0.042216	0.0258339	-0.00599815	0.0348528	0.0705593	0.0400035	0.0742103	0.0588777	0.0501016	0.0358187	0.121417	0.0423298	0.0511128	0.0271745	-0.0103204	0.037938	-0.0210737	0.0300086	-0.0242778	0.0194473	0.0143904	0.0174501	-0.000474242	0.0974871	0.105057	0.0606924	0.0505854	0.0595666	-0.157065	0.0567659
2019-07-29	-0.0127439	0.0500259	0.00365211	0.0241406	0.00870311	0.0329745	-0.0505868	0.0329054	0.0288312	0.0551496	0.0110024	0.0276349	0.00490751	0.033191	0.0705838	0.0384746	0.075023	0.0575148	0.00249044	0.0312395	0.0719395	0.0418479	0.150639	0.0301926	-0.0454356	0.0370795	-0.0868149	0.0280995	-0.0541298	0.021926	0.00463792	0.0155579	-0.0153281	0.101537	0.119499	0.0604708	-0.0456518	0.0658408	-0.119832	0.0578699
2019-07-30	-0.0352227	0.0499126	-0.022789	0.0271655	-0.0520975	0.0238797	-0.0307817	0.0378442	0.0538448	0.0551774	0.013693	0.0273186	0.0744699	0.0292568	0.0733716	0.041794	0.0784503	0.0569853	-0.00522909	0.0334976	0.0629035	0.0353141	0.177676	0.0346826	-0.0410604	0.0377488	-0.0984024	0.0294907	-0.0419945	0.0218091	0.0172159	0.0149042	-0.0276638	0.0979767	0.0506857	0.0594834	-0.00576987	0.0608773	-0.127907	0.0575764
2019-07-31	-0.0304722	0.0492979	-0.0249131	0.0261626	-0.045208	0.0247729	-0.0212955	0.0370827	0.0490061	0.0571076	-0.00801898	0.0281161	0.0632528	0.0320549	0.0917845	0.042064	0.0887711	0.0785112	0.000691764	0.0339975	0.053437	0.0453476	0.212185	0.0597341	-0.0485182	0.0386408	-0.130613	0.0315798	-0.00829647	0.0202023	-0.00664516	0.015395	-0.0103768	0.0963606	0.0551942	0.0584534	0.0316921	0.0563049	-0.118017	0.0602235
2019-08-01	-0.0419353	0.0510315	0.00318833	0.0246631	-0.0226276	0.0271382	-0.106367	0.0389856	0.0295146	0.0561824	-0.0236565	0.0290954	0.058664	0.026003	0.0535363	0.0441521	0.128638	0.0773561	-0.00240707	0.0289046	0.155666	0.046516	0.232655	0.0598595	-0.0541601	0.0385508	-0.130724	0.0320033	-0.0275435	0.0191236	-0.00421253	0.0156481	-0.0553976	0.101471	0.00248621	0.0607079	-0.0310438	0.0584452	-0.137635	0.0649972
2019-08-02	-0.024072	0.0475604	0.041785	0.0238432	-0.029874	0.0309603	-0.0841271	0.0310024	0.0215355	0.0553232	-0.0381564	0.0268173	0.058664	0.026003	0.0440989	0.0444004	0.172859	0.077074	-0.0144543	0.0340611	0.300378	0.0423218	0.232655	0.0598595	-0.0582863	0.0340852	-0.114878	0.0255483	-0.0260256	0.0189501	-0.033955	0.0163145	-0.0841449	0.103341	-0.0263167	0.0606911	0.00802985	0.0628999	-0.234148	0.0640898
2019-08-03	-0.0175137	0.0496802	0.0307123	0.032632	-0.0689384	0.0247177	-0.014315	0.0322353	0.0178418	0.0572776	-0.0353361	0.0270728	0.0741313	0.0277637	0.0147302	0.0458806	0.164967	0.0808179	-0.0452204	0.0237002	0.307467	0.0551347	0.232655	0.0598595	-0.03565	0.0383705	-0.0854189	0.0313739	0.0040546	0.0193043	-0.0255856	0.0162033	-0.0594195	0.101685	0.0123263	0.0623919	-0.0577425	0.0608769	-0.132842	0.0614419
2019-08-04	-0.0490837	0.0521283	0.0262066	0.030893	-0.0925038	0.022162	-0.080954	0.0392883	0.0149459	0.0553033	-0.00380249	0.0272688	0.0384188	0.0245844	0.0102212	0.0449035	0.17101	0.0844969	-0.00174654	0.0260813	0.282122	0.0599192	0.232655	0.0598595	-0.0233255	0.037315	-0.0854189	0.0313739	0.0171463	0.0172001	-0.0017039	0.0158582	-0.116607	0.100214	-0.0411273	0.0609962	-0.0557204	0.0602121	-0.252974	0.0608358
2019-08-05	-0.00551807	0.0510039	0.0550633	0.0316664	-0.0260269	0.0316366	-0.0455906	0.02929	0.0245078	0.0549719	0.00438177	0.0267919	0.0275289	0.0271933	0.0416128	0.0432068	0.145562	0.0827869	-0.0449541	0.023176	0.248986	0.0584702	0.232655	0.0598595	-0.0225321	0.0393152	-0.0670717	0.0344212	0.00715124	0.0170846	-0.00767599	0.0149518	-0.0431168	0.0987169	-0.0288247	0.0584886	0.115401	0.0582589	-0.215926	0.0624862
2019-08-06	0.00939683	0.0502855	0.042341	0.0335638	-0.0197343	0.0249253	0.00558377	0.0321512	0.0260811	0.0527405	0.0261777	0.0274669	0.0252638	0.0251119	0.0268019	0.0409228	0.167032	0.0855935	-0.0126694	0.0241336	0.281111	0.0623961	0.232655	0.0598595	-0.000732626	0.0476554	0.0490294	0.0415098	-0.0188193	0.019192	-0.032408	0.0201681	0.00873329	0.100083	0.0661098	0.0619054	0.0920184	0.0596641	-0.131928	0.0602173
2019-08-07	-0.0141915	0.056506	0.0263625	0.0300407	-0.0160936	0.0313608	-0.0528435	0.0403271	0.027795	0.0544675	0.0437776	0.0274061	0.0226671	0.0281613	0.0169402	0.0414636	0.161248	0.0803281	-0.000458176	0.0235698	0.251547	0.0543983	0.232655	0.0598595	-0.00645097	0.046812	0.0486167	0.040147	-0.0068366	0.0194589	-0.061133	0.0204956	-0.0233939	0.10204	0.0840083	0.0595249	-0.0762431	0.0617603	-0.0779469	0.0639982
2019-08-08	0.0142032	0.0516159	0.045772	0.0301865	0.00399856	0.0278054	-0.00716107	0.0353023	-0.00705191	0.0526433	-0.0664225	0.0281422	0.0260428	0.0236567	0.0192239	0.0411926	0.111039	0.0873601	-0.0322304	0.0240168	0.132692	0.0650769	0.232655	0.0598595	0.0110311	0.0488618	0.0533821	0.0422799	0.0149613	0.0183841	-0.0352501	0.0223755	-0.0236526	0.100132	0.102034	0.0600133	-0.0937252	0.0601646	-0.079266	0.0617065
2019-08-09	0.0396824	0.052239	0.0506749	0.0308936	0.0155595	0.0281606	0.0528128	0.0354171	-0.0479655	0.0548155	-0.148512	0.0274843	0.00217628	0.0277536	0.00243918	0.0421849	0.0676811	0.0869134	-0.0859543	0.0261437	0.0563428	0.0635821	0.232655	0.0598595	0.00658678	0.0479245	0.0571877	0.0413142	-0.0108312	0.0153056	-0.0265961	0.0241933	-0.0362639	0.100435	0.033426	0.0596497	-0.10389	0.0603462	-0.0383271	0.0624186
2019-08-10	0.0590115	0.0529579	0.0804934	0.033372	0.0479993	0.0276343	0.0485417	0.0347512	-0.0599023	0.0536088	-0.148829	0.0285686	-0.0226063	0.0269613	-0.00827157	0.040227	0.0733182	0.0864155	-0.0768408	0.0263675	0.0183164	0.0634768	0.278479	0.059075	-0.0464626	0.0445054	-0.111167	0.0377505	-0.0131059	0.0186587	-0.0151152	0.0201383	-0.0603846	0.100285	-0.0173978	0.0611924	-0.0400739	0.0600327	-0.123682	0.060946
2019-08-11	0.0358271	0.0526072	0.0163925	0.0333784	0.0353812	0.0278879	0.0557074	0.0339472	-0.0512316	0.053971	-0.128077	0.0299954	-0.0334115	0.0242128	0.00779393	0.0414508	0.0440778	0.0854533	-0.072681	0.0257589	0.0287822	0.0621788	0.176132	0.0591841	-0.0601756	0.039632	-0.149351	0.0318861	-0.0168204	0.01723	-0.0143552	0.0203512	0.0295688	0.0998638	0.0985054	0.0605772	-0.0293808	0.0599856	0.0195817	0.0608456
2019-08-12	0.0219542	0.0467964	-0.00502865	0.0316971	0.0102835	0.02184	0.0606076	0.0304501	-0.0540616	0.0542868	-0.143581	0.028318	-0.0249437	0.0283198	0.00634008	0.0404704	0.035857	0.0853827	-0.0611333	0.0240356	0.0256705	0.062488	0.143034	0.0594708	-0.0744218	0.0408557	-0.136602	0.0278238	-0.0261531	0.020243	-0.0605101	0.0255375	0.0316515	0.0990188	0.0241881	0.0586949	-0.0303819	0.060354	0.101148	0.0608071
2019-08-13	0.0296122	0.0500823	0.0399017	0.0302227	0.0219024	0.0270507	0.0270324	0.0333752	-0.0504883	0.0520297	-0.199661	0.0280069	0.000867058	0.0239371	0.0473289	0.0402544	0.0587412	0.0809475	-0.0328169	0.0274419	0.05211	0.0571882	0.156931	0.0564288	-0.0404957	0.0459836	-0.112219	0.0363388	0.0337551	0.0173762	-0.0430234	0.0265236	0.0382871	0.0994726	-0.0410554	0.0603847	0.0185983	0.060097	0.137318	0.0602189
2019-08-14	0.0232902	0.0520464	0.0270183	0.0338878	0.00993036	0.0273551	0.0329221	0.0329093	-0.0555865	0.0512545	-0.218777	0.0281734	-0.0086273	0.0252954	0.060645	0.0381592	0.0322299	0.086405	-0.0235319	0.0232028	0.0550397	0.0625397	0.0651817	0.0613418	-0.0405102	0.0477411	-0.0615383	0.0365644	-0.00258382	0.0176241	-0.0574084	0.0293185	0.00115011	0.102175	-0.046402	0.0612817	-0.0539195	0.0607271	0.103772	0.0635647
2019-08-15	-0.0360115	0.0487274	-0.0312528	0.0302959	-0.0269701	0.0272032	-0.0498115	0.0308859	-0.0417956	0.0515545	-0.203813	0.0252472	0.0209829	0.0268431	0.0574428	0.0395686	0.0851497	0.0855245	0.00276559	0.0263011	0.0575443	0.0614945	0.195139	0.0597709	-0.0295787	0.0442111	-0.0417169	0.0318963	-0.0124742	0.0202106	-0.0345449	0.0269118	0.00215593	0.0994348	-0.122945	0.058429	0.00131081	0.0601853	0.128102	0.0619661
2019-08-16	-0.0349708	0.0507693	-0.0333717	0.0284954	-0.0351133	0.0283988	-0.0364273	0.0348826	-0.0627327	0.0547503	-0.265466	0.0321006	0.0145224	0.0247695	0.0627453	0.0406617	0.0903414	0.086941	-0.0257644	0.0320691	0.0674748	0.0614634	0.229314	0.059232	-0.0299213	0.0435893	-0.0417169	0.0318963	-0.0190112	0.0202159	-0.0290358	0.0257676	-0.0426963	0.099578	-0.190838	0.0594569	-0.0112708	0.05855	0.0740202	0.0628022
2019-08-17	-0.0423861	0.0525115	-0.0373129	0.0322448	-0.0553363	0.0294127	-0.034509	0.0335912	-0.0532883	0.0524348	-0.252139	0.0301669	0.0145224	0.0247695	0.0777519	0.0387399	0.0980077	0.0883858	-0.0409122	0.0319575	0.110676	0.0625381	0.22426	0.0605058	-0.00514908	0.0462881	0.0254341	0.0364626	-0.023303	0.0213531	-0.0175784	0.0239034	0.000741437	0.100261	-0.107031	0.063481	0.0587091	0.0573033	0.0505465	0.0611882
2019-08-18	-0.0351739	0.0497934	-0.0234102	0.0287367	-0.0461439	0.0274914	-0.0359675	0.0338489	-0.0307791	0.0476709	-0.193656	0.0254343	0.025923	0.022281	0.0753954	0.0368296	0.0880429	0.0881557	-0.0380343	0.0331428	0.102599	0.062599	0.199564	0.0594264	-0.0102505	0.0520379	0.0215129	0.0442426	-0.0216123	0.0212289	-0.030652	0.0238887	-0.0151653	0.0983674	-0.105303	0.0624302	0.0586665	0.05836	0.00114076	0.0577958
2019-08-19	-0.0310749	0.0518484	-0.000473347	0.02627	-0.0515353	0.0295271	-0.0412162	0.0373513	-0.0278364	0.0478043	-0.137551	0.0247302	0.00107514	0.0233941	0.0529666	0.0368091	0.0831073	0.0870131	-0.0484922	0.0313438	0.0617562	0.0631392	0.236058	0.0579606	0.00565097	0.0503415	0.0859342	0.04044	-0.00837122	0.0219949	-0.0606101	0.0258559	-0.0553643	0.097633	-0.0829811	0.0593635	-0.0458041	0.0573482	-0.0373077	0.0606018
2019-08-20	0.00546473	0.0479036	0.0191008	0.0244727	-0.0246775	0.0305234	0.0219709	0.031522	-0.0179829	0.0491307	-0.126756	0.0258347	0.00993058	0.0236294	0.0628771	0.0378078	0.0780537	0.0869472	-0.074341	0.0297407	0.0241164	0.0629614	0.284386	0.0588825	-0.00906151	0.0451765	0.0332528	0.0358363	-0.0202438	0.0206418	-0.0401936	0.0231231	-0.0782314	0.0984204	-0.0266899	0.0588306	-0.174549	0.0574197	-0.033455	0.0624274
2019-08-21	-0.00551343	0.0503558	0.0174376	0.0258096	0.0194538	0.0268916	-0.0534316	0.0374164	-0.0288472	0.0548672	-0.15811	0.025844	0.00576174	0.0242217	0.065807	0.0453525	0.0400587	0.0864051	-0.108344	0.0325387	-0.0127579	0.0615206	0.241278	0.058042	-0.00630624	0.0471859	0.0239128	0.036837	-0.0141748	0.0215492	-0.0286567	0.0250564	-0.0567908	0.100382	0.00984465	0.0629049	-0.172532	0.0578307	-0.00768499	0.0615036
2019-08-22	-0.00141934	0.0475743	0.00821113	0.0241928	0.00387997	0.02846	-0.0163491	0.0330815	-0.0211516	0.0554492	-0.117527	0.0308017	0.0081788	0.0254986	0.0458938	0.0422273	0.0325948	0.0850979	-0.110014	0.0291687	0.021477	0.0606842	0.186321	0.058587	-0.00962329	0.0441884	-0.0243147	0.0394511	0.00186797	0.0193626	-0.00642313	0.0147163	-0.0741806	0.0978237	0.0196225	0.0602801	-0.204037	0.056654	-0.038127	0.0606883
2019-08-23	0.00789591	0.0471351	-0.0242579	0.0249911	0.0265859	0.0300728	0.0213597	0.0302484	-0.0190469	0.0503435	-0.127223	0.030027	0.0216591	0.0248038	0.0484231	0.035652	-0.0143529	0.0853263	-0.109302	0.0290639	0.00990297	0.0617528	0.0563399	0.0578837	0.0088642	0.0498213	0.0487	0.0420928	-0.00390463	0.0207843	-0.0182028	0.0229474	-0.0786394	0.0970875	-0.0387369	0.0564679	-0.146332	0.0579011	-0.0508497	0.0618662
2019-08-24	-0.00336761	0.0453237	-0.016866	0.0246622	0.0412718	0.0315025	-0.0345086	0.0256715	0.013318	0.053749	-0.0383256	0.0300367	0.025838	0.0246265	0.0524414	0.0408557	-0.0217675	0.0872287	-0.11189	0.0341652	0.0709776	0.0623501	-0.0243899	0.0575754	-0.0160786	0.0497132	-0.0289442	0.0421847	-0.00781193	0.0210679	-0.0114797	0.0222517	-0.0409215	0.0963841	-0.00686805	0.0588102	-0.105304	0.057242	-0.0105929	0.0590221
2019-08-25	-0.0278519	0.0460545	-0.0239611	0.0247295	-0.0226801	0.0301015	-0.0369143	0.0285564	-0.000928355	0.0509484	-0.0371835	0.0246759	0.0134293	0.0238841	0.0209692	0.0409385	0.0408648	0.0829472	-0.0411244	0.0290251	0.101808	0.0611685	0.0619111	0.0546281	-0.0455838	0.0403837	-0.10363	0.0332796	0.00144204	0.0189961	-0.0345634	0.018043	-0.0707898	0.0976975	-0.0847185	0.0595604	-0.124359	0.0589616	-0.00329209	0.0589522
2019-08-26	-0.00965152	0.0463161	-0.0104809	0.0238042	-0.0149545	0.0282293	-0.00351919	0.0315622	0.000447558	0.0555778	-0.0239912	0.0237157	-0.0131861	0.0286726	0.0385199	0.044869	0.048698	0.0813049	-0.0497792	0.0288933	0.105346	0.060213	0.0905276	0.05302	-0.0490505	0.0437418	-0.0973834	0.0342433	0.00338729	0.0210161	-0.0531553	0.0221449	-0.0165259	0.0981526	-0.0208826	0.0577595	-0.0445748	0.0597214	0.0158797	0.0607826
2019-08-27	-0.00719742	0.0482303	-0.00363393	0.0295106	-0.0104074	0.0276395	-0.00755091	0.0303968	-0.0360809	0.0549574	-0.118903	0.0262868	-2.82061e-05	0.0260449	0.0106886	0.044193	0.0168322	0.0826198	-0.0763833	0.0301511	0.0863336	0.0591537	0.0405462	0.0556811	-0.0209988	0.0431503	-0.0519795	0.0349156	0.0281596	0.016063	-0.0391765	0.0238962	-0.0340986	0.0966029	0.0357501	0.0574933	-0.077504	0.057566	-0.0605419	0.0603822
2019-08-28	-0.00335743	0.0430875	0.00538518	0.0198946	-0.0110893	0.027747	-0.00436818	0.0296056	-0.0195625	0.0531431	-0.0996998	0.0253593	0.0164785	0.0208803	0.0245339	0.045028	-0.0191264	0.0854482	-0.0914999	0.0319088	-0.0564251	0.0613092	0.0905459	0.0570486	-0.0248077	0.046514	-0.0457464	0.0419765	0.00590526	0.0189994	-0.0345819	0.0160283	-0.0518115	0.0995324	0.0548654	0.0634609	-0.0653472	0.060404	-0.144953	0.0567577
2019-08-29	0.000188548	0.0440059	-0.00196825	0.0271638	0.00242028	0.0257207	0.000113613	0.0270323	-0.0292057	0.0504029	-0.113176	0.0279286	0.0085105	0.022963	0.0170482	0.0385641	-0.00599505	0.0858777	-0.117483	0.031415	-0.0028446	0.0606484	0.102342	0.0587141	-0.00367929	0.0483622	0.0517584	0.0403479	-0.0061349	0.0207289	-0.0566614	0.0226969	-0.099471	0.0945728	-0.0631281	0.0561628	-0.0582858	0.0571948	-0.176999	0.0584201
2019-08-30	0.00287935	0.0472931	0.0230409	0.025672	-0.015398	0.0297103	0.000995053	0.0303075	-0.0358266	0.0554785	-0.132016	0.0260291	-0.0226318	0.0257175	0.0471679	0.045241	-0.0233491	0.0896645	-0.15729	0.0338327	-0.0116105	0.0607177	0.0988536	0.0633435	-0.000808024	0.0483461	0.0451929	0.0405899	-0.0180814	0.0163696	-0.0295355	0.0256042	-0.0953289	0.0968136	0.015812	0.0601708	-0.0901306	0.0571585	-0.211668	0.0585024
2019-08-31	0.0137139	0.0457778	0.0420129	0.0268223	-0.0167418	0.0237422	0.0158705	0.0319693	0.00508051	0.0568312	-0.0632031	0.0300483	-0.00576184	0.0229134	0.0842064	0.046096	0.00861982	0.0856679	-0.172295	0.0340476	-0.0138227	0.0615656	0.211977	0.0558866	0.00218896	0.0477329	0.0655607	0.0389458	-0.0380848	0.0194753	-0.020909	0.0247024	-0.108988	0.0961646	-0.00497997	0.0581309	-0.107523	0.0581863	-0.21446	0.0583741
2019-09-01	-0.00374209	0.0492411	0.0307436	0.0300078	-0.00937602	0.0261883	-0.0325939	0.0328764	0.0554207	0.0512217	-0.0040738	0.0280361	-0.00639948	0.0229433	0.176735	0.0396688	0.0344048	0.0847387	-0.167228	0.0277383	0.036	0.061299	0.234442	0.0580667	-0.0129494	0.0418134	-0.0166412	0.0289166	0.0135473	0.0199843	-0.0357543	0.0262232	-0.145413	0.0949651	-0.104633	0.0561919	-0.0963128	0.057273	-0.235293	0.0590125
2019-09-02	-0.00060652	0.0509964	0.022959	0.0337728	-0.00696129	0.0272485	-0.0178173	0.0312668	0.0282083	0.061021	0.00749797	0.0266786	-0.0141312	0.0231454	0.0912581	0.053371	-0.000506706	0.0859228	-0.131634	0.031125	-0.0319214	0.059302	0.162036	0.0602952	-0.0116603	0.0446628	0.0239955	0.0342716	-0.0215028	0.0218484	-0.0374735	0.0232883	-0.126831	0.0957788	-0.0785363	0.0578449	-0.157785	0.0576453	-0.144173	0.0584972
2019-09-03	-0.0146423	0.0487559	-0.0330397	0.0292217	0.00890103	0.0268527	-0.0197883	0.0322473	0.0396977	0.0581127	-0.048549	0.0275784	-0.0199547	0.0255215	0.187597	0.0479883	0.000139685	0.0840949	-0.0754917	0.030215	-0.0865332	0.0597889	0.162444	0.0573715	-0.0160976	0.0464654	0.0213254	0.036826	-0.0145768	0.020137	-0.0550414	0.0247646	-0.0680648	0.0983854	0.00253885	0.0591363	-0.161388	0.0595545	-0.0453447	0.0600317
2019-09-04	-0.00951084	0.0487756	-0.0260982	0.0283068	0.0100058	0.0277535	-0.0124401	0.032333	0.0417715	0.0651423	-0.0423257	0.0239884	-0.0375694	0.0247799	0.20521	0.0589778	0.0121196	0.0836867	-0.0631795	0.0312895	-0.0731393	0.0589568	0.172678	0.0569989	-0.00863184	0.04764	0.0325746	0.0392127	-0.0145838	0.0199258	-0.0438864	0.0237034	-0.0346173	0.0990745	0.0488863	0.0613787	-0.151697	0.0586124	-0.00104111	0.0599548
2019-09-05	0.0104819	0.0484076	-0.0118638	0.0269316	0.0472747	0.0238898	-0.0039652	0.0357992	0.0319078	0.0597454	-0.0565061	0.026211	-0.0424696	0.0232225	0.194699	0.0519632	0.00224688	0.0836597	-0.0952553	0.0310551	-0.0366142	0.0575091	0.13861	0.0585417	0.0213918	0.0476874	0.104541	0.0370165	-0.00462367	0.0176366	-0.0357421	0.0286394	-0.0995135	0.0959328	-0.0147752	0.0598303	-0.166878	0.0566076	-0.116887	0.0577869
2019-09-06	0.0214647	0.0526359	0.00706909	0.0295991	0.0550231	0.0262572	0.00230187	0.0384973	0.018872	0.0608423	-0.0543788	0.0260805	-0.0551229	0.0243578	0.166118	0.0529005	0.0128928	0.0858219	-0.0873292	0.0316872	-0.0156651	0.0598414	0.141673	0.0593032	0.0429744	0.0487704	0.143142	0.0408104	-0.00637045	0.0200597	-0.0078478	0.0234207	-0.110923	0.0953559	0.0105806	0.059297	-0.181489	0.0564493	-0.16186	0.05744
2019-09-07	0.0204208	0.0526338	0.00769133	0.0295119	0.0960332	0.0265453	-0.0424621	0.0383634	0.0289407	0.0609869	-0.0462709	0.0283668	-0.0412015	0.024999	0.174294	0.0515918	0.0015376	0.0824831	-0.0605265	0.034384	0.0034117	0.0589005	0.0617276	0.0532191	0.0275954	0.0488146	0.137482	0.0404688	-0.00830066	0.0180668	-0.0463954	0.0256324	-0.0597547	0.0985169	0.0371138	0.0589515	-0.103648	0.0593114	-0.11273	0.0606878
2019-09-08	0.0162229	0.0534871	0.0285574	0.0293901	0.0562218	0.0290002	-0.0361107	0.0379759	-0.0268702	0.0715391	-0.0356496	0.028689	-0.0749605	0.0247319	0.0299995	0.0647681	0.015657	0.0821919	-0.0649658	0.0265039	0.000336494	0.0586961	0.1116	0.0573007	0.0473677	0.0476851	0.15638	0.0405429	0.00803135	0.018483	-0.022308	0.0227135	-0.0529893	0.0983811	0.0425904	0.0602411	-0.0683631	0.058122	-0.133195	0.0603289
2019-09-09	0.0268953	0.0510082	-0.0352974	0.0266951	0.0800921	0.0302278	0.0358913	0.0351522	-0.0331695	0.0704454	-0.0402682	0.0283428	-0.0692453	0.0251612	0.0100049	0.0634225	0.0332888	0.086152	-0.0517165	0.0299029	0.0469509	0.0582582	0.104632	0.062259	0.00552539	0.0422057	0.0505725	0.0315535	-0.00958703	0.0188348	-0.0244093	0.0246794	-0.096461	0.0992081	-0.0662817	0.0598654	-0.101441	0.0578402	-0.12166	0.0624269
2019-09-10	0.0420959	0.0500816	0.0409358	0.0300401	0.0501773	0.0286129	0.0351747	0.0322161	0.00576612	0.062072	-0.030692	0.0235682	-0.0658683	0.0230032	0.113859	0.0561571	0.0732627	0.0884434	0.025826	0.0371794	0.112061	0.0581823	0.0819007	0.0619433	-0.0374156	0.0407454	-0.0436185	0.0311622	-0.0424186	0.0184313	-0.0262097	0.0227027	-0.112813	0.0989961	-0.0828129	0.0591179	-0.141736	0.0597763	-0.11389	0.0609271
2019-09-11	0.0151646	0.0507224	0.0515612	0.0256058	0.0363093	0.0312958	-0.0423765	0.0345682	0.020677	0.0634285	-0.00162213	0.0286312	-0.0493926	0.0239826	0.113046	0.0550507	0.0494234	0.0849854	-0.0283096	0.0341865	0.0570029	0.0601299	0.119577	0.0562179	-0.0309593	0.0448303	-0.0460091	0.0364705	-0.0245957	0.0182638	-0.0222731	0.0233894	-0.161927	0.0970157	-0.110109	0.0573043	-0.211962	0.0587079	-0.163709	0.0601901
2019-09-12	0.0205211	0.049209	0.0534333	0.0269614	0.0212315	0.0313522	-0.0131016	0.0308836	0.0293288	0.0628949	-0.0115543	0.0236246	-0.0463791	0.0241272	0.14592	0.0566666	0.044641	0.0804743	-0.0153384	0.0325133	0.069723	0.0552077	0.0795385	0.0549429	-0.0461488	0.0408728	-0.0808875	0.0295587	-0.0238146	0.0185847	-0.0337442	0.0248703	-0.162985	0.0962701	-0.218291	0.0597632	-0.149768	0.0572024	-0.120898	0.0578877
2019-09-13	0.0310442	0.0550163	0.0444269	0.0309786	0.0194261	0.0300619	0.0292795	0.0382896	0.042298	0.0629526	0.00591862	0.0291526	-0.0313313	0.0232046	0.152307	0.0545069	0.0478445	0.0852074	0.00055778	0.0366045	0.0613536	0.0607715	0.0816222	0.054344	-0.0418791	0.0428536	-0.0917994	0.0340165	-0.0222975	0.0189478	-0.0115403	0.0224484	-0.0972425	0.0968978	-0.132071	0.0600512	-0.150214	0.0567827	-0.00944252	0.0591411
2019-09-14	0.00375896	0.050435	0.0232096	0.0246654	-0.00400442	0.0305158	-0.00792829	0.0354748	0.0548808	0.0617477	0.0407369	0.0258422	-0.0333905	0.0245275	0.157296	0.0540799	0.0255963	0.0794447	-0.0690085	0.0269831	0.0562965	0.0586021	0.0895008	0.0527288	-0.0468943	0.0411714	-0.112487	0.0289712	-0.00690506	0.0199342	-0.0212906	0.0250577	-0.100006	0.0992591	-0.148486	0.062629	-0.128651	0.057649	-0.0228825	0.0599316
2019-09-15	0.0550052	0.050513	0.0630706	0.0304472	0.0171114	0.0281221	0.0848338	0.0329975	0.0582374	0.0587682	0.0519609	0.0247171	-0.0209629	0.0231266	0.143714	0.0515102	0.00947	0.0804747	-0.0768536	0.0301302	0.0543831	0.0549313	0.0508805	0.0565554	-0.0156833	0.0469579	-0.030696	0.0390783	-0.0189901	0.0198198	0.00263625	0.0224859	-0.0260913	0.0980107	-0.0684514	0.059582	-0.00611953	0.0583783	-0.00370309	0.0600722
2019-09-16	0.0432218	0.0494314	-0.00141354	0.0240743	0.017743	0.0263271	0.113336	0.0376181	0.0213961	0.0636647	0.0107492	0.0312724	-0.0222042	0.0257866	0.0756433	0.0530622	0.0177583	0.083699	-0.0438581	0.0360546	0.0333758	0.0549905	0.0637572	0.0581565	-0.0392138	0.040923	-0.0387195	0.0268687	-0.0565328	0.0178115	-0.0223891	0.0283371	-0.0325935	0.0987553	-0.0949078	0.0602266	-0.00611953	0.0583783	0.00324695	0.0607668
2019-09-17	0.0490311	0.0473253	0.00896759	0.023167	0.028176	0.0258764	0.10995	0.0354592	0.039306	0.063768	-0.0317647	0.0290993	0.013568	0.024073	0.136115	0.055197	0.0376483	0.0859552	-0.0357019	0.0320433	0.000371066	0.06	0.148276	0.0591639	-0.0225206	0.0451029	-0.0131404	0.0335943	-0.0412065	0.0190201	-0.013215	0.0273379	-0.0242612	0.0968433	-0.0833097	0.0574181	-0.0212423	0.0579391	0.0317685	0.0605202
2019-09-18	0.0518321	0.0483223	0.0198895	0.0222328	0.00259061	0.0286525	0.133016	0.0354017	0.0624705	0.0577829	-0.0105596	0.0271247	0.0149665	0.021366	0.183005	0.0498045	0.0589494	0.0821229	-0.0479585	0.0341453	0.0284782	0.0580008	0.196328	0.0537457	-0.00935745	0.0441458	-0.0131404	0.0335943	-0.00497575	0.0194744	-0.00995617	0.0252171	-0.0977837	0.0946221	-0.123634	0.0576895	-0.152794	0.0568132	-0.0169231	0.0573833
2019-09-19	0.0228184	0.0525202	0.0564245	0.0256811	-0.0218279	0.030784	0.0338586	0.0377762	0.0699222	0.062106	0.010538	0.0323776	0.0181616	0.0231544	0.181067	0.05156	0.0326444	0.0868439	-0.039581	0.0370121	0.00518982	0.062054	0.132324	0.0554568	-0.0300219	0.042581	0.00521965	0.0331062	-0.0836828	0.0181484	-0.0116025	0.0238552	-0.0551402	0.0957838	-0.0639346	0.0580166	-0.084932	0.0576278	-0.016554	0.0583533
2019-09-20	-0.0204389	0.0527792	-0.00382253	0.0246229	-0.0336499	0.0322994	-0.0238442	0.0376121	0.0702127	0.0587451	-0.0088305	0.025177	0.0114165	0.0224317	0.208052	0.0515656	0.0149047	0.0881008	-0.109212	0.0385282	0.0645994	0.0618991	0.0893266	0.0567628	-0.0305749	0.0478025	-0.0602817	0.0403556	0.000250265	0.0187153	-0.0316931	0.0231246	-0.0973604	0.098377	-0.0430866	0.0619405	-0.173313	0.0584062	-0.0756815	0.0582918
2019-09-21	-0.00727997	0.0453025	-0.00593147	0.0293775	-0.0137886	0.0256645	-0.00211978	0.0271265	0.0606472	0.0642067	0.0208468	0.0287796	0.0135885	0.0232258	0.147507	0.0562765	-0.0170979	0.0911412	-0.0557689	0.0470684	-0.0131563	0.0611044	0.0176317	0.0564643	-0.0492577	0.0465793	-0.0790725	0.0373394	-0.0329121	0.0201083	-0.0357883	0.0242491	-0.113747	0.0978908	-0.0798381	0.0581554	-0.152047	0.0572091	-0.109357	0.0623372
2019-09-22	-0.00946982	0.0524799	-0.00276791	0.0302148	-0.0523036	0.0347854	0.0266621	0.0301098	0.0595506	0.0617389	0.00567364	0.028507	0.0168355	0.0249431	0.156143	0.0525172	0.0446217	0.0879567	-0.0420417	0.040315	0.156583	0.0591142	0.0193233	0.0582257	-0.0609599	0.0460855	-0.129549	0.0382195	-0.0339542	0.0176146	-0.0193766	0.023775	-0.121923	0.099394	-0.133404	0.0600969	-0.132297	0.0592711	-0.100067	0.0611751
2019-09-23	0.00240467	0.0505551	0.0108506	0.0257803	-0.00808357	0.0317585	0.00444695	0.0337367	0.0506455	0.0602903	0.0344863	0.026587	0.0317291	0.0225612	0.085721	0.0527497	0.0743495	0.0871754	-0.0557881	0.0376564	0.196286	0.0608761	0.0825507	0.0568824	-0.0423427	0.0467019	-0.0999096	0.0378707	-0.012913	0.019089	-0.0142056	0.0245069	-0.0849992	0.0968855	-0.077367	0.0569566	-0.059469	0.0578427	-0.118162	0.0611199
2019-09-24	0.0228505	0.0488649	0.0472431	0.0270387	-0.00111161	0.0288393	0.02242	0.0326154	0.0667454	0.0683406	0.0557607	0.0358134	0.0291597	0.0239476	0.115316	0.0572834	0.0899025	0.0835318	-0.0298939	0.0371377	0.188236	0.0577207	0.111366	0.0544465	-0.0550722	0.0475046	-0.129094	0.0400072	-0.0131908	0.0165466	-0.022932	0.0246574	-0.113109	0.096537	-0.0971672	0.0571193	-0.125922	0.0597713	-0.116237	0.0584475
2019-09-25	0.0296054	0.0511554	0.0598691	0.0295724	0.0179662	0.0305893	0.010981	0.0326852	0.0218815	0.065503	0.0512263	0.0317384	0.0130227	0.023001	0.00139554	0.056421	0.0248629	0.085032	-0.0674174	0.0373384	0.11056	0.0575015	0.0314456	0.0570343	-0.0195438	0.043028	-0.00868445	0.0343565	-0.0118779	0.0173249	-0.0380691	0.0235802	-0.131899	0.0967225	-0.0776627	0.0583851	-0.125274	0.0578086	-0.19276	0.0594988
2019-09-26	0.0329696	0.0477436	0.021269	0.0242136	0.0480289	0.0295904	0.0296108	0.0323343	0.02909	0.0666705	0.00639678	0.0306705	0.0156248	0.0185726	0.0652483	0.0600319	0.0101687	0.0836252	-0.0802477	0.034634	0.0712696	0.0572125	0.0394842	0.0567425	0.000319239	0.0444434	0.0487519	0.0365714	-0.0156252	0.0177757	-0.032169	0.022788	-0.0784724	0.0993115	-0.0553061	0.0642577	-0.0665543	0.0567551	-0.113557	0.0591511
2019-09-27	0.0325198	0.0465492	0.035727	0.0272543	0.0478994	0.0300659	0.013933	0.0271432	0.0503126	0.0644209	0.0209346	0.0315518	0.0228259	0.0249299	0.107177	0.0542959	-0.00210882	0.0865043	-0.0588766	0.0454779	0.0143252	0.0574541	0.0382249	0.0534984	0.0103081	0.0443044	0.0228145	0.0378024	-0.00921683	0.016207	0.0173265	0.0216214	-0.054905	0.0983561	-0.0459945	0.0621381	-0.0917897	0.0589036	-0.0269306	0.0575374
2019-09-28	0.0254552	0.0487882	0.000991962	0.0292621	0.0440944	0.0328253	0.0312791	0.0261638	0.0448631	0.0640088	0.0127936	0.0333673	0.0168081	0.0229765	0.104988	0.0535307	0.0362254	0.0921751	-0.0517585	0.050933	0.0696624	0.05901	0.0907724	0.0571798	-0.0221247	0.0482398	-0.0408656	0.0396053	-0.0163293	0.0187419	-0.00917924	0.0252972	-0.0880532	0.096379	-0.109781	0.0602322	-0.200093	0.0561583	0.0457145	0.0586184
2019-09-29	0.000583719	0.0465226	0.00458047	0.0262134	0.00791636	0.03004	-0.0107457	0.0281289	0.0417502	0.0635045	-0.00704061	0.0264062	0.0123958	0.0235586	0.119895	0.0564252	0.0536794	0.0878531	-0.0411513	0.0477767	0.101902	0.056358	0.100288	0.0550559	-0.0424359	0.0433587	-0.109042	0.038231	3.12451e-05	0.0183078	-0.018297	0.016468	-0.0399891	0.0958954	-0.0925436	0.0589905	-0.0789205	0.0560453	0.0514968	0.0591149
2019-09-30	0.00486836	0.0477479	0.0167028	0.0265537	0.00435283	0.0282099	-0.0064506	0.0317324	0.0422277	0.0637239	0.0129246	0.0262998	0.0184992	0.0258101	0.0952594	0.0557581	0.0265758	0.0874618	-0.084566	0.0478907	0.112817	0.055437	0.0514759	0.0552064	-0.0355026	0.0470907	-0.0925831	0.0406323	-0.0184499	0.0186812	0.00452502	0.0209599	-0.0366803	0.0970962	-0.107919	0.0594298	-0.059072	0.059336	0.0569503	0.0576001
2019-10-01	-0.00616936	0.0488569	0.0242087	0.0244434	-0.0326259	0.0309562	-0.010091	0.0327097	0.0582833	0.0650426	0.023575	0.0286056	0.0129658	0.0229108	0.138309	0.0575361	0.035894	0.0875564	-0.0762138	0.0488659	0.124322	0.0544815	0.0595739	0.0554674	-0.0122815	0.0445517	-0.020392	0.0382474	0.0158333	0.016283	-0.0322858	0.0213388	-0.0468585	0.0984264	-0.0802041	0.0596628	-0.0611937	0.0596527	0.000822264	0.0594848
2019-10-02	0.00484264	0.0467361	0.0380634	0.0246456	-0.000803724	0.0279748	-0.0227317	0.0318229	0.0476389	0.064109	-0.00191888	0.0318374	0.00332257	0.0234178	0.141513	0.0543962	0.0526342	0.0836062	-0.0620143	0.0449233	0.0877887	0.0545454	0.132128	0.05192	-0.00506535	0.0485415	-0.0233356	0.0403541	0.0464642	0.0184455	-0.0383246	0.0249644	0.0235835	0.0998779	0.112146	0.0614107	-0.0597535	0.060865	0.0183581	0.0591383
2019-10-03	0.000807336	0.0496556	0.0594709	0.0268269	-0.0114603	0.0299993	-0.0455885	0.0330546	0.0587233	0.0678197	0.0034768	0.0324383	0.00706131	0.0214952	0.165632	0.0595414	0.0353995	0.0887482	0.0062911	0.0443281	0.0217307	0.0565629	0.0781766	0.0591569	-0.03195	0.0433892	-0.0671934	0.034276	-0.00122368	0.018788	-0.0274329	0.0233034	0.0342323	0.0989784	0.113031	0.0590344	-0.0574246	0.0608716	0.0470907	0.059883
2019-10-04	0.0114701	0.0469536	0.0550679	0.0281487	-0.0303074	0.0274257	0.00964982	0.0296746	0.0262881	0.0713875	0.00601391	0.0362556	-0.0622874	0.0252281	0.135138	0.0604555	0.0334502	0.0899426	0.00383841	0.0455456	0.0521648	0.0602844	0.0443474	0.0564803	-0.0365824	0.0478249	-0.0868162	0.0402779	0.000509304	0.0210201	-0.0234402	0.0212554	-0.0452949	0.0994614	0.0291745	0.0602812	-0.139837	0.0602736	-0.0252222	0.0601257
2019-10-05	0.0303873	0.0451008	0.0157444	0.0216182	-0.057425	0.0265531	0.132842	0.0326354	-0.0234739	0.0677174	-0.00164168	0.0353371	-0.0914351	0.0251768	0.0226551	0.0562284	0.0404239	0.0860709	-0.00845606	0.0451039	0.108068	0.0564658	0.0216597	0.054095	-0.023961	0.0455056	-0.0513795	0.0377771	-0.0102872	0.018342	-0.0102162	0.0226781	-0.00662417	0.0974652	0.0160383	0.0589746	-0.124004	0.0582632	0.0880934	0.0598064
2019-10-06	0.0229917	0.0481677	0.01921	0.025181	-0.0450273	0.0316943	0.0947924	0.0302245	-0.00442621	0.0672792	0.0159355	0.0319833	-0.0845642	0.023039	0.0553501	0.0585271	0.0234521	0.0910552	0.0359889	0.0511966	0.117052	0.056947	-0.0826848	0.0570622	-0.0189028	0.0508559	-0.0442973	0.042042	-0.000149914	0.0220762	-0.0122613	0.0242913	-0.0340071	0.100721	-0.0476852	0.0614619	-0.0866081	0.0599533	0.0322721	0.0615406
2019-10-07	0.0367543	0.0498075	0.0334707	0.0242399	-0.0340546	0.0313759	0.110847	0.0340124	0.00307056	0.0635047	-0.0194054	0.0296092	-0.070665	0.0209867	0.0992821	0.0558478	0.0390098	0.0881045	0.0464093	0.0464862	0.0597226	0.0572731	0.0108975	0.0556548	-0.0100111	0.0477844	0.00245555	0.0398811	-0.0124251	0.020361	-0.0200637	0.0225079	-0.00552082	0.0968766	-0.026169	0.0608298	-0.0436842	0.0594426	0.0532906	0.0555868
2019-10-08	0.0371095	0.0480785	0.0293437	0.0238543	-0.0446462	0.030985	0.126631	0.031837	0.0691177	0.0668867	0.108707	0.0282314	-0.0418009	0.0203447	0.140446	0.0609121	0.0360312	0.0892426	0.00163556	0.0516193	0.040046	0.056036	0.066412	0.0543699	0.00457321	0.0466889	0.0140104	0.0393271	0.0197303	0.0191964	-0.020021	0.021971	-0.0733273	0.0965707	-0.099103	0.0581782	-0.0734323	0.0578538	-0.0474468	0.0593862
2019-10-09	0.0511623	0.0502326	0.0332264	0.023492	-0.0164771	0.0334188	0.136738	0.033271	0.119685	0.0673949	0.227793	0.0359707	-0.0442589	0.0246875	0.175521	0.055614	0.0235766	0.0899961	0.0192987	0.0455994	-0.0355247	0.0575457	0.0869558	0.0593162	-0.016185	0.0482854	-0.0478465	0.040252	0.0280741	0.0194181	-0.0287826	0.0238188	-0.0590245	0.0978716	-0.0878571	0.0609545	-0.0332761	0.0588873	-0.0559402	0.0579101
2019-10-17	-0.0390735	0.0478686	-0.0425271	0.0247976	-0.00406397	0.0334117	-0.0706293	0.0280941	0.00910925	0.0703282	-0.0252145	0.0365632	-0.00935424	0.0253405	0.0618965	0.0588358	-0.0226081	0.0904603	0.0341721	0.0447091	-0.0278529	0.058938	-0.0741437	0.0594035	-0.0399984	0.0445849	-0.0567854	0.0357025	-0.0144027	0.0192091	-0.048807	0.023301	-0.0893138	0.100496	-0.0782318	0.0607968	-0.0698398	0.0614676	-0.11987	0.0602892
2019-10-18	-0.0201925	0.0493039	-0.0278081	0.0288739	-0.00203217	0.0328653	-0.0307372	0.0275704	-9.97749e-05	0.0644154	-0.0286629	0.0340447	-0.00877735	0.0209933	0.0371409	0.0544474	0.00600074	0.0903433	0.0386632	0.046079	-0.0379036	0.0577933	0.0172426	0.0592854	0.0180376	0.0463958	0.0500701	0.0372737	0.0325115	0.0190019	-0.0284688	0.024848	-0.0863793	0.100436	-0.0783667	0.061513	-0.0840176	0.0597812	-0.0967537	0.0611432
2019-10-19	0.004157	0.0517717	-0.020311	0.0308569	0.0378946	0.0336339	-0.00511265	0.0294102	0.0129394	0.0647271	-0.00416908	0.0302785	0.000751622	0.0212828	0.0422356	0.0569105	-0.031844	0.0908612	0.00161984	0.0456069	-0.0121834	0.058237	-0.0849686	0.0600816	0.00529888	0.0492341	0.0306764	0.0406231	-0.00434611	0.0212339	-0.0104337	0.0237757	-0.128705	0.102051	-0.152855	0.0593436	-0.116292	0.06143	-0.116968	0.0645022
2019-10-20	-0.00891536	0.0491672	-0.0233311	0.0270768	-0.000634444	0.0322581	-0.0027805	0.029756	0.00710528	0.0682395	0.0279917	0.0357439	-0.0228386	0.0224892	0.0161628	0.0577833	-0.0195763	0.0898691	-0.0346149	0.048196	-0.0331832	0.0571833	0.00906938	0.05737	-0.00249977	0.0489027	0.0428884	0.0394577	0.00174771	0.0191619	-0.0521354	0.0265808	-0.083079	0.099932	-0.0411418	0.0607722	-0.0588406	0.061067	-0.149254	0.0596875
2019-10-21	-0.010848	0.050992	0.0070247	0.0302176	-0.00777477	0.030862	-0.031794	0.0315378	0.0133352	0.0663025	0.0476292	0.0299449	-0.0175823	0.0238628	0.00995865	0.0580474	-0.0308132	0.0889807	-0.0453552	0.0420725	-0.00397991	0.059622	-0.0431045	0.0581759	0.00379614	0.0501498	0.0163785	0.0445794	0.00968501	0.0170554	-0.0146751	0.0220974	-0.0869823	0.0985678	0.0195543	0.0595186	-0.169191	0.0609065	-0.11131	0.0586098
2019-10-22	0.00691099	0.051122	0.0362391	0.0291159	-0.00067579	0.0337863	-0.0148304	0.0297582	0.00317677	0.0673565	0.0201253	0.0325838	-0.0393389	0.0246092	0.0287439	0.0576479	-0.075284	0.0922631	-0.0634522	0.0489805	-0.0223481	0.0583536	-0.140052	0.0596615	0.00616699	0.0493811	0.0345466	0.0433787	0.0074193	0.0182737	-0.023465	0.0216033	-0.0964013	0.100051	0.00602146	0.0601006	-0.255951	0.0607353	-0.039274	0.0609127
2019-10-23	0.0204689	0.0498673	0.0314351	0.0294197	0.00775789	0.0338285	0.0222137	0.0269358	-0.028793	0.0638649	0.0266115	0.0324141	-0.0216515	0.0212544	-0.091339	0.0546275	-0.103033	0.0861542	-0.112458	0.0388925	-0.0969303	0.0591969	-0.0997094	0.0561062	0.00600881	0.0542596	0.0703632	0.0461899	-0.0102537	0.019152	-0.0420832	0.0271701	-0.00518578	0.0996169	-0.0119486	0.0612081	0.0219899	0.0610942	-0.0255986	0.0586255
2019-10-24	0.01496	0.0513619	0.0253564	0.0275417	-0.00963525	0.0365008	0.0291589	0.028478	0.00981191	0.0676511	-0.0552778	0.0361168	-0.0168856	0.0199289	0.101599	0.0577301	-0.106486	0.0868774	-0.0924775	0.0384086	-0.130494	0.0602894	-0.096487	0.0565015	0.00189445	0.0517642	0.0358894	0.0462172	-0.0120586	0.0195115	-0.0181475	0.0207547	-0.0339793	0.101844	-0.069143	0.0598839	0.0304435	0.0637168	-0.0632383	0.0613476
2019-10-25	0.0170144	0.0467628	0.0460254	0.0256823	-0.0183414	0.0314793	0.0233591	0.0274756	0.0189686	0.065295	-0.0325776	0.0320456	-0.0195415	0.02169	0.109025	0.0565013	-0.0967275	0.0864972	-0.0914262	0.0394468	-0.0990311	0.0588129	-0.099725	0.0567004	-0.0379289	0.0564321	-0.118313	0.0503045	0.0129462	0.018765	-0.00841948	0.0249073	-0.0416659	0.0988693	-0.0509672	0.0569697	-0.00810197	0.0612256	-0.0659286	0.061307
2019-10-26	-0.023233	0.051383	0.0446702	0.0282295	-0.0989043	0.0372168	-0.0154649	0.0268745	0.0276429	0.0691643	-0.0150881	0.0359071	-0.0207222	0.0213284	0.118739	0.0593115	-0.0657968	0.0865196	-0.114568	0.0367798	0.010345	0.0612887	-0.0931676	0.055903	-0.060514	0.055713	-0.136687	0.047912	-0.0106046	0.0208467	-0.0342504	0.0261571	-0.0390795	0.098505	-0.0610659	0.0575145	0.0107842	0.0608296	-0.0669568	0.0605425
2019-10-27	-0.0361922	0.0492162	0.0460177	0.0247766	-0.097155	0.0340243	-0.0574394	0.0298818	0.0282406	0.0676548	0.0129422	0.0351644	-0.0192694	0.0213175	0.0910491	0.0578266	-0.0279785	0.0870244	-0.0703582	0.0380441	0.0585415	0.0603975	-0.0721187	0.0568802	-0.0595513	0.0524713	-0.156264	0.0462428	0.00470119	0.019657	-0.0270909	0.0224448	-0.00455245	0.0995795	-0.018985	0.0587456	0.00699194	0.0608819	-0.00166426	0.0612375
2019-10-28	-0.0375406	0.04803	0.033705	0.022828	-0.066132	0.0321568	-0.0801949	0.0313431	0.0438074	0.0689343	0.0312455	0.0368109	-0.0317257	0.0202048	0.131902	0.0588545	0.0519025	0.0856801	-0.0591199	0.0359192	0.0441598	0.0612989	0.170668	0.0550223	-0.0723205	0.0508724	-0.152339	0.0415076	-0.00885169	0.0203502	-0.0557703	0.0266419	-0.0242253	0.0979708	0.00770298	0.0594069	-0.02651	0.0593712	-0.0538688	0.0591945
2019-10-29	-0.0326348	0.051731	0.0497334	0.0279345	-0.0669704	0.0349177	-0.0806672	0.0307266	0.0569579	0.0646013	0.0580449	0.0329076	-0.0135601	0.0201452	0.126389	0.0556949	0.0372798	0.0860904	-0.0359967	0.0382073	0.00493333	0.0592169	0.142903	0.056447	-0.0286615	0.0538647	-0.0595808	0.0460466	0.0216434	0.0206878	-0.048047	0.0253628	-0.060194	0.100205	0.0035233	0.0605766	-0.0521857	0.0632354	-0.13192	0.0581111
2019-10-30	0.010191	0.0470412	0.0508601	0.0268015	0.00734247	0.0318415	-0.0276294	0.0264945	0.0294195	0.0659439	0.0253494	0.0332992	-0.0109844	0.0176208	0.0738935	0.058001	-0.0228233	0.088282	-0.0470133	0.0380926	-0.0468099	0.0610943	0.0253532	0.0582196	-0.0400053	0.0519112	-0.101513	0.0462906	0.0116376	0.0191055	-0.0301404	0.0213637	-0.0877717	0.099055	0.0558117	0.0603618	-0.131847	0.0616309	-0.18728	0.0578891
2019-10-31	0.0212915	0.0472095	0.02554	0.0259843	0.0426984	0.032541	-0.00436399	0.0267864	0.0331606	0.0678128	0.0591272	0.0346644	-0.0153037	0.0189518	0.0556584	0.0591409	-0.0145356	0.0859861	-0.0489717	0.0358287	-0.0373748	0.0608059	0.0427398	0.056142	-0.0216688	0.0543299	-0.0123181	0.0465538	-0.0104921	0.0193451	-0.0421962	0.0265596	-0.0817199	0.0982541	0.0269586	0.0583165	-0.122727	0.0607483	-0.149391	0.0593976
2019-11-01	0.0172188	0.0535916	0.0291992	0.0282668	0.0518676	0.0380587	-0.0294105	0.0301958	0.0383048	0.0711549	0.0479902	0.0359102	-0.0260655	0.0203554	0.0929897	0.0621727	0.0209795	0.0868759	-0.0653641	0.0399788	0.0767685	0.0603656	0.051534	0.0553159	-0.000270747	0.0515375	-0.00731879	0.0454788	0.00797008	0.0201468	-0.00146353	0.0211543	0.00858121	0.100317	0.0715727	0.0625569	-0.0243613	0.0609843	-0.0214678	0.0586299
2019-11-02	0.0149772	0.0507426	0.0293996	0.0282968	0.0484204	0.0350809	-0.0328885	0.0283004	0.0200745	0.068971	-0.00769113	0.0321729	-0.0239426	0.021144	0.0918573	0.0612416	0.0156626	0.0878282	-0.0696897	0.0378647	0.0748093	0.0597494	0.0418683	0.0590038	0.0223748	0.0510283	0.0664866	0.044299	0.00495818	0.0200856	-0.0043204	0.0223259	0.0186104	0.0985686	0.107722	0.0603348	-0.0682187	0.0570626	0.016328	0.0615703
2019-11-03	0.0254797	0.0513238	0.0269633	0.027214	0.0599338	0.0361039	-0.0104581	0.0292139	4.83355e-05	0.0695231	-0.0256689	0.0341753	-0.0578507	0.0233253	0.0836646	0.06004	0.012508	0.0858359	-0.122497	0.0351315	0.11539	0.0606985	0.0446308	0.0564452	0.01677	0.0513236	0.0833374	0.0445651	-0.0132502	0.0194138	-0.0197773	0.0231211	0.0171042	0.0992409	0.0682226	0.059852	-0.00441271	0.0597002	-0.0124974	0.0607228
2019-11-04	0.0284772	0.0533527	0.0221982	0.0289102	0.0292398	0.0350858	0.0339937	0.0326244	-0.0181094	0.0669871	-0.0539256	0.0294054	-0.0304267	0.022588	0.0300242	0.059675	-0.00543575	0.0830208	-0.0669577	0.0312093	-0.0223627	0.0581508	0.0730131	0.0567993	0.0211911	0.0505354	0.098107	0.0436633	-0.0204777	0.0201383	-0.0140559	0.0222974	-0.0675278	0.0990095	0.0271265	0.061345	-0.172963	0.0606279	-0.0567472	0.0578292
2019-11-05	0.0189631	0.0510347	0.0299153	0.0273188	0.0160091	0.0351792	0.0109648	0.0296833	-0.041174	0.072245	-0.0494969	0.0366035	-0.0422586	0.0210665	-0.0317664	0.0629099	0.0220602	0.0885191	-0.0755811	0.0389106	0.0901469	0.0587204	0.0516148	0.0604737	0.0264031	0.0512834	0.119101	0.0438692	-0.000546207	0.0170984	-0.0393452	0.0260023	-0.0930826	0.0992444	-0.000676525	0.0592659	-0.192931	0.0568901	-0.0856406	0.0639177
2019-11-06	0.0182357	0.0493996	0.0206639	0.0261544	0.0300097	0.0331987	0.00403354	0.029969	-0.0398755	0.0660878	-0.0537784	0.0305031	-0.0576876	0.0186321	-0.00816058	0.0593866	0.0388855	0.0866095	-0.086424	0.0370907	0.101635	0.0590848	0.101445	0.0581773	0.00362125	0.055006	0.0183359	0.04988	0.00257426	0.018795	-0.0100464	0.0220672	-0.0454053	0.0995772	-0.0044651	0.058522	-0.129354	0.0608285	-0.0023967	0.0615
2019-11-07	0.0259388	0.0548632	0.0172465	0.0251328	0.0177555	0.0394832	0.0428144	0.0334721	-0.0445116	0.0689405	-0.0728056	0.033732	-0.0523336	0.0187884	-0.00839576	0.0611328	0.0221374	0.0859951	-0.0551127	0.0392278	0.0641491	0.0580254	0.0573759	0.0568235	0.0090622	0.0532531	0.0787371	0.0470582	-0.00607005	0.0169148	-0.0454805	0.0248776	-0.0356852	0.097601	-0.00651515	0.0600976	-0.0854186	0.0592692	-0.0151217	0.0579136
2019-11-08	0.0271776	0.0500007	0.0311287	0.0271597	-0.0125676	0.0329856	0.0629719	0.0304036	-0.0227785	0.0665308	-0.0426725	0.0322005	-0.0615929	0.0223128	0.03593	0.0577429	0.00361253	0.0875232	-0.060501	0.0405705	0.0164382	0.0595735	0.0549003	0.0568451	0.0217496	0.0506845	0.0738725	0.0434856	0.00525686	0.0187931	-0.0138805	0.0241169	-0.0387202	0.099714	0.030245	0.0588405	-0.108355	0.0584234	-0.0380508	0.0637313
2019-11-09	0.0418822	0.0541213	0.0203355	0.0262921	0.000329934	0.0368824	0.104981	0.0342117	-0.0437033	0.0689807	-0.0186017	0.0303319	-0.0888069	0.0291509	-0.0237013	0.0588589	0.030303	0.0899439	-0.0337601	0.0391239	0.0957575	0.0618061	0.0289116	0.0595669	-0.00421803	0.0479859	-0.00369918	0.0416443	0.017867	0.015491	-0.0268219	0.0236366	-0.014581	0.0976607	0.030245	0.0588405	-0.142726	0.0579295	0.068738	0.0606081
2019-11-10	0.0632694	0.0566501	0.0269065	0.0272194	0.0247402	0.0338961	0.138162	0.0405008	-0.0329263	0.0630296	0.0032586	0.0225321	-0.0739699	0.0207793	-0.0280676	0.0585707	0.0235421	0.0881224	-0.0238415	0.0411715	0.0941703	0.0595254	0.000297648	0.0574782	-0.0314909	0.0574496	-0.0095079	0.0503977	-0.0527713	0.0200991	-0.0321936	0.0262031	0.0200204	0.0983492	0.030245	0.0588405	-0.0381754	0.0601139	0.0679915	0.0596986
2019-11-11	0.0566212	0.054959	0.0426611	0.0260328	-0.00156214	0.0354929	0.128765	0.0372167	-0.0105049	0.0677213	0.0109205	0.0272414	-0.0773871	0.0270836	0.0349518	0.0597426	0.0176916	0.087578	-0.040678	0.0397052	0.0738366	0.0593082	0.0199162	0.0578181	-0.0518419	0.0565388	-0.0342818	0.0496319	-0.0555576	0.0234439	-0.0656864	0.0224358	-2.25816e-05	0.0805174			-0.0381754	0.0601139	0.0381302	0.05931
2019-11-12	0.0492829	0.0530227	0.0586046	0.0262996	-0.0142663	0.0360584	0.10351	0.0331763	0.00729083	0.0660766	0.0149599	0.0264661	-0.0536867	0.024222	0.0605993	0.0592922	-0.0157116	0.0843087	-0.0538287	0.0406944	-0.0203666	0.0556741	0.0270605	0.0553454	-0.00929223	0.0489339	0.0419936	0.0406134	-0.035705	0.0237825	-0.0341653	0.0204678	0.0318804	0.0818138			-0.0381754	0.0601139	0.101936	0.0612304
2019-11-13	0.0681751	0.0498353	0.063758	0.0258884	0.0123384	0.032389	0.128429	0.0318222	-0.00646629	0.0648776	0.0077918	0.0229207	-0.0356967	0.0242781	0.00850604	0.0592894	0.0106795	0.0851727	-0.0480516	0.0396858	0.0516413	0.0580784	0.0284489	0.0550615	0.016351	0.0508492	0.070075	0.0391414	0.00952727	0.0250712	-0.0305493	0.0261456	0.00346984	0.0807737			-0.0381754	0.0601139	0.0451151	0.0596921
2019-11-14	0.0652097	0.0517154	0.0730531	0.0265274	0.0153471	0.033801	0.107229	0.0331017	-0.0432307	0.0688173	-0.028407	0.0336822	-0.0165963	0.0224661	-0.0846888	0.059751	0.0397346	0.0881423	-0.00601672	0.0400343	0.0624541	0.0592478	0.0627664	0.0585911	0.0385067	0.0521566	0.106084	0.0406136	0.0402898	0.0280709	-0.030854	0.0235564	-0.0132124	0.0815079			-0.0381754	0.0601139	0.0117507	0.06078
2019-11-15	0.0450419	0.0525305	0.0723624	0.0266274	-0.00338421	0.0316266	0.0661474	0.0364162	-0.0127729	0.0645057	-0.026427	0.0300892	-0.0132667	0.022615	0.00137492	0.0562164	0.00665172	0.0924913	-0.0323698	0.0442903	0.0114371	0.0633469	0.0408879	0.0586144	0.0285524	0.0482467	0.11885	0.0354828	-0.0188236	0.0264834	-0.0143695	0.0244972	-0.0276421	0.0581735					-0.0276421	0.0610129
2019-11-16	0.041488	0.0514108	0.0698786	0.0270614	0.0074302	0.0352971	0.0471551	0.0304824	-0.0190224	0.0657878	-0.0122611	0.030008	-0.0188142	0.0257096	-0.0259919	0.056563	-0.00928822	0.0914306	-0.00689627	0.0461839	-0.0624555	0.0600151	0.0414871	0.0588282	0.0174159	0.0432019	0.0746974	0.0274395	-0.00528432	0.0270007	-0.0171654	0.0238972	-0.0531895	0.058389					-0.0531895	0.0612389
2019-11-17	0.0281115	0.0502737	0.0761898	0.0280866	-0.00372816	0.0306568	0.0118728	0.0324268	-0.0279887	0.0627903	-0.0104709	0.0257068	-0.0176419	0.0241709	-0.0558531	0.0556041	-0.0207676	0.0880262	-0.0142692	0.0406691	0.0112063	0.0586122	-0.05924	0.0586012	0.00369909	0.0463853	0.0725185	0.0296718	-0.0340927	0.0277287	-0.0273286	0.0267853	-0.0726468	0.0570837					-0.0726468	0.0598698
2019-11-18	0.00635903	0.0512115	0.058305	0.0284138	-0.0305122	0.0308473	-0.00871574	0.0335555	-0.00252229	0.0627041	0.00427347	0.0245066	-0.00873599	0.0257393	-0.00310434	0.0553344	-0.0596512	0.0909334	-0.0290806	0.0431498	-0.0984487	0.059235	-0.0514243	0.0610335	0.0313734	0.0495859	0.0855813	0.0336641	0.00441902	0.031332	0.00411993	0.0242832	-0.135024	0.0586248					-0.135024	0.0614862
2019-11-19	0.0171159	0.050896	0.0565262	0.0265717	0.00788886	0.0340312	-0.0130675	0.0313889	0.00784456	0.0624318	0.0211273	0.0224284	-0.0180453	0.0231422	0.0204517	0.0569992	-0.0611187	0.0899731	-0.0265434	0.045683	-0.146025	0.0583803	-0.010788	0.0583907	0.020575	0.0472005	0.0625938	0.0352236	0.0291519	0.0225988	-0.0300207	0.0264436	-0.106237	0.0559958					-0.106237	0.0587289
2019-11-20	-0.0204742	0.0465008	0.00476235	0.0228359	-0.0325896	0.0344186	-0.0335953	0.0259315	-0.0293255	0.0673188	-0.0240515	0.0319069	-0.0146631	0.0249667	-0.049262	0.057824	-0.0439512	0.0924223	-0.0143561	0.0460642	-0.113643	0.0590099	-0.00385456	0.061579	0.00763997	0.0484693	0.0372332	0.0370563	0.0281991	0.0264085	-0.0425125	0.0226631	-0.127195	0.0577514					-0.127195	0.0605702
2019-11-21	-0.0439071	0.0528957	-0.00194433	0.0212691	-0.0721403	0.0358188	-0.0576366	0.0366387	-0.0119256	0.0678788	-0.0276229	0.0317318	-0.0323441	0.0232071	0.0241903	0.0593533	-0.0331373	0.0887003	0.00445307	0.0392953	-0.0766263	0.0605929	-0.0272388	0.0586421	-0.00818721	0.0467402	0.022641	0.0355554	-0.0113611	0.0243158	-0.0358416	0.0234022	-0.0806812	0.0576876					-0.0806812	0.0605033
2019-11-22	-0.0452207	0.057193	0.0145638	0.0211574	-0.0818155	0.0358572	-0.0684105	0.0431829	0.00354418	0.0644864	-0.0183971	0.0282268	-0.0121343	0.0239709	0.0411639	0.0565949	-0.0250014	0.0915821	0.0178217	0.0428019	-0.0502538	0.0614819	-0.0425721	0.0601164	-0.0100115	0.0435967	0.0349052	0.0309064	-0.0518105	0.0207207	-0.0131293	0.0265741	-0.0708678	0.0593681					-0.0708678	0.0622658
2019-11-23	-0.0252978	0.0562928	0.0156673	0.0253489	-0.0481228	0.0320689	-0.043438	0.0426002	0.0336304	0.066228	-0.0227361	0.0325679	-0.00643262	0.0232189	0.13006	0.0567889	-0.0403512	0.0928792	0.0109132	0.0443737	-0.114601	0.0632864	-0.0173654	0.0592875	-0.0192179	0.0491182	-0.0198556	0.0394723	-0.0321804	0.0213412	-0.00561782	0.025305	-0.0137495	0.0571789					-0.0137495	0.0599698
2019-11-24	-0.0238341	0.0552949	0.0219297	0.0249926	-0.0631028	0.0322242	-0.0303292	0.0412341	0.00774061	0.0699358	-0.0645625	0.0351438	0.00398998	0.0228682	0.0837943	0.0601836	-0.0345374	0.0901845	0.00882005	0.0437824	-0.0356085	0.0611587	-0.0768237	0.0573523	0.0206467	0.0475415	0.00278509	0.0375379	0.0850695	0.0232216	-0.0259145	0.0231921	-0.026639	0.0569559					-0.026639	0.0597358
2019-11-25	-0.0256907	0.0614082	0.029385	0.0271681	-0.0597693	0.0376761	-0.0466877	0.0446146	0.0205385	0.0681337	-0.0416005	0.0295416	0.0194215	0.0247314	0.0837943	0.0601836	0.0123982	0.0900323	0.0161808	0.0435577	0.0345349	0.0596228	-0.0135212	0.0588579	0.0135191	0.0506118	-0.0244178	0.0361457	0.0783158	0.0286486	-0.0133408	0.0262765	0.00768828	0.0582002					0.00768828	0.0610409
2019-11-26	0.00577281	0.057265	0.0387655	0.0239486	-0.0441966	0.0369904	0.0227495	0.0408092	0.0277678	0.068876	-0.0188212	0.0337224	0.0183303	0.021425	0.0837943	0.0601836	-0.0379342	0.0900485	-0.0124304	0.0436576	-0.0622607	0.0587393	-0.0391115	0.0596934	0.00499749	0.0475468	-0.000809893	0.0388146	0.0304075	0.0220101	-0.0146051	0.0222654	-0.0115579	0.0599513					-0.0115579	0.0628775
2019-11-27	0.0204816	0.0570299	0.0210562	0.0243075	-0.00281299	0.0345216	0.0432015	0.0423681	0.0318212	0.068902	-0.0222978	0.0305301	0.0339671	0.0258473	0.0837943	0.0601836	0.0133202	0.0872726	0.053254	0.0419767	-0.0130832	0.0575936	-0.000209998	0.0574377	-0.00873883	0.0508246	-0.0263719	0.0377978	0.00717492	0.0288656	-0.00701947	0.0240739	-0.017417	0.0551085					-0.017417	0.0577983
2019-11-28	0.0133356	0.0596225	0.0031272	0.0207648	0.0168146	0.0386244	0.0200648	0.0445792	0.0227059	0.0705683	-0.0478902	0.0352909	0.0322136	0.0247054	0.0837943	0.0601836	0.0292202	0.0886611	0.0619917	0.0416728	0.0446877	0.0586833	-0.0190187	0.0588772	0.00626161	0.0570967	0.0268036	0.0470492	0.0225413	0.0272056	-0.0305601	0.0251448	-0.122387	0.058607					-0.122387	0.0614676
2019-11-29	0.0397053	0.0553616	0.0159223	0.0221943	0.0664339	0.034617	0.0367596	0.0409936	0.0296999	0.0685716	0.00529852	0.0313179	6.85931e-06	0.023862	0.0837943	0.0601836	-0.021246	0.0907904	0.0163546	0.0412381	-0.0306746	0.0603354	-0.049418	0.0610429	-0.00670601	0.0557803	0.0351797	0.0436346	-0.0265868	0.0294871	-0.0287109	0.0254778	-0.103042	0.0607661					-0.103042	0.063732
2019-11-30	0.0109281	0.0548407	-0.0111235	0.0197666	0.0269902	0.0355553	0.0169177	0.0406615	0.0218738	0.0686733	0.00324365	0.0319802	-0.0214165	0.0232987	0.0837943	0.0601836	-0.0155102	0.0904618	0.0536815	0.0427084	-0.0389027	0.0603765	-0.0613095	0.0594334	0.0100051	0.0540072	0.0599479	0.0410144	0.00276579	0.0280826	-0.0326985	0.0271596	-0.122817	0.061148					-0.122817	0.0641325
2019-12-01	0.00259817	0.0570779	-0.0248795	0.0241121	-0.00775354	0.0372693	0.0404275	0.0401657	0.0271498	0.0700283	0.0190716	0.0350637	-0.0214165	0.0232987	0.0837943	0.0601836	-0.040592	0.0910776	0.0509911	0.0431657	-0.0389027	0.0603765	-0.133864	0.0601335	0.0164544	0.0527478	0.0491627	0.0402219	0.00276579	0.0280826	-0.00256519	0.025576	-0.09402	0.0592794					-0.09402	0.0621727
2019-12-02			-0.0248795	0.0241121	-0.00775354	0.0372693	0.0404275	0.0401657			0.0190716	0.0350637	-0.0214165	0.0232987	0.0837943	0.0601836			0.0509911	0.0431657	-0.0389027	0.0603765	-0.133864	0.0601335			0.0491627	0.0402219	0.00276579	0.0280826	-0.00256519	0.025576							-0.09402	0.0621727
